# Supplementary material for: Genomic and phenotypic signatures provide insights into the wide adaptation of a global plant invader
Source: Plant Commun. 2024 Jan 13;5(4):100820. doi: 10.1016/j.xplc.2024.100820 (PMC11009367; doi:10.1016/j.xplc.2024.100820)
Supplement: Data S1. Supplemental Tables 4–17 [file mmc2.xlsx]

## Sheet: Table S4
Supplementary Table 4. Information of the GO enrichment analysis of smooth cordgrass specific genes.
GO term ID	Describtion	Gene ratio	Background ratio	p-value	p-adjusted	q-value	Gene list	Count	Function
GO:0003964	RNA-directed DNA polymerase activity	90/5172	389/69522	2.66952e-22	5.16018e-19	5.09737e-19	Chr01G025700/Chr01G023550/Chr03G008000/Chr03G007600/Chr03G003880/Chr08G016560/Chr12G012880/Chr18G002770/Chr01G010450/Chr05G007000/Chr08G013960/Chr15G012250/Chr25G016320/Chr08G008710/Chr05G028190/Chr03G024130/Chr06G018790/Chr09G006580/Chr02G017480/Chr16G010610/Chr05G028740/Chr23G016640/Chr13G020220/Chr15G021740/Chr20G011830/Chr17G008540/Chr29G008750/Chr30G004660/Chr10G004760/Chr10G004790/Chr08G008…	90	MF
GO:0006278	RNA-templated DNA biosynthetic process	88/5172	380/69522	7.22834e-22	6.98619e-19	6.90116e-19	Chr01G025700/Chr01G023550/Chr03G008000/Chr03G007600/Chr03G003880/Chr08G016560/Chr12G012880/Chr18G002770/Chr01G010450/Chr05G007000/Chr08G013960/Chr15G012250/Chr25G016320/Chr08G008710/Chr05G028190/Chr03G024130/Chr06G018790/Chr09G006580/Chr02G017480/Chr16G010610/Chr05G028740/Chr23G016640/Chr13G020220/Chr15G021740/Chr17G008540/Chr29G008750/Chr30G004660/Chr10G004760/Chr10G004790/Chr08G008780/Chr18G006…	88	BP
GO:0006259	DNA metabolic process	80/5172	332/69522	3.75555e-21	2.41983e-18	2.39038e-18	Chr05G015830/Chr01G020340/Chr04G014520/Chr0G018700/Chr01G023980/Chr01G020800/Chr08G005040/Chr0G006200/Chr23G016620/Chr07G013140/Chr09G019540/Chr04G033170/Chr03G008360/Chr06G001270/Chr06G006800/Chr06G023940/Chr08G003980/Chr16G014060/Chr05G022160/Chr01G010980/Chr02G031630/Chr07G019370/Chr11G012900/Chr19G000210/Chr24G011720/Chr09G007350/Chr17G006510/Chr24G011710/Chr26G010510/Chr12G006070/Chr08G00718…	80	BP
GO:0004190	aspartic-type endopeptidase activity	56/5172	319/69522	1.81057e-09	6.99966e-07	6.91447e-07	Chr01G023550/Chr03G008000/Chr07G012770/Chr03G007600/Chr03G003880/Chr08G016560/Chr18G002770/Chr02G021890/Chr09G010520/Chr15G012250/Chr05G028190/Chr03G024130/Chr09G006580/Chr02G017480/Chr05G028740/Chr23G016640/Chr15G021740/Chr26G000790/Chr30G004660/Chr10G004790/Chr08G008780/Chr18G005190/Chr24G004960/Chr14G004240/Chr29G007400/Chr25G014480/Chr10G011300/Chr08G012410/Chr06G015120/Chr14G005230/Chr0G0204…	56	MF
GO:0097159	organic cyclic compound binding	61/5172	404/69522	1.16218e-07	3.20927e-05	3.17021e-05	Chr01G010010/Chr02G017470/Chr04G026880/Chr06G000270/Chr04G006240/Chr15G021150/Chr0G007590/Chr01G017700/Chr03G017280/Chr04G002420/Chr18G008720/Chr04G009300/Chr10G011800/Chr23G016840/Chr13G007400/Chr08G010880/Chr26G003060/Chr26G010780/Chr13G008990/Chr20G008430/Chr31G002980/Chr13G016900/Chr11G010520/Chr15G018600/Chr11G010460/Chr18G008290/Chr19G009900/Chr16G013930/Chr27G001920/Chr07G016100/Chr10G0118…	61	MF
GO:1901363	heterocyclic compound binding	61/5172	404/69522	1.16218e-07	3.20927e-05	3.17021e-05	Chr01G010010/Chr02G017470/Chr04G026880/Chr06G000270/Chr04G006240/Chr15G021150/Chr0G007590/Chr01G017700/Chr03G017280/Chr04G002420/Chr18G008720/Chr04G009300/Chr10G011800/Chr23G016840/Chr13G007400/Chr08G010880/Chr26G003060/Chr26G010780/Chr13G008990/Chr20G008430/Chr31G002980/Chr13G016900/Chr11G010520/Chr15G018600/Chr11G010460/Chr18G008290/Chr19G009900/Chr16G013930/Chr27G001920/Chr07G016100/Chr10G0118…	61	MF
GO:0003678	DNA helicase activity	20/5172	79/69522	9.41349e-07	0.000197261	0.000194861	Chr01G027320/Chr05G018080/Chr0G011250/Chr07G019390/Chr01G030160/Chr18G006240/Chr29G003890/Chr21G007970/Chr01G030200/Chr20G009700/Chr29G008730/Chr12G017470/Chr01G030180/Chr17G006520/Chr23G015930/Chr25G015830/Chr14G007590/Chr29G003900/Chr01G030140/Chr22G009380	20	MF
GO:0032508	DNA duplex unwinding	19/5172	73/69522	1.10757e-06	0.000197261	0.000194861	Chr01G027320/Chr05G018080/Chr07G019390/Chr01G030160/Chr18G006240/Chr29G003890/Chr21G007970/Chr01G030200/Chr20G009700/Chr29G008730/Chr01G030180/Chr17G006520/Chr23G015930/Chr25G015830/Chr14G007590/Chr29G003900/Chr01G030140/Chr22G009380/Chr26G004130	19	BP
GO:0016772	transferase activity, transferring phosphorus-containing groups	51/5172	337/69522	1.12254e-06	0.000197261	0.000194861	Chr01G010010/Chr02G017470/Chr04G026880/Chr23G018150/Chr06G000270/Chr03G010710/Chr16G011510/Chr07G015560/Chr04G002420/Chr13G011740/Chr16G007110/Chr18G012780/Chr19G010500/Chr19G011320/Chr24G009170/Chr14G012530/Chr11G012210/Chr23G016840/Chr08G010880/Chr10G015230/Chr13G008990/Chr13G016900/Chr22G015240/Chr25G013440/Chr30G005470/Chr16G013930/Chr07G016100/Chr09G009820/Chr04G004950/Chr24G015810/Chr14G007…	51	MF
GO:0000723	telomere maintenance	19/5172	76/69522	2.14321e-06	0.000345236	0.000341034	Chr05G018080/Chr07G019390/Chr01G030160/Chr18G006240/Chr29G003890/Chr21G007970/Chr01G030200/Chr20G009700/Chr29G008730/Chr21G002960/Chr01G030180/Chr17G006520/Chr23G015930/Chr25G015830/Chr29G010000/Chr14G007590/Chr29G003900/Chr01G030140/Chr22G009380	19	BP
GO:0008428	ribonuclease inhibitor activity	8/5172	18/69522	2.06883e-05	0.00285647	0.0028217	Chr27G005750/Chr27G005770/Chr27G005820/Chr27G005790/Chr27G005780/Chr27G005830/Chr27G005800/Chr27G005760	8	MF
GO:0051252	regulation of RNA metabolic process	8/5172	18/69522	2.06883e-05	0.00285647	0.0028217	Chr27G005750/Chr27G005770/Chr27G005820/Chr27G005790/Chr27G005780/Chr27G005830/Chr27G005800/Chr27G005760	8	BP
GO:0019953	sexual reproduction	17/5172	78/69522	4.94876e-05	0.0063773	0.00629968	Chr04G023120/Chr06G028020/Chr06G005780/Chr06G027970/Chr09G004780/Chr19G012770/Chr13G020140/Chr15G007420/Chr03G012410/Chr27G003160/Chr15G019130/Chr06G024860/Chr09G004730/Chr09G024250/Chr15G019090/Chr13G020090/Chr14G007100	17	BP
GO:0019477	L-lysine catabolic process	7/5172	16/69522	7.87076e-05	0.00894952	0.0088406	Chr0G029010/Chr0G032520/Chr0G032530/Chr0G032510/Chr0G032480/Chr15G002100/Chr15G002090	7	BP
GO:0047130	saccharopine dehydrogenase (NADP+, L-lysine-forming) activity	7/5172	16/69522	7.87076e-05	0.00894952	0.0088406	Chr0G029010/Chr0G032520/Chr0G032530/Chr0G032510/Chr0G032480/Chr15G002100/Chr15G002090	7	MF
GO:0004805	trehalose-phosphatase activity	13/5172	56/69522	0.000190051	0.0193352	0.0190999	Chr24G014830/Chr06G005750/Chr10G011310/Chr24G014860/Chr28G012100/Chr14G007290/Chr24G014900/Chr24G014880/Chr27G015330/Chr24G014850/Chr16G005230/Chr15G007390/Chr11G010970	13	MF
GO:0010492	maintenance of shoot apical meristem identity	9/5172	31/69522	0.000309016	0.0298664	0.0295029	Chr01G011190/Chr16G002770/Chr16G002800/Chr12G014610/Chr31G002980/Chr16G007260/Chr27G001330/Chr18G008260/Chr16G002780	9	BP
GO:0005992	trehalose biosynthetic process	17/5172	93/69522	0.000468147	0.0430918	0.0425673	Chr24G014830/Chr0G027720/Chr06G005750/Chr10G011310/Chr17G003460/Chr24G014860/Chr28G012100/Chr14G007290/Chr24G014900/Chr24G014880/Chr05G013840/Chr27G015330/Chr24G014850/Chr16G005230/Chr17G002870/Chr15G007390/Chr11G010970	17	BP

## Sheet: Table S5
Supplementary Table 5. Information of the GO enrichment analysis of expanded gene families identified in smooth cordgrass.
GO term ID	Describtion	Gene ratio	Background ratio	p-value	p-adjusted	q-value	Gene list	Count	Function
GO:0046982	protein heterodimerization activity	241/35675	360/69522	1.26597e-09	3.20163e-06	2.62788e-06	Chr01G005560/Chr01G005570/Chr01G018140/Chr01G018930/Chr01G019070/Chr01G019710/Chr01G024330/Chr01G031250/Chr01G032270/Chr01G032900/Chr01G036650/Chr01G037060/Chr02G001200/Chr02G001600/Chr02G001610/Chr02G003770/Chr02G003780/Chr02G004060/Chr02G004800/Chr02G005120/Chr02G005350/Chr02G005440/Chr02G011190/Chr02G012650/Chr02G014900/Chr02G015850/Chr02G022770/Chr02G026990/Chr02G031580/Chr03G001250/Chr03G004…	241	MF
GO:0009560	embryo sac egg cell differentiation	193/35675	284/69522	8.98368e-09	1.13599e-05	9.32411e-06	Chr01G005680/Chr01G014200/Chr01G015430/Chr01G020060/Chr01G021410/Chr01G023940/Chr01G024330/Chr01G025760/Chr01G026780/Chr01G027490/Chr01G028300/Chr01G034780/Chr01G034800/Chr01G035260/Chr01G035690/Chr01G038420/Chr02G000670/Chr02G006800/Chr02G013040/Chr02G017410/Chr02G023610/Chr02G024120/Chr03G000510/Chr03G006310/Chr03G013180/Chr03G013650/Chr03G023720/Chr04G000970/Chr04G002510/Chr04G011450/Chr04G011…	193	BP
GO:0015035	protein-disulfide reductase activity	196/35675	290/69522	1.34855e-08	1.13683e-05	9.33105e-06	Chr01G002910/Chr01G004240/Chr01G009140/Chr01G010310/Chr01G011240/Chr01G011300/Chr01G011700/Chr01G015620/Chr01G017350/Chr01G024720/Chr01G033720/Chr01G034890/Chr02G000490/Chr02G002900/Chr02G005740/Chr02G018870/Chr02G019410/Chr02G019760/Chr02G021020/Chr02G031550/Chr03G005210/Chr03G005330/Chr03G006450/Chr03G006480/Chr03G013110/Chr03G019260/Chr03G021300/Chr03G022460/Chr04G010370/Chr04G016500/Chr04G023…	196	MF
GO:0005484	SNAP receptor activity	56/35675	67/69522	3.41991e-08	2.16224e-05	1.77475e-05	Chr01G003280/Chr01G015300/Chr02G026130/Chr02G029470/Chr02G033320/Chr03G005680/Chr03G009930/Chr04G000650/Chr04G016380/Chr04G028160/Chr04G030130/Chr05G000510/Chr05G003880/Chr05G007170/Chr05G011070/Chr06G004240/Chr06G017080/Chr07G000710/Chr07G012640/Chr07G015310/Chr07G027030/Chr07G029200/Chr08G003110/Chr08G006140/Chr09G003990/Chr09G022360/Chr09G022480/Chr09G026550/Chr0G004820/Chr0G014790/Chr10G00029…	56	MF
GO:0000398	mRNA splicing, via spliceosome	148/35675	215/69522	1.32541e-07	5.84453e-05	4.79716e-05	Chr01G000370/Chr01G003920/Chr01G012140/Chr01G017240/Chr01G023110/Chr01G025280/Chr01G029520/Chr01G031770/Chr01G032390/Chr01G034780/Chr02G000200/Chr02G000670/Chr02G000990/Chr02G003230/Chr02G004710/Chr02G008890/Chr02G030800/Chr03G004110/Chr03G016820/Chr03G023720/Chr04G000370/Chr04G008450/Chr04G009110/Chr04G011450/Chr04G012960/Chr04G014090/Chr04G016470/Chr04G017860/Chr04G032610/Chr05G016130/Chr05G024…	148	BP
GO:0010584	pollen exine formation	51/35675	61/69522	1.3866e-07	5.84453e-05	4.79716e-05	Chr01G019510/Chr01G036350/Chr02G003200/Chr02G011190/Chr03G015010/Chr03G016990/Chr03G022670/Chr04G001100/Chr05G022490/Chr05G030020/Chr06G002380/Chr06G005740/Chr06G008090/Chr06G009280/Chr06G011780/Chr06G012550/Chr06G021890/Chr07G021560/Chr08G002220/Chr08G015100/Chr08G020890/Chr09G011550/Chr09G013620/Chr09G022800/Chr0G005820/Chr0G030680/Chr10G014970/Chr10G017770/Chr11G004850/Chr11G007320/Chr12G00310…	51	BP
GO:0006662	glycerol ether metabolic process	101/35675	139/69522	2.21421e-07	7.99961e-05	6.56604e-05	Chr01G002910/Chr01G004240/Chr01G011240/Chr01G011700/Chr01G017350/Chr01G033720/Chr02G000490/Chr02G002900/Chr02G019410/Chr02G031550/Chr03G022460/Chr04G010370/Chr04G023590/Chr04G029430/Chr04G030410/Chr04G031810/Chr05G010390/Chr05G024490/Chr05G031550/Chr05G034280/Chr06G001700/Chr06G002520/Chr06G006600/Chr06G007660/Chr06G010020/Chr06G016880/Chr06G025450/Chr06G036470/Chr07G001520/Chr07G019800/Chr07G028…	101	BP
GO:0034968	histone lysine methylation	127/35675	183/69522	4.95004e-07	0.000156483	0.000128441	Chr01G012480/Chr01G018070/Chr01G022000/Chr01G027980/Chr01G032910/Chr02G006170/Chr02G006570/Chr02G006750/Chr02G009240/Chr02G018370/Chr02G018390/Chr02G026150/Chr03G017260/Chr03G019580/Chr03G021940/Chr04G001260/Chr04G009580/Chr04G018680/Chr04G019240/Chr04G021510/Chr04G021530/Chr04G024600/Chr04G028470/Chr05G004770/Chr05G024260/Chr05G026640/Chr05G027200/Chr05G030870/Chr06G002300/Chr06G003960/Chr06G008…	127	BP
GO:0006891	intra-Golgi vesicle-mediated transport	96/35675	133/69522	7.26508e-07	0.000168397	0.000138219	Chr01G007150/Chr01G010620/Chr01G012580/Chr01G019370/Chr01G020940/Chr01G021570/Chr01G022950/Chr01G026950/Chr02G008320/Chr02G023800/Chr03G002260/Chr03G004070/Chr04G000960/Chr04G015750/Chr04G026860/Chr04G027860/Chr05G001770/Chr05G007690/Chr05G025200/Chr06G007240/Chr06G016460/Chr07G010490/Chr07G016620/Chr07G026800/Chr08G001040/Chr08G002810/Chr0G001400/Chr0G001750/Chr0G026530/Chr10G003920/Chr10G004810…	96	BP
GO:0046961	proton-transporting ATPase activity, rotational mechanism	81/35675	109/69522	7.39344e-07	0.000168397	0.000138219	Chr01G016390/Chr01G018360/Chr01G019680/Chr01G022880/Chr02G013780/Chr02G033810/Chr03G012180/Chr04G023220/Chr04G025200/Chr05G003340/Chr05G020000/Chr05G028500/Chr06G002590/Chr06G013090/Chr06G018810/Chr07G012330/Chr07G019050/Chr07G023510/Chr08G012460/Chr0G001780/Chr0G006940/Chr0G015970/Chr0G016430/Chr0G017040/Chr0G017060/Chr0G017510/Chr0G020320/Chr0G021490/Chr0G022620/Chr0G022980/Chr0G023070/Chr0G023…	81	MF
GO:0006334	nucleosome assembly	161/35675	241/69522	7.76218e-07	0.000168397	0.000138219	Chr01G002670/Chr01G005560/Chr01G005570/Chr01G014750/Chr01G018140/Chr01G019070/Chr01G019710/Chr01G031250/Chr01G032270/Chr01G036650/Chr02G003770/Chr02G003780/Chr02G005120/Chr02G005350/Chr02G011600/Chr02G011610/Chr02G014900/Chr02G016640/Chr02G022990/Chr03G004440/Chr03G004700/Chr03G007090/Chr03G007100/Chr03G010020/Chr03G011940/Chr03G014580/Chr03G019780/Chr03G020830/Chr03G020930/Chr03G021880/Chr04G003…	161	BP
GO:0009853	photorespiration	259/35675	410/69522	7.99035e-07	0.000168397	0.000138219	Chr01G001250/Chr01G003820/Chr01G011040/Chr01G015260/Chr01G016390/Chr01G017290/Chr01G018310/Chr01G019680/Chr01G022880/Chr01G023080/Chr01G026140/Chr01G028110/Chr01G029160/Chr01G031220/Chr01G037530/Chr01G038280/Chr02G005940/Chr02G007400/Chr02G009620/Chr02G011280/Chr02G022760/Chr02G031910/Chr02G033270/Chr02G033810/Chr03G013620/Chr03G016260/Chr03G018820/Chr03G020770/Chr04G000460/Chr04G001350/Chr04G002…	259	BP
GO:0051568	histone H3-K4 methylation	35/35675	40/69522	1.50409e-06	0.000271703	0.000223012	Chr01G008750/Chr04G025540/Chr06G001860/Chr06G009940/Chr07G014610/Chr08G022170/Chr09G014400/Chr09G019610/Chr09G019640/Chr0G019960/Chr0G019970/Chr0G033780/Chr0G033790/Chr10G003880/Chr11G015000/Chr12G028460/Chr13G003810/Chr13G010350/Chr14G006290/Chr15G003230/Chr15G011450/Chr16G000580/Chr16G002140/Chr16G011970/Chr17G000580/Chr17G001960/Chr17G011240/Chr20G010540/Chr20G012080/Chr21G007130/Chr23G006650/…	35	BP
GO:0010440	stomatal lineage progression	57/35675	73/69522	2.2048e-06	0.000371728	0.000305113	Chr01G005820/Chr01G021040/Chr01G026440/Chr01G037300/Chr02G027490/Chr04G004550/Chr06G003020/Chr06G009060/Chr06G015430/Chr06G015440/Chr06G021600/Chr06G035740/Chr07G010430/Chr07G016960/Chr08G004280/Chr08G004320/Chr09G006520/Chr09G013390/Chr10G010860/Chr10G012870/Chr10G013740/Chr11G009350/Chr11G011570/Chr12G002070/Chr12G011180/Chr12G012960/Chr12G016920/Chr12G031540/Chr13G009270/Chr13G017300/Chr13G018…	57	BP
GO:0016226	iron-sulfur cluster assembly	193/35675	299/69522	2.4916e-06	0.000382177	0.000313689	Chr01G000060/Chr01G000900/Chr01G004710/Chr01G009760/Chr01G012100/Chr01G015750/Chr01G015820/Chr01G021350/Chr01G022010/Chr01G029890/Chr01G034010/Chr01G037290/Chr02G004540/Chr02G007840/Chr02G011110/Chr02G012410/Chr02G013630/Chr02G023720/Chr02G023760/Chr02G024210/Chr02G025450/Chr02G032420/Chr03G003180/Chr03G003620/Chr03G004150/Chr03G012090/Chr03G017740/Chr03G020230/Chr04G002470/Chr04G006900/Chr04G010…	193	BP
GO:0007165	signal transduction	285/35675	460/69522	2.569e-06	0.000382177	0.000313689	Chr01G000620/Chr01G005070/Chr01G005610/Chr01G008690/Chr01G009780/Chr01G011550/Chr01G015230/Chr01G015350/Chr01G015620/Chr01G016480/Chr01G016520/Chr01G020750/Chr01G023810/Chr01G026180/Chr01G027440/Chr01G028560/Chr01G031360/Chr01G031750/Chr01G034960/Chr01G038560/Chr02G000350/Chr02G009080/Chr02G010560/Chr02G012510/Chr02G013260/Chr02G014970/Chr02G016900/Chr02G019830/Chr02G020100/Chr02G021430/Chr02G029…	285	BP
GO:0005747	mitochondrial respiratory chain complex I	132/35675	196/69522	3.8421e-06	0.000539816	0.000443078	Chr01G003880/Chr01G015280/Chr01G017290/Chr01G018310/Chr01G026140/Chr01G032180/Chr01G038280/Chr02G009620/Chr02G012440/Chr02G022510/Chr02G027480/Chr03G000980/Chr03G003200/Chr03G013710/Chr03G016260/Chr03G022290/Chr04G002260/Chr04G005410/Chr04G008860/Chr04G028250/Chr04G029670/Chr04G032410/Chr05G000270/Chr05G005200/Chr05G021200/Chr05G023880/Chr05G031320/Chr06G009510/Chr06G021520/Chr06G021530/Chr06G028…	132	CC
GO:0000786	nucleosome	138/35675	207/69522	5.41281e-06	0.000720474	0.000591361	Chr01G002670/Chr01G005560/Chr01G005570/Chr01G018140/Chr01G019070/Chr01G019710/Chr01G031250/Chr01G032270/Chr01G036650/Chr02G003770/Chr02G003780/Chr02G005120/Chr02G005350/Chr02G011600/Chr02G011610/Chr02G014900/Chr02G016640/Chr02G022990/Chr03G004440/Chr03G004700/Chr03G007090/Chr03G007100/Chr03G010020/Chr03G011940/Chr03G014580/Chr03G019780/Chr03G020830/Chr03G020930/Chr04G003560/Chr04G007970/Chr04G007…	138	CC
GO:0051087	chaperone binding	45/35675	56/69522	6.50295e-06	0.000822298	0.000674938	Chr01G000740/Chr02G005620/Chr03G019360/Chr04G024570/Chr05G027770/Chr06G008380/Chr06G015490/Chr06G035140/Chr07G023310/Chr08G006620/Chr08G022700/Chr09G026070/Chr0G005380/Chr10G013650/Chr10G021590/Chr11G008690/Chr12G023190/Chr12G027120/Chr13G007760/Chr14G010790/Chr14G012580/Chr15G009890/Chr15G026440/Chr16G015460/Chr16G018660/Chr17G012300/Chr17G014890/Chr19G010970/Chr20G002620/Chr20G004470/Chr20G0126…	45	MF
GO:0045454	cell redox homeostasis	278/35675	454/69522	1.24994e-05	0.00148587	0.0012196	Chr01G002260/Chr01G002910/Chr01G004240/Chr01G005850/Chr01G009140/Chr01G011240/Chr01G011300/Chr01G011700/Chr01G012010/Chr01G014270/Chr01G015240/Chr01G015620/Chr01G017350/Chr01G019410/Chr01G024720/Chr01G031820/Chr01G033720/Chr01G034890/Chr01G036280/Chr02G000490/Chr02G002900/Chr02G005560/Chr02G005740/Chr02G009120/Chr02G018870/Chr02G019410/Chr02G019760/Chr02G021020/Chr02G022510/Chr02G022750/Chr02G031…	278	BP
GO:0009908	flower development	164/35675	254/69522	1.31911e-05	0.00148587	0.0012196	Chr01G000150/Chr01G001830/Chr01G002130/Chr01G007380/Chr01G007500/Chr01G010100/Chr01G010880/Chr01G013050/Chr01G020250/Chr01G027040/Chr01G038610/Chr01G038900/Chr02G002960/Chr02G004310/Chr02G006730/Chr02G011510/Chr02G015850/Chr02G031850/Chr03G003450/Chr03G004890/Chr03G006050/Chr03G010670/Chr03G014710/Chr03G018430/Chr03G020520/Chr04G001720/Chr04G017450/Chr04G019060/Chr04G019100/Chr04G024420/Chr04G024…	164	BP
GO:0000278	mitotic cell cycle	191/35675	302/69522	1.84864e-05	0.00194801	0.00159891	Chr01G003300/Chr01G005120/Chr01G005820/Chr01G008700/Chr01G011800/Chr01G022420/Chr01G024580/Chr01G025220/Chr01G030290/Chr01G032100/Chr01G036200/Chr01G037300/Chr01G038610/Chr01G038900/Chr02G000200/Chr02G000670/Chr02G000990/Chr02G015910/Chr02G018370/Chr02G027820/Chr03G000630/Chr03G006310/Chr03G013650/Chr03G021880/Chr03G023720/Chr04G001810/Chr04G002900/Chr04G004550/Chr04G006580/Chr04G007140/Chr04G008…	191	BP
GO:0018024	histone-lysine N-methyltransferase activity	44/35675	56/69522	2.40255e-05	0.00234074	0.00192127	Chr01G018070/Chr01G027980/Chr01G032910/Chr02G006750/Chr03G017260/Chr04G001260/Chr04G009580/Chr04G021510/Chr05G026640/Chr06G002300/Chr06G003960/Chr06G008360/Chr06G023100/Chr07G010050/Chr08G017230/Chr08G023460/Chr09G022110/Chr09G026100/Chr10G006120/Chr10G012220/Chr11G009940/Chr11G012990/Chr11G013560/Chr11G022110/Chr12G006670/Chr12G011450/Chr13G007800/Chr13G010400/Chr14G002360/Chr14G012640/Chr15G003…	44	MF
GO:0003777	microtubule motor activity	121/35675	182/69522	2.40646e-05	0.00234074	0.00192127	Chr01G000670/Chr01G005120/Chr01G012160/Chr01G021050/Chr01G031300/Chr01G032570/Chr02G009050/Chr02G010050/Chr02G016000/Chr02G017970/Chr02G026150/Chr02G026200/Chr02G026360/Chr03G004810/Chr03G006680/Chr03G010570/Chr03G015870/Chr03G016690/Chr03G018560/Chr04G008370/Chr04G009280/Chr04G011440/Chr04G014220/Chr04G019240/Chr04G028640/Chr04G029640/Chr04G032360/Chr05G004100/Chr05G017860/Chr05G023480/Chr05G024…	121	MF
GO:0048481	plant ovule development	180/35675	284/69522	2.63743e-05	0.0024704	0.00202769	Chr01G000060/Chr01G002190/Chr01G006080/Chr01G009760/Chr01G012220/Chr01G013500/Chr01G022010/Chr01G027950/Chr01G034010/Chr01G037290/Chr02G002010/Chr02G004540/Chr02G008670/Chr02G012410/Chr02G013070/Chr02G020490/Chr02G023720/Chr02G023760/Chr02G024210/Chr02G027740/Chr02G033050/Chr02G033190/Chr02G033200/Chr03G003180/Chr03G003620/Chr03G004150/Chr03G006030/Chr03G020230/Chr04G001240/Chr04G002470/Chr04G010…	180	BP
GO:0009827	plant-type cell wall modification	61/35675	83/69522	3.00751e-05	0.00271643	0.00222963	Chr01G019510/Chr01G020020/Chr01G027950/Chr01G029140/Chr01G032000/Chr01G035050/Chr02G020010/Chr02G033050/Chr02G033190/Chr02G033200/Chr04G001240/Chr04G011700/Chr04G015430/Chr04G020130/Chr05G000630/Chr05G030450/Chr06G002050/Chr06G013320/Chr06G016040/Chr06G021100/Chr07G010080/Chr07G011110/Chr08G004720/Chr09G019850/Chr09G019860/Chr0G013160/Chr0G013170/Chr0G023680/Chr0G025780/Chr0G032130/Chr10G016140/C…	61	BP
GO:0048441	petal development	31/35675	37/69522	3.9594e-05	0.00345287	0.0028341	Chr01G027950/Chr02G021120/Chr02G033050/Chr02G033190/Chr02G033200/Chr04G001240/Chr05G000630/Chr05G011890/Chr05G030450/Chr06G012700/Chr07G010080/Chr09G011370/Chr0G023680/Chr0G032130/Chr10G015180/Chr10G016140/Chr10G021970/Chr10G022740/Chr11G000560/Chr11G007110/Chr12G011470/Chr12G011490/Chr13G013860/Chr15G015820/Chr16G017830/Chr17G017120/Chr18G004020/Chr20G001190/Chr22G013230/Chr29G001490/Chr30G005720	31	BP
GO:0009411	response to UV	39/35675	49/69522	4.09846e-05	0.003455	0.00283584	Chr01G003430/Chr02G012090/Chr03G000130/Chr03G009650/Chr04G016710/Chr04G030010/Chr06G017350/Chr07G029120/Chr09G004630/Chr09G004640/Chr09G013790/Chr0G007390/Chr0G012730/Chr0G020610/Chr0G024720/Chr0G025040/Chr0G025290/Chr10G000350/Chr10G000890/Chr10G012010/Chr11G010230/Chr11G010240/Chr11G024360/Chr11G024790/Chr12G035290/Chr12G035570/Chr13G000090/Chr13G020230/Chr14G000300/Chr14G016830/Chr18G001190/Ch…	39	BP
GO:0008295	spermidine biosynthetic process	35/35675	43/69522	4.24157e-05	0.0034603	0.0028402	Chr01G003430/Chr02G017690/Chr03G008920/Chr04G030010/Chr06G008350/Chr07G029120/Chr08G005000/Chr08G009590/Chr09G013790/Chr0G012730/Chr0G020610/Chr0G025040/Chr0G025290/Chr11G023790/Chr12G019830/Chr12G035290/Chr12G035570/Chr13G000090/Chr13G007810/Chr14G001170/Chr14G014280/Chr15G009850/Chr19G015150/Chr21G000260/Chr21G013330/Chr23G009600/Chr23G014630/Chr24G005930/Chr25G008650/Chr25G010110/Chr25G012640/…	35	BP
GO:0009640	photomorphogenesis	268/35675	442/69522	4.79503e-05	0.00378957	0.00311046	Chr01G002130/Chr01G004420/Chr01G005680/Chr01G005840/Chr01G006690/Chr01G006710/Chr01G007360/Chr01G010620/Chr01G012480/Chr01G019720/Chr01G020060/Chr01G022000/Chr01G022950/Chr01G025760/Chr01G026180/Chr01G026510/Chr01G029120/Chr01G029520/Chr01G036120/Chr02G000200/Chr02G000990/Chr02G003820/Chr02G006170/Chr02G009980/Chr02G016790/Chr02G017540/Chr02G018390/Chr02G019510/Chr02G020940/Chr02G024120/Chr02G027…	268	BP
GO:0010207	photosystem II assembly	228/35675	371/69522	5.11864e-05	0.00392274	0.00321976	Chr01G000510/Chr01G001310/Chr01G004290/Chr01G015820/Chr01G019680/Chr01G019780/Chr01G022550/Chr01G022880/Chr01G030670/Chr01G031220/Chr01G031320/Chr01G032380/Chr01G033380/Chr01G034010/Chr01G034050/Chr01G037530/Chr02G000190/Chr02G000750/Chr02G001390/Chr02G003590/Chr02G007000/Chr02G008270/Chr02G008990/Chr02G017400/Chr02G024210/Chr02G025550/Chr02G033650/Chr02G033810/Chr03G003620/Chr03G008770/Chr03G011…	228	BP
GO:0000151	ubiquitin ligase complex	147/35675	229/69522	5.51435e-05	0.0041017	0.00336665	Chr01G010880/Chr01G011920/Chr01G018460/Chr01G029030/Chr01G031080/Chr01G036700/Chr02G006040/Chr02G015530/Chr02G029340/Chr02G031510/Chr02G033430/Chr03G000320/Chr03G000380/Chr03G018980/Chr03G020900/Chr03G022060/Chr04G000570/Chr04G001880/Chr04G007800/Chr04G015780/Chr04G017450/Chr04G020480/Chr05G000170/Chr05G007030/Chr05G009350/Chr05G027320/Chr05G031040/Chr06G002690/Chr06G003250/Chr06G004080/Chr06G007…	147	CC
GO:0000741	karyogamy	49/35675	65/69522	6.01793e-05	0.00427396	0.00350804	Chr01G014200/Chr01G015430/Chr01G025760/Chr01G035260/Chr02G006800/Chr02G024120/Chr03G013600/Chr04G002510/Chr04G012960/Chr04G022110/Chr05G026600/Chr06G023840/Chr07G008720/Chr07G012420/Chr08G005410/Chr08G013760/Chr08G023480/Chr09G003970/Chr09G017250/Chr0G017830/Chr10G004590/Chr10G018780/Chr11G003740/Chr11G014400/Chr12G004340/Chr12G021370/Chr12G022670/Chr13G008250/Chr13G009410/Chr13G012160/Chr13G0210…	49	BP
GO:0005654	nucleoplasm	40/35675	51/69522	6.08393e-05	0.00427396	0.00350804	Chr01G012720/Chr01G014800/Chr01G030290/Chr02G002500/Chr02G023610/Chr04G007140/Chr04G031870/Chr05G001210/Chr07G004480/Chr09G016530/Chr11G019590/Chr12G009300/Chr12G022120/Chr12G024050/Chr13G007860/Chr15G009470/Chr18G015200/Chr19G001330/Chr22G002540/Chr23G000170/Chr23G000210/Chr23G003160/Chr23G009620/Chr23G009650/Chr24G014010/Chr25G000140/Chr25G004360/Chr25G004380/Chr25G010050/Chr25G010080/Chr26G010…	40	CC
GO:0009107	lipoate biosynthetic process	30/35675	36/69522	6.51313e-05	0.00443041	0.00363646	Chr01G033490/Chr03G017110/Chr04G018330/Chr05G025000/Chr05G025830/Chr06G006660/Chr06G019020/Chr07G001710/Chr07G017440/Chr08G011390/Chr08G017090/Chr08G018280/Chr09G025100/Chr10G002780/Chr11G016590/Chr12G006120/Chr13G006560/Chr15G008360/Chr18G016420/Chr21G011470/Chr22G004020/Chr23G008190/Chr23G011770/Chr25G006730/Chr25G008050/Chr26G007760/Chr26G011520/Chr27G008380/Chr30G001000/Chr30G006630	30	BP
GO:0000184	nuclear-transcribed mRNA catabolic process, nonsense-mediated decay	36/35675	45/69522	6.65701e-05	0.00443041	0.00363646	Chr02G012280/Chr02G021130/Chr03G006540/Chr03G008880/Chr03G022390/Chr04G021670/Chr05G011900/Chr05G016270/Chr05G031450/Chr06G023290/Chr06G027060/Chr07G021720/Chr08G006900/Chr08G009630/Chr08G017700/Chr08G019580/Chr09G005910/Chr0G001770/Chr0G007980/Chr0G013740/Chr0G024660/Chr0G026550/Chr0G031160/Chr11G004930/Chr13G018970/Chr15G018170/Chr22G008510/Chr23G012540/Chr24G007650/Chr25G005970/Chr25G007260/Ch…	36	BP
GO:0009739	response to gibberellin	94/35675	139/69522	7.01594e-05	0.00452836	0.00371685	Chr01G000150/Chr01G007520/Chr01G020250/Chr02G001720/Chr02G001790/Chr02G018550/Chr02G022990/Chr02G026240/Chr02G031640/Chr03G001910/Chr03G004700/Chr03G004890/Chr03G007090/Chr03G023330/Chr03G023880/Chr04G008280/Chr04G020020/Chr04G026510/Chr04G032900/Chr05G001520/Chr05G001540/Chr05G003990/Chr05G009490/Chr05G015110/Chr05G032760/Chr06G000300/Chr06G000860/Chr06G002400/Chr06G007220/Chr06G020970/Chr06G022…	94	BP
GO:0046658	anchored component of plasma membrane	114/35675	173/69522	7.25138e-05	0.00452836	0.00371685	Chr01G003130/Chr01G004960/Chr01G008890/Chr01G019180/Chr02G002680/Chr02G003950/Chr02G005010/Chr02G013250/Chr02G028520/Chr02G032390/Chr03G010600/Chr03G013120/Chr03G020450/Chr03G020720/Chr04G008940/Chr04G014300/Chr04G015350/Chr04G020080/Chr04G025560/Chr04G026160/Chr04G028810/Chr05G006210/Chr05G020500/Chr05G028360/Chr05G029320/Chr06G001220/Chr06G008760/Chr06G031360/Chr06G035120/Chr07G002740/Chr07G012…	114	CC
GO:0009932	cell tip growth	65/35675	91/69522	7.34134e-05	0.00452836	0.00371685	Chr01G005060/Chr01G016390/Chr01G016580/Chr02G011190/Chr02G017120/Chr02G030790/Chr02G033620/Chr03G015010/Chr04G028710/Chr05G000090/Chr05G008530/Chr05G016890/Chr05G022490/Chr05G032910/Chr05G033020/Chr06G003550/Chr06G008090/Chr06G008760/Chr07G003210/Chr07G018950/Chr07G020650/Chr07G021560/Chr08G015100/Chr09G013060/Chr09G013720/Chr09G021510/Chr0G007070/Chr0G020320/Chr0G021630/Chr0G029990/Chr0G030680/C…	65	BP
GO:0048825	cotyledon development	118/35675	180/69522	7.68311e-05	0.00462633	0.00379727	Chr01G003300/Chr01G025760/Chr02G000200/Chr02G000670/Chr02G000990/Chr02G007840/Chr02G010370/Chr02G010380/Chr02G017540/Chr02G019510/Chr02G019520/Chr02G019850/Chr02G020940/Chr02G024120/Chr02G027730/Chr02G031990/Chr02G032950/Chr03G003750/Chr03G004980/Chr03G005300/Chr03G006310/Chr03G009120/Chr03G015550/Chr03G023540/Chr03G023720/Chr04G002510/Chr04G006390/Chr04G016740/Chr04G021110/Chr04G024850/Chr05G009…	118	BP
GO:0000159	protein phosphatase type 2A complex	48/35675	64/69522	8.92711e-05	0.00525039	0.00430949	Chr01G000620/Chr01G005070/Chr01G011550/Chr01G015350/Chr02G012510/Chr02G020100/Chr02G029070/Chr03G005570/Chr03G013630/Chr04G025880/Chr04G032300/Chr05G006690/Chr05G011000/Chr05G021120/Chr07G024750/Chr07G031350/Chr08G006020/Chr08G010610/Chr08G012340/Chr08G013790/Chr09G003520/Chr10G013030/Chr10G014540/Chr10G016550/Chr11G005850/Chr11G007730/Chr12G021480/Chr12G025120/Chr12G027610/Chr12G032080/Chr16G000…	48	CC
GO:0007346	regulation of mitotic cell cycle	46/35675	61/69522	9.94336e-05	0.00540627	0.00443744	Chr01G032610/Chr02G000900/Chr02G021220/Chr03G008520/Chr05G012030/Chr05G012040/Chr05G033780/Chr06G002570/Chr06G009910/Chr06G010480/Chr06G011470/Chr06G011480/Chr06G023990/Chr07G002370/Chr08G008590/Chr09G007220/Chr09G014340/Chr09G017510/Chr0G004220/Chr0G009300/Chr11G022580/Chr12G006930/Chr13G000170/Chr13G001680/Chr13G017280/Chr14G002070/Chr15G003900/Chr15G011400/Chr15G013190/Chr15G024000/Chr16G00657…	46	BP
GO:0010093	specification of floral organ identity	37/35675	47/69522	9.98239e-05	0.00540627	0.00443744	Chr01G027950/Chr02G033050/Chr02G033190/Chr02G033200/Chr04G001240/Chr05G000630/Chr06G005040/Chr07G010080/Chr07G020430/Chr09G023400/Chr0G004790/Chr10G003880/Chr10G015180/Chr10G016140/Chr10G021970/Chr10G022740/Chr11G000560/Chr11G007110/Chr11G015000/Chr12G011470/Chr12G011490/Chr14G006290/Chr16G011970/Chr16G017830/Chr17G011240/Chr17G017120/Chr19G017610/Chr20G001190/Chr21G007130/Chr23G002420/Chr23G0058…	37	BP
GO:0005667	transcription regulator complex	27/35675	32/69522	0.000100472	0.00540627	0.00443744	Chr01G037060/Chr02G022770/Chr04G004290/Chr04G022500/Chr05G013700/Chr06G002610/Chr06G010420/Chr06G013790/Chr06G024280/Chr07G007240/Chr09G009960/Chr09G014970/Chr0G030970/Chr12G002410/Chr13G004740/Chr13G010960/Chr13G015200/Chr14G004850/Chr15G003940/Chr15G011910/Chr15G014510/Chr15G023780/Chr19G012320/Chr21G004310/Chr25G016470/Chr27G003630/Chr30G014910	27	CC
GO:0016272	prefoldin complex	29/35675	35/69522	0.000106615	0.00561729	0.00461064	Chr02G001960/Chr04G017100/Chr04G024570/Chr05G032520/Chr06G011910/Chr06G012440/Chr06G017730/Chr07G016080/Chr07G023310/Chr09G011770/Chr09G016460/Chr0G013600/Chr0G033320/Chr12G027120/Chr13G013240/Chr13G013500/Chr15G013660/Chr15G016050/Chr15G023380/Chr16G005700/Chr17G005100/Chr18G010850/Chr19G002940/Chr19G006670/Chr19G009220/Chr24G016080/Chr25G001200/Chr27G007250/Chr27G014230	29	CC
GO:0008356	asymmetric cell division	31/35675	38/69522	0.000108839	0.00561741	0.00461074	Chr01G009380/Chr02G012340/Chr02G014970/Chr02G032390/Chr04G008940/Chr04G013830/Chr04G020880/Chr04G021200/Chr04G026000/Chr05G018780/Chr06G022820/Chr06G035740/Chr07G002740/Chr07G022040/Chr0G020750/Chr10G014680/Chr11G007550/Chr14G009710/Chr15G026930/Chr16G013300/Chr19G003220/Chr21G009800/Chr23G006140/Chr24G011430/Chr25G005060/Chr26G013490/Chr27G007650/Chr27G014000/Chr28G010620/Chr30G004890/Chr31G0004…	31	BP
GO:0000271	polysaccharide biosynthetic process	54/35675	74/69522	0.000116964	0.00590998	0.00485088	Chr01G005060/Chr01G016580/Chr02G011190/Chr02G012340/Chr02G033620/Chr03G015010/Chr04G026000/Chr04G028710/Chr05G000090/Chr05G022490/Chr06G000950/Chr06G008090/Chr06G011580/Chr07G003210/Chr07G018950/Chr07G020650/Chr07G021560/Chr08G015100/Chr09G013720/Chr0G007070/Chr0G020950/Chr0G021320/Chr0G021630/Chr0G030680/Chr10G014680/Chr10G022600/Chr11G007550/Chr12G010890/Chr13G006680/Chr13G009570/Chr13G012490/C…	54	BP
GO:0009734	auxin-activated signaling pathway	240/35675	396/69522	0.000119181	0.00590998	0.00485088	Chr01G000810/Chr01G001530/Chr01G001910/Chr01G002730/Chr01G004420/Chr01G009740/Chr01G010970/Chr01G011540/Chr01G022220/Chr01G024780/Chr01G036060/Chr02G002190/Chr02G004160/Chr02G006500/Chr02G014910/Chr02G019380/Chr02G019850/Chr02G020110/Chr02G021250/Chr02G031850/Chr02G032060/Chr02G032830/Chr03G000560/Chr03G005300/Chr03G005580/Chr03G006630/Chr03G007120/Chr03G011440/Chr03G018660/Chr03G020380/Chr03G020…	240	BP
GO:0010564	regulation of cell cycle process	68/35675	97/69522	0.000129297	0.00628833	0.00516143	Chr01G003300/Chr02G000200/Chr02G000670/Chr02G000990/Chr02G019510/Chr02G020940/Chr03G006310/Chr03G017090/Chr03G023540/Chr03G023720/Chr04G006390/Chr04G016740/Chr05G010520/Chr05G024950/Chr05G033670/Chr05G034090/Chr06G008650/Chr06G012450/Chr06G013640/Chr06G023990/Chr07G005240/Chr07G009810/Chr08G006710/Chr08G017070/Chr08G018050/Chr09G010190/Chr09G011760/Chr09G018850/Chr0G014900/Chr12G035160/Chr12G0354…	68	BP
GO:0000956	nuclear-transcribed mRNA catabolic process	96/35675	144/69522	0.000135697	0.00647505	0.00531468	Chr01G009290/Chr01G011530/Chr01G021240/Chr01G032910/Chr01G034750/Chr01G036200/Chr02G010000/Chr02G024050/Chr03G008480/Chr03G015890/Chr03G022210/Chr03G022640/Chr04G009580/Chr04G016520/Chr04G017170/Chr04G024950/Chr05G009500/Chr05G023520/Chr05G031220/Chr06G001440/Chr06G011510/Chr06G014600/Chr06G017220/Chr06G017820/Chr06G028290/Chr07G010840/Chr07G020930/Chr07G023770/Chr08G000060/Chr08G008750/Chr08G015…	96	BP
GO:0009630	gravitropism	136/35675	213/69522	0.000146391	0.00685598	0.00562735	Chr01G002980/Chr01G006540/Chr01G006690/Chr01G006710/Chr01G020700/Chr01G021470/Chr01G028040/Chr01G028050/Chr01G033000/Chr01G034750/Chr01G038610/Chr01G038900/Chr02G015910/Chr02G021250/Chr02G024050/Chr02G027340/Chr03G001020/Chr03G005720/Chr03G006630/Chr03G006770/Chr03G008480/Chr04G009650/Chr04G016300/Chr04G016470/Chr04G021200/Chr04G023130/Chr04G027300/Chr04G027590/Chr04G028750/Chr04G030390/Chr05G005…	136	BP
GO:0016132	brassinosteroid biosynthetic process	97/35675	146/69522	0.000152614	0.00701746	0.00575989	Chr01G010280/Chr01G028630/Chr01G030470/Chr02G014440/Chr02G021120/Chr02G025560/Chr02G025630/Chr02G033620/Chr03G002540/Chr03G020250/Chr04G004600/Chr04G006750/Chr04G014440/Chr04G017180/Chr04G018140/Chr04G023470/Chr05G000090/Chr05G011890/Chr05G028870/Chr06G008090/Chr06G008840/Chr06G011880/Chr06G017830/Chr06G022610/Chr06G025280/Chr07G006940/Chr07G020650/Chr07G021560/Chr07G022930/Chr07G022940/Chr08G002…	97	BP
GO:0009585	red, far-red light phototransduction	34/35675	43/69522	0.000163857	0.00708452	0.00581493	Chr01G006690/Chr01G006710/Chr01G013360/Chr01G033000/Chr02G029780/Chr02G031250/Chr04G009650/Chr04G016710/Chr04G027300/Chr04G028750/Chr05G008980/Chr06G017350/Chr07G002060/Chr07G026240/Chr07G027720/Chr09G002780/Chr0G007920/Chr0G008030/Chr0G021870/Chr0G021900/Chr10G017570/Chr10G019440/Chr11G003190/Chr12G006570/Chr12G030730/Chr12G037450/Chr14G016930/Chr15G022320/Chr18G016220/Chr20G001100/Chr21G015880/…	34	BP
GO:0010598	NAD(P)H dehydrogenase complex (plastoquinone)	26/35675	31/69522	0.000166518	0.00708452	0.00581493	Chr02G017400/Chr04G003760/Chr04G004110/Chr05G016590/Chr06G002060/Chr06G002410/Chr07G007410/Chr08G018040/Chr09G019870/Chr0G002010/Chr0G013180/Chr0G026780/Chr10G010300/Chr10G012290/Chr11G009880/Chr13G004120/Chr13G004500/Chr14G012090/Chr14G013650/Chr15G003420/Chr15G003740/Chr21G012780/Chr23G007750/Chr24G007390/Chr26G012000/Chr27G010940	26	CC
GO:0010618	aerenchyma formation	13/35675	13/69522	0.000170876	0.00708452	0.00581493	Chr01G009520/Chr04G018890/Chr06G005730/Chr06G019750/Chr07G019930/Chr07G023580/Chr09G023780/Chr0G023810/Chr12G027480/Chr16G010740/Chr19G007770/Chr27G008890/Chr31G002110	13	BP
GO:0031491	nucleosome binding	13/35675	13/69522	0.000170876	0.00708452	0.00581493	Chr01G035830/Chr02G018880/Chr05G014820/Chr06G010480/Chr08G008410/Chr08G008450/Chr23G013520/Chr23G013540/Chr25G011700/Chr26G006120/Chr26G006140/Chr30G011260/Chr30G011280	13	MF
GO:0045544	gibberellin 20-oxidase activity	13/35675	13/69522	0.000170876	0.00708452	0.00581493	Chr01G000150/Chr01G020250/Chr03G004890/Chr03G021480/Chr04G032900/Chr05G030300/Chr07G031970/Chr08G020700/Chr0G005260/Chr0G023540/Chr0G032260/Chr12G038170/Chr19G017490	13	MF
GO:0010143	cutin biosynthetic process	32/35675	40/69522	0.00017088	0.00708452	0.00581493	Chr01G012990/Chr02G000650/Chr02G004310/Chr02G029840/Chr02G030640/Chr03G006690/Chr03G020520/Chr04G026910/Chr05G007530/Chr05G029060/Chr06G013080/Chr06G032950/Chr08G020340/Chr08G021810/Chr09G003260/Chr09G010820/Chr0G026170/Chr10G018680/Chr11G003910/Chr12G030420/Chr13G014370/Chr15G015430/Chr15G024300/Chr16G005810/Chr16G019210/Chr17G005180/Chr17G018130/Chr18G001750/Chr20G003580/Chr22G015760/Chr24G0130…	32	BP
GO:0051301	cell division	245/35675	407/69522	0.000185969	0.00749829	0.00615455	Chr01G003300/Chr01G005820/Chr01G007690/Chr01G010130/Chr01G013550/Chr01G014260/Chr01G014420/Chr01G021040/Chr01G021210/Chr01G023740/Chr01G024670/Chr01G037090/Chr01G037300/Chr02G000200/Chr02G000750/Chr02G000990/Chr02G004230/Chr02G006970/Chr02G007840/Chr02G007910/Chr02G016900/Chr02G017350/Chr02G017360/Chr02G018370/Chr02G019510/Chr02G020940/Chr02G028830/Chr02G033150/Chr02G033440/Chr02G033470/Chr03G000…	245	BP
GO:0016126	sterol biosynthetic process	147/35675	233/69522	0.00018679	0.00749829	0.00615455	Chr01G005490/Chr01G015250/Chr01G017490/Chr01G025380/Chr01G028630/Chr01G030440/Chr01G037870/Chr01G037990/Chr02G011240/Chr02G011250/Chr02G014440/Chr02G023480/Chr02G024060/Chr02G025560/Chr02G025630/Chr02G031730/Chr02G032050/Chr02G033620/Chr03G002540/Chr03G003740/Chr03G004330/Chr03G014950/Chr03G014960/Chr04G002810/Chr04G004600/Chr04G005100/Chr04G006750/Chr04G007260/Chr04G016080/Chr04G018140/Chr04G019…	147	BP
GO:0048579	negative regulation of long-day photoperiodism, flowering	16/35675	17/69522	0.000202869	0.00801651	0.00657991	Chr01G001830/Chr04G031300/Chr05G016630/Chr06G003370/Chr07G030310/Chr09G013270/Chr09G021330/Chr10G001210/Chr11G017540/Chr12G033540/Chr13G005610/Chr14G006970/Chr15G004820/Chr21G005390/Chr24G003920/Chr28G003370	16	BP
GO:0010150	leaf senescence	93/35675	140/69522	0.000208079	0.00809588	0.00664506	Chr01G011310/Chr01G019580/Chr01G026340/Chr01G029160/Chr02G002310/Chr02G009410/Chr02G015450/Chr02G015520/Chr02G020860/Chr02G026620/Chr03G006320/Chr03G011040/Chr03G011070/Chr03G023040/Chr04G000460/Chr04G002120/Chr04G014430/Chr04G015070/Chr04G015080/Chr04G020480/Chr05G000170/Chr05G011640/Chr05G015660/Chr05G018310/Chr05G018360/Chr05G024080/Chr05G032170/Chr06G009800/Chr06G011190/Chr06G015680/Chr06G015…	93	BP
GO:0046685	response to arsenic-containing substance	49/35675	67/69522	0.000219132	0.00839674	0.006892	Chr01G006690/Chr01G006710/Chr01G007990/Chr01G030630/Chr01G033360/Chr02G007400/Chr02G023520/Chr02G027910/Chr02G027920/Chr02G031390/Chr02G031590/Chr04G003600/Chr04G007440/Chr04G027300/Chr05G005650/Chr05G005660/Chr05G009150/Chr05G009450/Chr05G026100/Chr06G029500/Chr06G034410/Chr06G035270/Chr07G000260/Chr07G004200/Chr07G004210/Chr07G019700/Chr07G026240/Chr09G002670/Chr09G004160/Chr0G011530/Chr0G01185…	49	BP
GO:0034976	response to endoplasmic reticulum stress	134/35675	211/69522	0.000230745	0.00870977	0.00714893	Chr01G010310/Chr01G011330/Chr01G012990/Chr01G014200/Chr01G030400/Chr01G038480/Chr02G003350/Chr02G008580/Chr02G009230/Chr02G014500/Chr02G025070/Chr02G031590/Chr02G033580/Chr03G006690/Chr03G008080/Chr03G009620/Chr03G015910/Chr03G019800/Chr04G000630/Chr04G002620/Chr04G007210/Chr04G016990/Chr04G017370/Chr04G029380/Chr05G000460/Chr05G002830/Chr05G008060/Chr05G009450/Chr05G024270/Chr05G024910/Chr05G031…	134	BP
GO:0007267	cell-cell signaling	78/35675	115/69522	0.000241607	0.00898564	0.00737536	Chr01G002980/Chr01G005840/Chr01G007360/Chr01G014680/Chr01G023110/Chr01G032910/Chr01G034750/Chr01G038610/Chr01G038900/Chr02G002820/Chr02G025530/Chr03G000630/Chr03G002600/Chr03G010150/Chr03G022520/Chr04G009580/Chr04G014090/Chr04G028200/Chr04G030390/Chr05G003260/Chr05G007270/Chr05G016130/Chr05G031630/Chr06G008650/Chr06G011470/Chr06G011480/Chr06G012490/Chr06G024390/Chr06G027220/Chr07G010840/Chr07G012…	78	BP
GO:0007169	transmembrane receptor protein tyrosine kinase signaling pathway	47/35675	64/69522	0.000249409	0.00914137	0.00750319	Chr01G016580/Chr01G016770/Chr01G033400/Chr02G000770/Chr02G024070/Chr02G029450/Chr03G003730/Chr03G023660/Chr04G010020/Chr04G022050/Chr05G002030/Chr05G007150/Chr05G033860/Chr06G021770/Chr06G023770/Chr07G001770/Chr07G018950/Chr07G021420/Chr08G018170/Chr0G004090/Chr0G013900/Chr0G018460/Chr10G017210/Chr11G005280/Chr11G006400/Chr12G006190/Chr12G010890/Chr13G003680/Chr15G016940/Chr15G017360/Chr15G023570…	47	BP
GO:0048573	photoperiodism, flowering	165/35675	266/69522	0.000270611	0.00956741	0.00785288	Chr01G016910/Chr01G017100/Chr01G025750/Chr01G030420/Chr01G034700/Chr01G034710/Chr01G036200/Chr01G038410/Chr02G000760/Chr02G004150/Chr02G011410/Chr02G012330/Chr02G029780/Chr03G013090/Chr03G014850/Chr03G022640/Chr04G003600/Chr04G007240/Chr04G016470/Chr04G017850/Chr04G018700/Chr05G007470/Chr05G011760/Chr05G014860/Chr05G021320/Chr05G022220/Chr05G030670/Chr05G032520/Chr06G004060/Chr06G009820/Chr06G010…	165	BP
GO:0004693	cyclin-dependent protein serine/threonine kinase activity	58/35675	82/69522	0.000270794	0.00956741	0.00785288	Chr01G000570/Chr01G005820/Chr01G021210/Chr01G037300/Chr01G038740/Chr03G003750/Chr03G023700/Chr04G004550/Chr04G006260/Chr04G011780/Chr04G021110/Chr04G032430/Chr06G004370/Chr06G021600/Chr06G022720/Chr06G035740/Chr07G005370/Chr07G010430/Chr07G031480/Chr08G018080/Chr09G006520/Chr09G022560/Chr10G012870/Chr10G013740/Chr11G009350/Chr12G002070/Chr12G011180/Chr12G031540/Chr12G032000/Chr13G017300/Chr13G018…	58	MF
GO:0090305	nucleic acid phosphodiester bond hydrolysis	92/35675	139/69522	0.000272382	0.00956741	0.00785288	Chr01G014800/Chr01G017240/Chr01G021220/Chr01G023110/Chr02G002500/Chr02G003090/Chr02G007180/Chr02G008790/Chr02G025290/Chr03G002820/Chr03G006830/Chr03G015880/Chr03G017490/Chr03G017570/Chr03G018090/Chr04G014090/Chr04G021890/Chr04G031870/Chr05G003040/Chr05G016130/Chr05G024700/Chr05G024810/Chr05G030130/Chr05G031390/Chr06G007470/Chr06G011470/Chr06G011480/Chr06G011920/Chr06G012490/Chr06G023640/Chr07G012…	92	BP
GO:0009742	brassinosteroid mediated signaling pathway	73/35675	107/69522	0.000286396	0.00992187	0.00814382	Chr01G005450/Chr01G012550/Chr01G036120/Chr02G011190/Chr02G012090/Chr02G023570/Chr03G004250/Chr03G015010/Chr04G001800/Chr04G003110/Chr04G012750/Chr04G030430/Chr05G022490/Chr06G008590/Chr06G021770/Chr06G024980/Chr06G027230/Chr06G032110/Chr06G032970/Chr07G008100/Chr07G008750/Chr07G012180/Chr07G017380/Chr07G029420/Chr08G000880/Chr08G004580/Chr08G015100/Chr08G015530/Chr09G017790/Chr0G030680/Chr10G0021…	73	BP
GO:0006289	nucleotide-excision repair	62/35675	89/69522	0.000332739	0.0110827	0.0090966	Chr01G014750/Chr02G008790/Chr02G012160/Chr03G015880/Chr04G011920/Chr04G026810/Chr05G000480/Chr05G021460/Chr05G024700/Chr06G009970/Chr06G011060/Chr07G011240/Chr08G015980/Chr09G015850/Chr09G018810/Chr0G015630/Chr0G015640/Chr0G020470/Chr10G010390/Chr10G018780/Chr11G003740/Chr11G017840/Chr11G018260/Chr12G004430/Chr12G012330/Chr12G012380/Chr12G022140/Chr12G028810/Chr13G010450/Chr13G010460/Chr13G012650…	62	BP
GO:0042800	histone methyltransferase activity (H3-K4 specific)	12/35675	12/69522	0.00033305	0.0110827	0.0090966	Chr06G009940/Chr09G014400/Chr10G003880/Chr11G015000/Chr13G010350/Chr14G006290/Chr15G011450/Chr16G002140/Chr17G001960/Chr20G012080/Chr21G007130/Chr29G010610	12	MF
GO:0043085	positive regulation of catalytic activity	141/35675	225/69522	0.000383552	0.0122448	0.0100505	Chr01G004710/Chr01G008310/Chr01G016690/Chr01G019780/Chr01G022010/Chr01G030670/Chr01G031220/Chr02G003590/Chr02G003900/Chr02G007000/Chr02G008990/Chr02G011110/Chr02G014230/Chr02G017400/Chr02G025360/Chr02G025550/Chr02G032940/Chr03G002760/Chr03G012660/Chr03G018230/Chr03G021080/Chr03G021910/Chr04G000490/Chr04G007450/Chr04G007960/Chr04G020270/Chr04G025820/Chr04G029030/Chr04G031810/Chr05G016590/Chr05G019…	141	BP
GO:0010182	sugar mediated signaling pathway	129/35675	204/69522	0.000387243	0.0122448	0.0100505	Chr01G003300/Chr01G005680/Chr01G005840/Chr01G007360/Chr02G000200/Chr02G000670/Chr02G000990/Chr02G009980/Chr02G016790/Chr02G017540/Chr02G019510/Chr02G020940/Chr02G027620/Chr02G031990/Chr03G009120/Chr03G009830/Chr03G013600/Chr03G023540/Chr03G023720/Chr04G006390/Chr04G011120/Chr04G028200/Chr04G031110/Chr05G009500/Chr05G009980/Chr05G010520/Chr05G016490/Chr05G017250/Chr05G023540/Chr05G033670/Chr05G034…	129	BP
GO:0009707	chloroplast outer membrane	69/35675	101/69522	0.000390626	0.0122448	0.0100505	Chr01G004950/Chr01G012190/Chr01G013760/Chr01G016760/Chr01G029020/Chr01G030750/Chr02G007630/Chr02G029230/Chr03G002260/Chr03G015810/Chr04G000580/Chr04G023720/Chr04G028800/Chr04G032840/Chr05G006860/Chr05G023390/Chr06G000300/Chr06G025700/Chr06G030830/Chr07G000610/Chr07G004000/Chr07G004100/Chr07G013860/Chr07G016940/Chr07G027800/Chr07G032020/Chr08G002810/Chr08G018800/Chr09G014920/Chr09G017390/Chr0G0047…	69	CC
GO:0010286	heat acclimation	63/35675	91/69522	0.000392183	0.0122448	0.0100505	Chr01G007160/Chr01G020100/Chr01G032080/Chr01G036900/Chr02G002980/Chr02G003350/Chr02G012070/Chr02G023980/Chr02G029870/Chr03G021400/Chr03G022730/Chr04G003770/Chr04G004120/Chr04G014780/Chr04G026850/Chr05G001950/Chr05G001960/Chr05G007580/Chr05G008060/Chr05G031840/Chr06G035350/Chr07G003950/Chr07G007400/Chr07G025820/Chr07G025900/Chr08G019290/Chr08G020770/Chr09G014990/Chr09G016610/Chr0G014220/Chr0G01581…	63	BP
GO:0010267	ta-siRNA processing	114/35675	178/69522	0.000403851	0.0124553	0.0102233	Chr01G002980/Chr01G005840/Chr01G007360/Chr01G014680/Chr01G017760/Chr01G023110/Chr01G032910/Chr01G034750/Chr01G038610/Chr01G038900/Chr02G000750/Chr02G000810/Chr02G025530/Chr02G032620/Chr03G000630/Chr03G002600/Chr03G010150/Chr04G006770/Chr04G009580/Chr04G014090/Chr04G028200/Chr04G030390/Chr05G001640/Chr05G003260/Chr05G007270/Chr05G016130/Chr05G016170/Chr05G033840/Chr05G033970/Chr06G006610/Chr06G008…	114	BP
GO:0009627	systemic acquired resistance	123/35675	194/69522	0.00044722	0.0133473	0.0109554	Chr01G010310/Chr01G012020/Chr01G012990/Chr01G025470/Chr01G025810/Chr01G028370/Chr01G033290/Chr01G038480/Chr02G014500/Chr02G023570/Chr02G027000/Chr02G033260/Chr03G001240/Chr03G004250/Chr03G006690/Chr03G008080/Chr03G015910/Chr04G000170/Chr04G002620/Chr04G002750/Chr04G009870/Chr04G012750/Chr04G017370/Chr04G029380/Chr05G000560/Chr05G028890/Chr06G008590/Chr06G012970/Chr06G017960/Chr06G024980/Chr06G028…	123	BP
GO:0016311	dephosphorylation	58/35675	83/69522	0.000450635	0.0133473	0.0109554	Chr01G001650/Chr01G012540/Chr01G028930/Chr02G004160/Chr02G005510/Chr02G011050/Chr02G014740/Chr02G016200/Chr02G018730/Chr03G010410/Chr03G011600/Chr03G019410/Chr03G020380/Chr04G031400/Chr05G014950/Chr05G014980/Chr05G017710/Chr05G018960/Chr05G020360/Chr05G022640/Chr05G027150/Chr05G027880/Chr05G029180/Chr06G006640/Chr07G000650/Chr07G003270/Chr07G004520/Chr07G028890/Chr07G030410/Chr08G004400/Chr08G011…	58	BP
GO:0045261	proton-transporting ATP synthase complex, catalytic core F(1)	26/35675	32/69522	0.000452715	0.0133473	0.0109554	Chr06G002140/Chr06G002590/Chr06G018810/Chr09G019940/Chr0G013290/Chr0G016430/Chr0G017040/Chr0G017510/Chr0G022620/Chr0G022980/Chr0G023070/Chr0G024790/Chr0G025180/Chr0G025270/Chr15G003510/Chr15G013970/Chr17G002550/Chr19G005690/Chr19G008380/Chr24G006300/Chr24G006890/Chr24G008470/Chr24G014750/Chr27G008200/Chr27G011610/Chr28G007790	26	CC
GO:0009612	response to mechanical stimulus	37/35675	49/69522	0.000453883	0.0133473	0.0109554	Chr01G018060/Chr01G033330/Chr02G000180/Chr04G009920/Chr05G001520/Chr05G001540/Chr05G034640/Chr06G010680/Chr06G030800/Chr07G001810/Chr07G016510/Chr09G015320/Chr09G015930/Chr10G013010/Chr10G018670/Chr10G021260/Chr11G001300/Chr11G003920/Chr11G009250/Chr12G006240/Chr13G011240/Chr13G012750/Chr15G012210/Chr15G014170/Chr16G006220/Chr17G005680/Chr18G004600/Chr18G012680/Chr19G002800/Chr22G005070/Chr22G012…	37	BP
GO:0009773	photosynthetic electron transport in photosystem I	98/35675	151/69522	0.00050604	0.0147101	0.0120739	Chr01G000140/Chr01G019680/Chr01G019780/Chr01G022880/Chr01G030670/Chr01G037530/Chr02G033810/Chr02G034050/Chr03G011770/Chr04G003760/Chr04G004110/Chr04G005450/Chr04G007450/Chr04G009820/Chr04G023600/Chr04G025200/Chr05G003340/Chr05G017590/Chr06G002140/Chr06G002410/Chr07G001920/Chr07G006110/Chr07G007410/Chr07G019050/Chr07G031960/Chr08G011910/Chr09G003660/Chr09G019940/Chr0G002010/Chr0G007390/Chr0G013290…	98	BP
GO:0001510	RNA methylation	225/35675	376/69522	0.000526074	0.0149776	0.0122936	Chr01G000240/Chr01G000370/Chr01G000950/Chr01G001250/Chr01G011820/Chr01G012700/Chr01G015430/Chr01G015760/Chr01G016190/Chr01G016830/Chr01G017240/Chr01G022000/Chr01G026530/Chr01G028700/Chr01G035580/Chr01G037100/Chr02G006310/Chr02G008890/Chr02G020950/Chr02G026570/Chr02G032920/Chr03G001590/Chr03G012120/Chr03G016820/Chr03G019690/Chr04G000710/Chr04G001810/Chr04G012410/Chr04G012960/Chr04G013580/Chr04G013…	225	BP
GO:0019901	protein kinase binding	81/35675	122/69522	0.000529952	0.0149776	0.0122936	Chr01G005820/Chr01G010130/Chr01G014420/Chr01G021040/Chr01G023740/Chr02G006970/Chr02G007910/Chr02G017350/Chr02G017360/Chr02G033150/Chr02G033440/Chr03G000430/Chr03G000660/Chr03G018260/Chr04G001000/Chr05G000200/Chr05G000700/Chr05G016610/Chr05G026480/Chr06G001670/Chr06G012310/Chr06G015430/Chr06G015440/Chr06G027540/Chr07G010430/Chr08G000850/Chr08G023570/Chr09G019360/Chr0G007320/Chr0G019810/Chr10G01086…	81	MF
GO:0035091	phosphatidylinositol binding	59/35675	85/69522	0.000533012	0.0149776	0.0122936	Chr01G008690/Chr01G015260/Chr01G016180/Chr01G022130/Chr01G024530/Chr02G002460/Chr02G017770/Chr02G021880/Chr02G030690/Chr03G008870/Chr03G018820/Chr03G020770/Chr03G022880/Chr04G027480/Chr05G008440/Chr05G029400/Chr05G031980/Chr06G008820/Chr07G020930/Chr07G024040/Chr07G024400/Chr08G009580/Chr08G009640/Chr08G019150/Chr08G021540/Chr09G013110/Chr0G000750/Chr0G000960/Chr10G009250/Chr10G015370/Chr10G01830…	59	MF
GO:0016905	myosin heavy chain kinase activity	17/35675	19/69522	0.000539378	0.01499	0.0123037	Chr01G033760/Chr01G037100/Chr04G022780/Chr06G024570/Chr07G009810/Chr07G015440/Chr09G010810/Chr12G002370/Chr17G004530/Chr19G012550/Chr23G003250/Chr23G005290/Chr25G004250/Chr26G014440/Chr27G003380/Chr30G004100/Chr31G007410	17	MF
GO:0009686	gibberellin biosynthetic process	33/35675	43/69522	0.00055586	0.0152801	0.0125418	Chr01G000150/Chr01G020250/Chr02G029230/Chr03G004890/Chr03G021480/Chr04G017130/Chr04G032900/Chr05G006860/Chr05G009900/Chr05G030300/Chr06G010870/Chr07G031970/Chr08G020700/Chr08G022930/Chr0G005260/Chr0G023540/Chr0G032260/Chr10G000580/Chr10G005740/Chr10G016710/Chr11G013510/Chr11G013530/Chr11G020350/Chr11G022530/Chr12G038170/Chr13G011450/Chr14G000280/Chr14G000630/Chr14G003640/Chr15G012430/Chr19G017490…	33	BP
GO:0006606	protein import into nucleus	161/35675	262/69522	0.000594393	0.0160962	0.0132117	Chr01G000950/Chr01G007680/Chr01G012080/Chr01G012570/Chr01G015430/Chr01G016830/Chr01G025760/Chr01G035580/Chr01G036070/Chr01G037100/Chr02G001690/Chr02G007620/Chr02G024120/Chr02G026020/Chr02G030800/Chr03G002140/Chr03G012120/Chr04G002510/Chr04G003070/Chr04G006160/Chr04G006170/Chr04G010630/Chr04G012410/Chr04G012960/Chr04G016170/Chr04G018680/Chr04G025770/Chr04G027770/Chr04G030900/Chr05G002980/Chr05G025…	161	BP
GO:0010091	trichome branching	38/35675	51/69522	0.000600711	0.0160962	0.0132117	Chr01G038560/Chr02G002960/Chr02G015180/Chr02G016900/Chr02G023800/Chr03G004070/Chr04G005920/Chr04G018490/Chr05G001770/Chr05G017080/Chr05G031490/Chr06G001060/Chr06G019240/Chr07G005690/Chr08G001040/Chr08G019550/Chr09G018530/Chr11G009370/Chr11G020550/Chr12G000840/Chr12G021460/Chr13G002970/Chr15G001230/Chr15G002390/Chr16G009640/Chr16G014590/Chr17G013880/Chr18G014490/Chr19G008120/Chr20G005520/Chr22G001…	38	BP
GO:0016925	protein sumoylation	31/35675	40/69522	0.000607079	0.0160962	0.0132117	Chr01G012410/Chr01G013180/Chr02G012070/Chr02G019560/Chr03G022730/Chr04G005940/Chr04G014780/Chr05G028450/Chr05G031840/Chr06G028780/Chr07G005670/Chr07G009970/Chr08G019290/Chr09G003630/Chr12G023580/Chr12G024270/Chr13G021320/Chr15G020040/Chr18G002070/Chr19G003250/Chr19G014740/Chr22G015220/Chr22G016060/Chr23G000400/Chr24G011380/Chr25G000330/Chr26G013740/Chr27G001370/Chr27G013980/Chr28G010580/Chr30G000…	31	BP
GO:0008017	microtubule binding	166/35675	271/69522	0.000611006	0.0160962	0.0132117	Chr01G000670/Chr01G005120/Chr01G006790/Chr01G011200/Chr01G012160/Chr01G020620/Chr01G027930/Chr01G028870/Chr01G031300/Chr01G032570/Chr02G010050/Chr02G012430/Chr02G016000/Chr02G026290/Chr02G026360/Chr03G001880/Chr03G004810/Chr03G010570/Chr03G013720/Chr03G015870/Chr03G018560/Chr04G001230/Chr04G006580/Chr04G008370/Chr04G009280/Chr04G011440/Chr04G014220/Chr04G028640/Chr04G029640/Chr04G032360/Chr05G004…	166	MF
GO:0009738	abscisic acid-activated signaling pathway	128/35675	204/69522	0.000643085	0.016254	0.0133412	Chr01G007160/Chr01G018620/Chr01G018790/Chr01G019880/Chr01G032040/Chr01G032900/Chr02G003350/Chr02G003580/Chr02G005590/Chr02G014350/Chr02G032980/Chr03G010960/Chr04G008710/Chr04G009350/Chr04G012720/Chr04G026850/Chr04G029770/Chr04G030990/Chr05G000860/Chr05G008060/Chr05G009500/Chr05G019350/Chr05G027800/Chr05G029670/Chr06G006640/Chr06G010120/Chr06G012700/Chr07G002990/Chr07G003950/Chr07G019930/Chr07G025…	128	BP
GO:0008143	poly(A) binding	11/35675	11/69522	0.000649132	0.016254	0.0133412	Chr01G036010/Chr04G003040/Chr06G001770/Chr07G008170/Chr0G008470/Chr11G005300/Chr11G019960/Chr12G003450/Chr14G004010/Chr15G003140/Chr21G003360	11	MF
GO:0030659	cytoplasmic vesicle membrane	11/35675	11/69522	0.000649132	0.016254	0.0133412	Chr01G025340/Chr04G002850/Chr07G008360/Chr09G023640/Chr12G014030/Chr23G006240/Chr24G006470/Chr25G005170/Chr26G013370/Chr28G004960/Chr30G005030	11	CC
GO:0055071	manganese ion homeostasis	11/35675	11/69522	0.000649132	0.016254	0.0133412	Chr01G026950/Chr02G031810/Chr04G027860/Chr05G009700/Chr05G015650/Chr07G026800/Chr10G020210/Chr11G002410/Chr12G031180/Chr19G013760/Chr28G008770	11	BP
GO:0060776	simple leaf morphogenesis	11/35675	11/69522	0.000649132	0.016254	0.0133412	Chr02G002280/Chr03G023060/Chr04G021880/Chr05G030610/Chr05G032190/Chr06G023630/Chr07G021530/Chr07G031560/Chr08G019000/Chr14G003590/Chr31G000770	11	BP
GO:0005319	lipid transporter activity	14/35675	15/69522	0.000685334	0.0168017	0.0137908	Chr02G000190/Chr03G024090/Chr05G034630/Chr07G028810/Chr08G017560/Chr0G001960/Chr0G026730/Chr19G014060/Chr23G006990/Chr23G007010/Chr26G012700/Chr26G012720/Chr27G010980/Chr30G005640	14	MF
GO:0010012	steroid 22-alpha hydroxylase activity	14/35675	15/69522	0.000685334	0.0168017	0.0137908	Chr01G028630/Chr06G008840/Chr12G010840/Chr12G025220/Chr12G037950/Chr15G010360/Chr15G010370/Chr16G014010/Chr23G010980/Chr25G004290/Chr25G008760/Chr26G008580/Chr26G008740/Chr30G008670	14	MF
GO:0008121	ubiquinol-cytochrome-c reductase activity	27/35675	34/69522	0.000696044	0.0168017	0.0137908	Chr01G032380/Chr04G022690/Chr06G011020/Chr06G012800/Chr07G020860/Chr09G011200/Chr09G014810/Chr0G013700/Chr0G033210/Chr11G021770/Chr12G018290/Chr13G010840/Chr13G014030/Chr14G002670/Chr15G011750/Chr15G012570/Chr15G015750/Chr15G023310/Chr16G009950/Chr17G008990/Chr19G012460/Chr19G012480/Chr21G001830/Chr23G014320/Chr26G005450/Chr30G011910/Chr31G001350	27	MF
GO:0009867	jasmonic acid mediated signaling pathway	164/35675	268/69522	0.000699557	0.0168017	0.0137908	Chr01G007160/Chr01G011310/Chr01G014550/Chr01G015450/Chr01G018790/Chr01G019550/Chr01G019680/Chr01G019780/Chr01G022880/Chr01G028630/Chr01G031220/Chr01G032380/Chr01G033000/Chr01G037530/Chr02G003350/Chr02G004400/Chr02G004800/Chr02G005590/Chr02G009770/Chr02G011030/Chr02G014910/Chr02G020860/Chr02G027280/Chr02G033810/Chr03G006320/Chr03G011440/Chr03G013110/Chr03G016120/Chr03G023760/Chr04G007960/Chr04G009…	164	BP
GO:0004045	aminoacyl-tRNA hydrolase activity	21/35675	25/69522	0.000711957	0.0168017	0.0137908	Chr01G015090/Chr01G016800/Chr01G034540/Chr02G017890/Chr03G003670/Chr03G014030/Chr05G002090/Chr06G000160/Chr07G010690/Chr08G001320/Chr08G014220/Chr0G033580/Chr12G005040/Chr12G020010/Chr12G021770/Chr23G002250/Chr23G003770/Chr25G003590/Chr26G014970/Chr26G017120/Chr30G003630	21	MF
GO:0016655	oxidoreductase activity, acting on NAD(P)H, quinone or similar compound as acceptor	21/35675	25/69522	0.000711957	0.0168017	0.0137908	Chr02G007770/Chr02G017400/Chr05G016590/Chr08G018040/Chr08G024000/Chr0G013390/Chr0G016830/Chr0G017340/Chr0G017700/Chr0G018400/Chr0G022370/Chr10G010300/Chr14G013650/Chr21G012780/Chr22G004510/Chr23G007750/Chr23G016030/Chr25G013510/Chr26G012000/Chr30G013320/Chr30G015130	21	MF
GO:0045736	negative regulation of cyclin-dependent protein serine/threonine kinase activity	25/35675	31/69522	0.000724389	0.0168017	0.0137908	Chr01G005820/Chr01G037300/Chr04G004550/Chr06G021600/Chr06G035740/Chr09G006520/Chr10G010860/Chr10G012870/Chr10G013740/Chr11G009350/Chr11G011570/Chr12G002070/Chr12G031540/Chr13G018180/Chr14G011520/Chr14G013260/Chr15G017580/Chr15G026930/Chr19G004650/Chr21G011780/Chr21G012380/Chr21G013280/Chr24G009830/Chr27G012670/Chr28G009190	25	BP
GO:0005742	mitochondrial outer membrane translocase complex	23/35675	28/69522	0.000732811	0.0168017	0.0137908	Chr01G023920/Chr01G033570/Chr02G002400/Chr02G014670/Chr02G027120/Chr03G001150/Chr03G011500/Chr03G022990/Chr04G010200/Chr05G004800/Chr05G019030/Chr05G022950/Chr05G032060/Chr06G029340/Chr08G004010/Chr08G011700/Chr08G019080/Chr09G002860/Chr12G006030/Chr13G021930/Chr20G003470/Chr27G008860/Chr29G000230	23	CC
GO:0016992	lipoate synthase activity	23/35675	28/69522	0.000732811	0.0168017	0.0137908	Chr03G017110/Chr05G025000/Chr05G025830/Chr06G006660/Chr08G011390/Chr08G017090/Chr08G018280/Chr09G025100/Chr10G002780/Chr11G016590/Chr13G006560/Chr15G008360/Chr18G016420/Chr21G011470/Chr22G004020/Chr23G008190/Chr23G011770/Chr25G006730/Chr25G008050/Chr26G007760/Chr26G011520/Chr30G001000/Chr30G006630	23	MF
GO:0016049	cell growth	106/35675	166/69522	0.000737443	0.0168017	0.0137908	Chr01G008270/Chr01G020720/Chr01G031290/Chr01G035830/Chr01G038830/Chr02G018880/Chr02G020010/Chr02G022760/Chr04G009240/Chr04G009370/Chr04G013430/Chr04G016080/Chr04G032350/Chr05G014820/Chr05G016970/Chr06G003800/Chr06G009010/Chr06G012950/Chr06G016820/Chr06G027830/Chr07G002470/Chr07G012810/Chr07G024730/Chr07G031400/Chr08G003010/Chr08G004720/Chr08G008410/Chr08G008450/Chr09G011670/Chr09G013300/Chr09G021…	106	BP
GO:0010223	secondary shoot formation	34/35675	45/69522	0.000756694	0.0169352	0.0139003	Chr01G026900/Chr02G009960/Chr02G030080/Chr04G001790/Chr04G027760/Chr05G007820/Chr05G023560/Chr06G005860/Chr06G009940/Chr07G009460/Chr07G015640/Chr09G014400/Chr09G024330/Chr0G005650/Chr10G017930/Chr11G004680/Chr12G001930/Chr12G012450/Chr13G005730/Chr13G010350/Chr15G005570/Chr15G007470/Chr15G011450/Chr16G005330/Chr17G004690/Chr20G010640/Chr23G007130/Chr25G005950/Chr25G005960/Chr26G012620/Chr29G0117…	34	BP
GO:0012505	endomembrane system	34/35675	45/69522	0.000756694	0.0169352	0.0139003	Chr01G025340/Chr01G026950/Chr02G031500/Chr02G033360/Chr04G002850/Chr04G007410/Chr04G027860/Chr04G028160/Chr05G000110/Chr05G009300/Chr05G022920/Chr07G004230/Chr07G008360/Chr07G013440/Chr07G026800/Chr07G027030/Chr09G003910/Chr0G018220/Chr10G019750/Chr11G002880/Chr12G008960/Chr12G014030/Chr12G031180/Chr12G031460/Chr13G021090/Chr16G003820/Chr16G014580/Chr17G003520/Chr17G011830/Chr19G005530/Chr19G0137…	34	CC
GO:0007062	sister chromatid cohesion	153/35675	249/69522	0.000802294	0.017655	0.0144911	Chr01G003300/Chr01G004760/Chr01G008700/Chr01G017760/Chr01G032100/Chr01G034780/Chr01G034830/Chr02G000200/Chr02G000670/Chr02G000990/Chr02G007600/Chr02G019510/Chr02G024050/Chr02G030980/Chr03G001260/Chr03G006310/Chr03G013650/Chr03G017490/Chr03G023720/Chr04G006390/Chr04G007630/Chr04G008750/Chr04G009200/Chr04G011450/Chr04G016740/Chr04G023320/Chr04G025270/Chr04G025610/Chr05G008700/Chr05G010520/Chr05G021…	153	BP
GO:0015986	proton motive force-driven ATP synthesis	92/35675	142/69522	0.000802816	0.017655	0.0144911	Chr01G014570/Chr01G015280/Chr01G018360/Chr01G019680/Chr01G022880/Chr01G022890/Chr01G031220/Chr02G011070/Chr02G012440/Chr02G016230/Chr02G025780/Chr02G033810/Chr03G003200/Chr03G008170/Chr03G010350/Chr03G013710/Chr04G007960/Chr04G010410/Chr04G025200/Chr04G028160/Chr05G003340/Chr05G017680/Chr05G021200/Chr05G022610/Chr05G028500/Chr06G002140/Chr06G018810/Chr07G003690/Chr07G017800/Chr07G019050/Chr07G027…	92	BP
GO:0035196	miRNA processing	120/35675	191/69522	0.000865748	0.0188748	0.0154923	Chr01G002980/Chr01G005840/Chr01G007360/Chr01G014680/Chr01G017760/Chr01G023110/Chr01G032910/Chr01G034750/Chr02G000200/Chr02G000750/Chr02G000810/Chr02G000990/Chr02G004710/Chr02G025530/Chr03G000630/Chr03G002600/Chr03G004110/Chr03G010150/Chr04G009580/Chr04G012960/Chr04G014090/Chr04G016470/Chr04G028200/Chr04G030390/Chr05G003260/Chr05G007270/Chr05G016130/Chr05G016170/Chr05G028630/Chr05G033670/Chr05G033…	120	BP
GO:0009772	photosynthetic electron transport in photosystem II	45/35675	63/69522	0.00091737	0.0196321	0.0161139	Chr01G019680/Chr01G022880/Chr01G022930/Chr02G000750/Chr02G033810/Chr02G033880/Chr02G033920/Chr04G016340/Chr04G025200/Chr05G003340/Chr05G033840/Chr05G033970/Chr06G002140/Chr07G010700/Chr07G019050/Chr09G019940/Chr0G004070/Chr0G013290/Chr0G013790/Chr0G015970/Chr0G016040/Chr0G016060/Chr0G017060/Chr0G017130/Chr0G017170/Chr0G017400/Chr0G017600/Chr0G017640/Chr0G023090/Chr0G024770/Chr0G025160/Chr0G033120…	45	BP
GO:0006397	mRNA processing	138/35675	223/69522	0.000933089	0.0196321	0.0161139	Chr01G006540/Chr01G007260/Chr01G016470/Chr01G019770/Chr01G025150/Chr01G027280/Chr01G030810/Chr01G038770/Chr02G003090/Chr02G004450/Chr02G013460/Chr02G015910/Chr02G022360/Chr02G026570/Chr02G031340/Chr02G033910/Chr03G001590/Chr03G003670/Chr03G012960/Chr03G022340/Chr03G023700/Chr04G001560/Chr04G003930/Chr04G007580/Chr04G016300/Chr04G018900/Chr04G019820/Chr04G022930/Chr04G026790/Chr04G027590/Chr04G027…	138	BP
GO:0010162	seed dormancy process	109/35675	172/69522	0.000934835	0.0196321	0.0161139	Chr01G001810/Chr01G003300/Chr01G005680/Chr01G005840/Chr01G007360/Chr02G000200/Chr02G000670/Chr02G000990/Chr02G002750/Chr02G009980/Chr02G016790/Chr02G017540/Chr02G019510/Chr02G020940/Chr03G006310/Chr03G009120/Chr03G009830/Chr03G013600/Chr03G023540/Chr03G023720/Chr04G006390/Chr04G011120/Chr04G016740/Chr04G028200/Chr04G031320/Chr05G009900/Chr05G010520/Chr05G016490/Chr05G017250/Chr05G023540/Chr05G033…	109	BP
GO:0004175	endopeptidase activity	16/35675	18/69522	0.00094706	0.0196321	0.0161139	Chr02G006710/Chr02G012420/Chr0G028480/Chr0G028530/Chr10G013000/Chr11G009260/Chr12G015230/Chr14G011400/Chr14G015060/Chr18G006360/Chr18G013090/Chr19G009750/Chr21G011570/Chr21G014100/Chr22G004670/Chr26G008730	16	MF
GO:0015743	malate transport	16/35675	18/69522	0.00094706	0.0196321	0.0161139	Chr01G037390/Chr02G031540/Chr05G009390/Chr06G003050/Chr09G023720/Chr11G018080/Chr12G001980/Chr13G005210/Chr14G005390/Chr15G004440/Chr15G006860/Chr21G004840/Chr25G011550/Chr30G005150/Chr30G011140/Chr30G011150	16	BP
GO:0055047	generative cell mitosis	16/35675	18/69522	0.00094706	0.0196321	0.0161139	Chr01G009810/Chr04G006160/Chr04G006170/Chr04G018570/Chr04G024590/Chr05G002980/Chr06G015300/Chr06G019330/Chr07G005460/Chr07G023340/Chr0G017900/Chr12G000700/Chr12G027170/Chr19G008060/Chr22G007210/Chr27G008600	16	BP
GO:0048439	flower morphogenesis	51/35675	73/69522	0.000984613	0.020106	0.0165029	Chr01G014680/Chr02G020390/Chr02G025530/Chr03G002600/Chr04G020050/Chr05G002080/Chr05G003260/Chr05G007270/Chr05G014550/Chr05G030670/Chr06G012490/Chr06G021000/Chr06G030630/Chr07G020690/Chr08G002470/Chr0G008630/Chr0G024700/Chr0G031900/Chr10G020170/Chr11G002440/Chr11G002460/Chr11G005090/Chr11G012390/Chr14G000310/Chr15G015990/Chr16G001270/Chr16G009290/Chr17G001210/Chr20G010640/Chr20G011060/Chr20G013810…	51	BP
GO:0019825	oxygen binding	60/35675	88/69522	0.000985822	0.020106	0.0165029	Chr01G008770/Chr01G009190/Chr01G036270/Chr02G004320/Chr02G021120/Chr02G026510/Chr02G026520/Chr02G029230/Chr02G029500/Chr02G031900/Chr03G001640/Chr03G020510/Chr04G003260/Chr04G004400/Chr04G007070/Chr05G006860/Chr05G009800/Chr05G011890/Chr05G029050/Chr06G008090/Chr06G008840/Chr06G014530/Chr06G029970/Chr07G007940/Chr07G021560/Chr08G003450/Chr08G021820/Chr09G004270/Chr09G008680/Chr0G008310/Chr0G02138…	60	MF
GO:0007059	chromosome segregation	54/35675	78/69522	0.000996084	0.0201528	0.0165413	Chr01G012950/Chr01G013350/Chr02G008110/Chr02G027470/Chr03G000990/Chr03G001440/Chr04G012510/Chr04G024250/Chr04G028560/Chr05G005190/Chr05G013670/Chr05G017760/Chr05G025410/Chr05G031080/Chr07G003990/Chr07G011940/Chr07G016440/Chr07G020230/Chr07G027530/Chr07G031590/Chr08G003660/Chr08G004260/Chr0G008640/Chr0G024270/Chr0G031520/Chr12G003650/Chr12G023420/Chr12G037670/Chr16G001270/Chr16G006050/Chr16G018930…	54	BP
GO:0009638	phototropism	26/35675	33/69522	0.00108986	0.0217028	0.0178135	Chr01G006690/Chr01G006710/Chr01G033000/Chr04G009650/Chr04G027300/Chr07G002060/Chr07G026240/Chr09G013720/Chr10G005170/Chr11G013930/Chr11G020940/Chr12G006570/Chr12G030730/Chr13G009570/Chr14G003200/Chr15G011620/Chr21G002470/Chr21G008710/Chr22G004010/Chr23G006620/Chr23G011530/Chr23G016080/Chr25G009360/Chr25G015620/Chr26G003850/Chr31G000050	26	BP
GO:0001578	microtubule bundle formation	18/35675	21/69522	0.00110518	0.021836	0.0179229	Chr01G010280/Chr02G011190/Chr02G012090/Chr03G015010/Chr04G014440/Chr05G022490/Chr07G022930/Chr07G022940/Chr08G015100/Chr0G005620/Chr0G030680/Chr10G001560/Chr10G017960/Chr11G004660/Chr11G017200/Chr12G026590/Chr14G006130/Chr21G005640	18	BP
GO:0016051	carbohydrate biosynthetic process	38/35675	52/69522	0.00112893	0.0221322	0.018166	Chr01G031130/Chr02G020080/Chr03G004480/Chr03G005950/Chr03G015320/Chr04G007850/Chr06G006590/Chr06G012970/Chr06G013370/Chr08G015380/Chr09G009700/Chr09G010980/Chr0G007290/Chr0G021810/Chr0G026440/Chr0G031040/Chr10G022450/Chr11G003650/Chr12G008500/Chr13G014220/Chr13G015380/Chr15G008280/Chr15G015580/Chr23G005360/Chr23G008040/Chr23G008050/Chr23G008730/Chr25G002440/Chr25G006620/Chr25G010940/Chr26G008720/…	38	BP
GO:0016197	endosomal transport	24/35675	30/69522	0.00115144	0.0222798	0.0182872	Chr01G013190/Chr01G020950/Chr01G021240/Chr02G023800/Chr03G004070/Chr05G001770/Chr08G001040/Chr09G011670/Chr09G019770/Chr0G019920/Chr0G033830/Chr12G016680/Chr12G017090/Chr13G007170/Chr15G001230/Chr17G013330/Chr18G008360/Chr18G008700/Chr20G009240/Chr22G008890/Chr22G009270/Chr23G006610/Chr25G005520/Chr30G005330	24	BP
GO:0010048	vernalization response	85/35675	131/69522	0.0011614	0.0222798	0.0182872	Chr01G014680/Chr01G023860/Chr01G025720/Chr01G032910/Chr01G034750/Chr01G036010/Chr01G038410/Chr01G038420/Chr01G038570/Chr02G009980/Chr02G025530/Chr03G002600/Chr03G008520/Chr04G002550/Chr04G003040/Chr04G005950/Chr04G008430/Chr04G009580/Chr04G013410/Chr04G018700/Chr05G003260/Chr05G023540/Chr06G011470/Chr06G011480/Chr06G013430/Chr06G028760/Chr06G033530/Chr06G035740/Chr07G003200/Chr07G005660/Chr07G008…	85	BP
GO:0045271	respiratory chain complex I	22/35675	27/69522	0.00118581	0.0225482	0.0185075	Chr01G033100/Chr02G033270/Chr05G000550/Chr06G003660/Chr06G009010/Chr07G001990/Chr09G013300/Chr09G021640/Chr10G022040/Chr11G000470/Chr12G006460/Chr13G004090/Chr13G009170/Chr15G005090/Chr17G011310/Chr17G011380/Chr21G008530/Chr21G011390/Chr23G011470/Chr25G008410/Chr26G008100/Chr30G008280	22	CC
GO:0035556	intracellular signal transduction	156/35675	256/69522	0.00119864	0.0226221	0.0185681	Chr01G006840/Chr01G007160/Chr01G013500/Chr01G015260/Chr01G016180/Chr01G023860/Chr01G026990/Chr01G028220/Chr01G031660/Chr01G031920/Chr02G000180/Chr02G002310/Chr02G010160/Chr02G013530/Chr02G017770/Chr02G030300/Chr03G008870/Chr03G015690/Chr03G018820/Chr03G020770/Chr03G022150/Chr03G023040/Chr04G001050/Chr04G008320/Chr04G013410/Chr04G015750/Chr04G017690/Chr04G020210/Chr04G021850/Chr04G023920/Chr04G026…	156	BP
GO:0004399	histidinol dehydrogenase activity	13/35675	14/69522	0.00125256	0.0227002	0.0186322	Chr01G003430/Chr04G030010/Chr07G029120/Chr09G013790/Chr0G012730/Chr0G020610/Chr0G025040/Chr0G025290/Chr12G035290/Chr12G035570/Chr13G000090/Chr23G014630/Chr25G012640	13	MF
GO:0008285	negative regulation of cell population proliferation	13/35675	14/69522	0.00125256	0.0227002	0.0186322	Chr02G024380/Chr03G003470/Chr05G002290/Chr07G016950/Chr08G001530/Chr09G019170/Chr13G003410/Chr13G009240/Chr14G010730/Chr19G010740/Chr21G010850/Chr27G005350/Chr31G005840	13	BP
GO:0051011	microtubule minus-end binding	13/35675	14/69522	0.00125256	0.0227002	0.0186322	Chr02G003610/Chr03G021070/Chr05G029640/Chr06G031650/Chr09G000940/Chr0G014700/Chr10G010730/Chr11G006020/Chr11G011670/Chr14G000750/Chr14G013350/Chr15G022900/Chr21G012490	13	MF
GO:0048364	root development	186/35675	310/69522	0.00126402	0.0227002	0.0186322	Chr01G007620/Chr01G007630/Chr01G008680/Chr01G015230/Chr01G015260/Chr01G019380/Chr01G022130/Chr01G024530/Chr01G026950/Chr01G027360/Chr01G030720/Chr01G033970/Chr02G004720/Chr02G006100/Chr02G021250/Chr02G021880/Chr02G031390/Chr02G031990/Chr02G033740/Chr03G006630/Chr03G007870/Chr03G008270/Chr03G018820/Chr03G020770/Chr04G001470/Chr04G005380/Chr04G007490/Chr04G010390/Chr04G010570/Chr04G010810/Chr04G022…	186	BP
GO:0006048	UDP-N-acetylglucosamine biosynthetic process	10/35675	10/69522	0.00126517	0.0227002	0.0186322	Chr03G000130/Chr06G019410/Chr09G021590/Chr0G001520/Chr10G008780/Chr11G012050/Chr14G016230/Chr14G016830/Chr15G005060/Chr21G015230	10	BP
GO:0009840	chloroplastic endopeptidase Clp complex	31/35675	41/69522	0.00126561	0.0227002	0.0186322	Chr01G032940/Chr04G009600/Chr06G006910/Chr06G019510/Chr06G021610/Chr07G002130/Chr09G006530/Chr09G025240/Chr0G009320/Chr0G016650/Chr0G020260/Chr0G022540/Chr0G022880/Chr0G026160/Chr0G030050/Chr11G015840/Chr12G006640/Chr13G002960/Chr13G006730/Chr13G018170/Chr14G006990/Chr15G008560/Chr15G017570/Chr18G015920/Chr23G015970/Chr25G006910/Chr25G011110/Chr25G015580/Chr28G009760/Chr30G006820/Chr30G015430	31	CC
GO:0080129	proteasome core complex assembly	163/35675	269/69522	0.0013426	0.0236546	0.0194156	Chr01G011040/Chr01G015260/Chr01G016390/Chr01G017290/Chr01G018310/Chr01G019680/Chr01G022880/Chr01G028110/Chr01G029160/Chr01G029470/Chr01G032930/Chr01G038280/Chr02G005940/Chr02G009030/Chr02G019050/Chr02G022760/Chr02G033270/Chr02G033810/Chr03G010210/Chr03G016710/Chr03G018820/Chr03G020770/Chr04G000380/Chr04G000460/Chr04G001350/Chr04G005410/Chr04G009590/Chr04G025200/Chr05G000550/Chr05G002200/Chr05G003…	163	BP
GO:0042138	meiotic DNA double-strand break formation	110/35675	175/69522	0.00135078	0.0236546	0.0194156	Chr01G004760/Chr01G005010/Chr01G032100/Chr01G034780/Chr02G000670/Chr02G007600/Chr02G027470/Chr02G030980/Chr03G000990/Chr03G001260/Chr03G006310/Chr03G023720/Chr04G007630/Chr04G008750/Chr04G011450/Chr04G016740/Chr04G024250/Chr04G025270/Chr04G028560/Chr05G005190/Chr05G008700/Chr05G031080/Chr05G034090/Chr06G001170/Chr06G011100/Chr06G012450/Chr06G026490/Chr07G002940/Chr07G010880/Chr07G018090/Chr07G027…	110	BP
GO:0019829	ATPase-coupled cation transmembrane transporter activity	56/35675	82/69522	0.00135128	0.0236546	0.0194156	Chr01G022890/Chr01G025140/Chr01G031460/Chr01G033690/Chr01G034090/Chr02G016350/Chr02G029140/Chr02G032800/Chr03G001080/Chr03G009590/Chr04G002690/Chr04G008170/Chr04G010350/Chr04G010760/Chr05G001040/Chr05G006770/Chr07G001250/Chr07G001540/Chr07G003480/Chr07G008510/Chr08G004070/Chr08G012250/Chr0G008920/Chr0G018140/Chr10G002360/Chr10G002600/Chr10G016620/Chr10G021440/Chr11G001130/Chr11G005790/Chr11G01628…	56	MF
GO:0009911	positive regulation of flower development	83/35675	128/69522	0.00135624	0.0236546	0.0194156	Chr01G008750/Chr01G009860/Chr01G038570/Chr02G001720/Chr02G001790/Chr02G011190/Chr02G019600/Chr02G026240/Chr03G001910/Chr03G015010/Chr03G023330/Chr04G005950/Chr04G014210/Chr04G018470/Chr04G023220/Chr04G025540/Chr05G003990/Chr05G022490/Chr05G032760/Chr06G008090/Chr06G008910/Chr06G019210/Chr06G028760/Chr06G030360/Chr07G005660/Chr07G016950/Chr07G021560/Chr07G023510/Chr08G001470/Chr08G003200/Chr08G015…	83	BP
GO:0004722	protein serine/threonine phosphatase activity	173/35675	287/69522	0.00136585	0.0236592	0.0194193	Chr01G001010/Chr01G004600/Chr01G010520/Chr01G012550/Chr01G012960/Chr01G014880/Chr01G019060/Chr01G024670/Chr01G030730/Chr01G030770/Chr01G032040/Chr02G004830/Chr02G004840/Chr02G007200/Chr02G007210/Chr02G012150/Chr02G015260/Chr02G016990/Chr02G017940/Chr02G021500/Chr02G027770/Chr02G029610/Chr02G030040/Chr02G030770/Chr02G031090/Chr02G032640/Chr03G000860/Chr03G006990/Chr03G007950/Chr03G009640/Chr03G011…	173	MF
GO:0019252	starch biosynthetic process	252/35675	430/69522	0.00137977	0.0237377	0.0194838	Chr01G004710/Chr01G004780/Chr01G008310/Chr01G011480/Chr01G014560/Chr01G016690/Chr01G019680/Chr01G019780/Chr01G022880/Chr01G030670/Chr01G032940/Chr01G034360/Chr01G035490/Chr02G002920/Chr02G003590/Chr02G003900/Chr02G004410/Chr02G004510/Chr02G007000/Chr02G011110/Chr02G014230/Chr02G014630/Chr02G017400/Chr02G025360/Chr02G025550/Chr02G033460/Chr02G033810/Chr03G002760/Chr03G012660/Chr03G018230/Chr03G020…	252	BP
GO:0005871	kinesin complex	115/35675	184/69522	0.00143418	0.0245071	0.0201153	Chr01G000670/Chr01G005120/Chr01G012160/Chr01G031300/Chr01G032570/Chr02G010050/Chr02G016000/Chr02G026360/Chr03G004810/Chr03G010570/Chr03G015870/Chr03G018560/Chr04G006580/Chr04G008370/Chr04G009280/Chr04G011440/Chr04G014220/Chr04G028640/Chr04G029640/Chr04G032360/Chr05G004100/Chr05G017860/Chr05G023480/Chr06G000900/Chr06G006350/Chr06G029510/Chr07G002420/Chr07G005060/Chr07G014440/Chr07G016390/Chr07G022…	115	CC
GO:0005875	microtubule associated complex	34/35675	46/69522	0.00147213	0.0249867	0.020509	Chr01G021050/Chr02G009050/Chr02G017970/Chr02G026150/Chr02G026200/Chr03G001960/Chr03G016690/Chr04G018200/Chr04G019240/Chr05G003940/Chr05G016040/Chr05G024440/Chr06G001990/Chr06G002950/Chr06G013630/Chr06G018820/Chr06G020020/Chr08G003150/Chr08G016750/Chr09G013320/Chr09G020840/Chr09G024290/Chr12G016910/Chr13G005090/Chr13G009190/Chr18G008570/Chr19G004460/Chr24G010010/Chr24G013970/Chr24G014160/Chr25G008…	34	CC
GO:0009543	chloroplast thylakoid lumen	108/35675	172/69522	0.00156436	0.0262004	0.0215052	Chr01G014240/Chr01G019230/Chr01G031320/Chr01G034050/Chr02G004890/Chr02G013530/Chr02G032940/Chr02G033650/Chr03G002520/Chr03G008770/Chr03G023220/Chr04G002950/Chr04G010670/Chr04G017160/Chr04G019250/Chr04G023600/Chr04G028520/Chr05G000050/Chr05G009290/Chr05G020230/Chr05G030440/Chr06G002060/Chr06G004890/Chr06G017810/Chr06G020050/Chr06G029520/Chr06G030040/Chr07G001270/Chr07G008250/Chr07G014220/Chr07G027…	108	CC
GO:0002237	response to molecule of bacterial origin	54/35675	79/69522	0.00158278	0.0263346	0.0216153	Chr01G007520/Chr01G016520/Chr01G018790/Chr01G027440/Chr01G030450/Chr02G000770/Chr02G005590/Chr02G011190/Chr02G014970/Chr03G015010/Chr03G022850/Chr03G023660/Chr03G023880/Chr04G007280/Chr04G026510/Chr05G011920/Chr05G018780/Chr05G022490/Chr05G027800/Chr05G033860/Chr06G021770/Chr07G004370/Chr07G009870/Chr08G015100/Chr08G018170/Chr0G004090/Chr0G015680/Chr0G020430/Chr0G029870/Chr0G030680/Chr10G008530/C…	54	BP
GO:0005754	mitochondrial proton-transporting ATP synthase, catalytic core	37/35675	51/69522	0.00163039	0.0269494	0.0221199	Chr01G015280/Chr01G019680/Chr01G022880/Chr02G012440/Chr02G033810/Chr03G003200/Chr03G013710/Chr04G025200/Chr05G003340/Chr05G021200/Chr05G028500/Chr07G019050/Chr09G022050/Chr0G001780/Chr0G015970/Chr0G017060/Chr0G023090/Chr0G024770/Chr0G025160/Chr0G026560/Chr12G005660/Chr12G021560/Chr16G003350/Chr17G003080/Chr17G003700/Chr17G007850/Chr18G014620/Chr19G010130/Chr19G018000/Chr20G009220/Chr22G001900/Chr…	37	CC
GO:0006665	sphingolipid metabolic process	15/35675	17/69522	0.00165337	0.0270481	0.0222009	Chr01G002300/Chr01G003450/Chr02G005130/Chr02G019320/Chr05G010310/Chr07G029870/Chr0G012740/Chr0G020620/Chr0G025030/Chr0G025300/Chr12G034110/Chr12G035300/Chr12G035580/Chr18G007940/Chr19G014730	15	BP
GO:0010075	regulation of meristem growth	113/35675	181/69522	0.00165775	0.0270481	0.0222009	Chr01G001090/Chr01G001240/Chr01G011480/Chr01G012440/Chr01G012610/Chr01G016580/Chr01G020780/Chr01G029140/Chr02G012340/Chr02G019630/Chr02G027610/Chr02G029780/Chr02G033580/Chr02G033620/Chr04G015240/Chr04G022240/Chr04G026000/Chr04G031710/Chr04G031860/Chr05G000090/Chr05G000460/Chr05G005370/Chr05G010660/Chr06G004510/Chr06G009300/Chr06G012490/Chr06G014530/Chr06G015890/Chr06G021770/Chr07G010300/Chr07G012…	113	BP
GO:0018685	alkane 1-monooxygenase activity	25/35675	32/69522	0.00169465	0.027473	0.0225497	Chr01G036270/Chr02G004070/Chr02G004320/Chr03G020510/Chr04G003260/Chr05G029050/Chr05G029210/Chr07G007940/Chr07G021300/Chr08G021820/Chr0G008310/Chr11G004640/Chr12G003180/Chr16G009490/Chr16G016240/Chr17G008490/Chr18G010660/Chr19G012100/Chr19G012120/Chr22G007000/Chr25G008110/Chr27G003830/Chr30G002970/Chr30G007980/Chr31G001000	25	MF
GO:0008375	acetylglucosaminyltransferase activity	61/35675	91/69522	0.00172591	0.0278014	0.0228193	Chr01G009230/Chr01G031130/Chr01G033260/Chr02G024610/Chr02G029770/Chr02G031430/Chr02G032790/Chr03G003290/Chr04G004600/Chr04G007850/Chr04G019940/Chr04G020100/Chr04G025020/Chr04G026170/Chr04G027870/Chr05G001050/Chr05G002470/Chr05G007460/Chr05G009240/Chr06G020880/Chr06G021050/Chr06G034200/Chr07G006940/Chr07G025100/Chr08G001710/Chr09G009700/Chr0G007900/Chr0G021920/Chr10G017540/Chr10G019720/Chr11G00114…	61	MF
GO:0016671	oxidoreductase activity, acting on a sulfur group of donors, disulfide as acceptor	40/35675	56/69522	0.00174345	0.0279062	0.0229053	Chr01G004240/Chr01G011240/Chr01G017350/Chr01G033720/Chr04G010370/Chr04G023590/Chr04G029430/Chr05G024490/Chr06G002520/Chr06G007660/Chr06G025450/Chr07G001520/Chr07G028500/Chr0G003040/Chr0G008340/Chr10G017890/Chr12G003160/Chr12G005890/Chr12G019390/Chr12G025540/Chr12G036520/Chr17G009690/Chr18G013410/Chr18G013640/Chr19G000950/Chr19G006180/Chr19G013090/Chr19G017000/Chr21G008790/Chr22G000990/Chr22G00428…	40	MF
GO:0031048	small non-coding RNA-dependent heterochromatin formation	114/35675	183/69522	0.00176961	0.0280208	0.0229993	Chr01G005010/Chr01G005120/Chr01G005350/Chr01G006190/Chr01G011800/Chr01G017760/Chr01G018140/Chr01G028790/Chr01G034830/Chr02G024050/Chr03G001260/Chr03G005410/Chr03G013650/Chr03G017490/Chr03G020830/Chr04G014210/Chr04G023320/Chr04G028640/Chr05G002080/Chr05G015250/Chr05G015410/Chr05G015530/Chr05G015540/Chr05G021160/Chr05G028710/Chr06G001170/Chr06G012080/Chr06G012450/Chr06G025120/Chr06G028290/Chr07G016…	114	BP
GO:0042793	plastid transcription	127/35675	206/69522	0.00177277	0.0280208	0.0229993	Chr01G001310/Chr01G015750/Chr01G021350/Chr01G034010/Chr02G000750/Chr02G004540/Chr02G024210/Chr02G032000/Chr02G033650/Chr03G003620/Chr03G020230/Chr03G023090/Chr04G002470/Chr04G010600/Chr04G020270/Chr04G031700/Chr05G000050/Chr05G002140/Chr05G028820/Chr05G033840/Chr05G033970/Chr06G001900/Chr06G007750/Chr06G008340/Chr06G015070/Chr06G016050/Chr06G019510/Chr06G019680/Chr06G021610/Chr06G028870/Chr06G030…	127	BP
GO:0035304	regulation of protein dephosphorylation	123/35675	199/69522	0.00181404	0.0283582	0.0232763	Chr01G001310/Chr01G019780/Chr01G030670/Chr01G031220/Chr01G034010/Chr01G034050/Chr02G000750/Chr02G008990/Chr02G024210/Chr02G033650/Chr03G003620/Chr03G005040/Chr03G008770/Chr03G023090/Chr04G007450/Chr04G007960/Chr04G010600/Chr04G010670/Chr04G020270/Chr04G023600/Chr05G000050/Chr05G002140/Chr05G033840/Chr05G033970/Chr05G034100/Chr06G008340/Chr06G015070/Chr06G019510/Chr06G021610/Chr06G030930/Chr06G035…	123	BP
GO:0009508	plastid chromosome	43/35675	61/69522	0.00181654	0.0283582	0.0232763	Chr01G001310/Chr02G011750/Chr02G032000/Chr03G014490/Chr03G021800/Chr03G023090/Chr04G031700/Chr05G021930/Chr05G030750/Chr06G019680/Chr06G021580/Chr07G030770/Chr08G014660/Chr08G021920/Chr09G003660/Chr09G006500/Chr09G017440/Chr0G006470/Chr0G009250/Chr0G013060/Chr0G015760/Chr0G015900/Chr0G023980/Chr0G025100/Chr0G025420/Chr0G031820/Chr11G023050/Chr12G010410/Chr12G014400/Chr12G032950/Chr12G032960/Chr13…	43	CC
GO:0009231	riboflavin biosynthetic process	35/35675	48/69522	0.00187503	0.0290918	0.0238784	Chr01G002530/Chr01G019130/Chr01G038750/Chr02G009170/Chr04G006300/Chr04G016560/Chr04G030660/Chr05G024310/Chr06G009330/Chr06G013270/Chr06G017260/Chr07G029660/Chr09G013660/Chr09G013670/Chr0G002480/Chr0G003580/Chr10G005360/Chr12G000610/Chr12G034370/Chr15G010850/Chr15G025630/Chr16G018740/Chr18G011290/Chr19G009620/Chr20G003810/Chr22G006410/Chr23G007730/Chr23G009630/Chr23G009670/Chr25G010010/Chr26G01008…	35	BP
GO:0017089	glycolipid transfer activity	19/35675	23/69522	0.00193273	0.0291163	0.0238985	Chr01G007160/Chr04G026850/Chr04G030040/Chr06G003830/Chr06G007270/Chr07G000730/Chr07G003950/Chr07G025900/Chr09G025630/Chr0G012700/Chr0G020580/Chr0G025360/Chr12G030320/Chr15G008900/Chr16G000180/Chr24G006150/Chr25G007200/Chr28G005290/Chr30G007100	19	MF
GO:0046836	glycolipid transport	19/35675	23/69522	0.00193273	0.0291163	0.0238985	Chr01G007160/Chr04G026850/Chr04G030040/Chr06G003830/Chr06G007270/Chr07G000730/Chr07G003950/Chr07G025900/Chr09G025630/Chr0G012700/Chr0G020580/Chr0G025360/Chr12G030320/Chr15G008900/Chr16G000180/Chr24G006150/Chr25G007200/Chr28G005290/Chr30G007100	19	BP
GO:0051861	glycolipid binding	19/35675	23/69522	0.00193273	0.0291163	0.0238985	Chr01G007160/Chr04G026850/Chr04G030040/Chr06G003830/Chr06G007270/Chr07G000730/Chr07G003950/Chr07G025900/Chr09G025630/Chr0G012700/Chr0G020580/Chr0G025360/Chr12G030320/Chr15G008900/Chr16G000180/Chr24G006150/Chr25G007200/Chr28G005290/Chr30G007100	19	MF
GO:0051604	protein maturation	87/35675	136/69522	0.00193552	0.0291163	0.0238985	Chr01G001790/Chr01G007680/Chr01G017240/Chr01G020060/Chr01G030380/Chr01G034780/Chr01G035580/Chr01G036900/Chr04G003770/Chr04G004120/Chr04G007200/Chr04G011450/Chr04G012410/Chr04G012960/Chr04G031340/Chr05G028240/Chr06G007760/Chr06G030930/Chr07G004420/Chr07G007400/Chr07G010880/Chr07G011830/Chr07G012420/Chr07G025390/Chr07G028320/Chr07G030350/Chr08G008970/Chr08G011640/Chr09G015130/Chr0G012260/Chr10G0096…	87	BP
GO:0000155	phosphorelay sensor kinase activity	62/35675	93/69522	0.00195067	0.0291163	0.0238985	Chr01G006690/Chr01G006710/Chr01G006840/Chr01G007520/Chr01G033000/Chr02G002310/Chr02G002670/Chr02G020560/Chr03G022680/Chr03G023040/Chr03G023880/Chr04G009650/Chr04G026510/Chr04G027220/Chr04G027300/Chr04G028750/Chr05G011410/Chr05G031760/Chr05G032170/Chr07G002060/Chr07G011390/Chr07G011640/Chr07G018260/Chr07G026140/Chr07G026240/Chr07G027720/Chr08G006540/Chr08G019010/Chr08G019350/Chr09G002780/Chr09G007…	62	MF
GO:0042631	cellular response to water deprivation	62/35675	93/69522	0.00195067	0.0291163	0.0238985	Chr01G003110/Chr01G003350/Chr01G004190/Chr01G020900/Chr01G030120/Chr01G032930/Chr02G003960/Chr02G007660/Chr02G008360/Chr02G013750/Chr02G015450/Chr02G027280/Chr03G000260/Chr03G011070/Chr03G012130/Chr03G012140/Chr03G017290/Chr03G017820/Chr04G009590/Chr04G019110/Chr04G029110/Chr04G029460/Chr04G030280/Chr04G031260/Chr05G005050/Chr05G018360/Chr05G025890/Chr05G029310/Chr06G004100/Chr07G026220/Chr07G028…	62	BP
GO:0009910	negative regulation of flower development	91/35675	143/69522	0.0019572	0.0291163	0.0238985	Chr01G001810/Chr01G002760/Chr01G005050/Chr01G036070/Chr02G012150/Chr03G001370/Chr03G007870/Chr04G003070/Chr04G016470/Chr04G020020/Chr04G021670/Chr04G022250/Chr04G025770/Chr04G028720/Chr04G031320/Chr05G021480/Chr06G001620/Chr06G002560/Chr06G004770/Chr06G009940/Chr06G010620/Chr06G012080/Chr06G017150/Chr06G020970/Chr06G023290/Chr06G024010/Chr07G008140/Chr07G014610/Chr07G021240/Chr07G021720/Chr07G023…	91	BP
GO:0009863	salicylic acid mediated signaling pathway	59/35675	88/69522	0.00202434	0.0299389	0.0245737	Chr01G007160/Chr01G014550/Chr01G025220/Chr01G033290/Chr01G037410/Chr02G002310/Chr02G009410/Chr02G011030/Chr03G013110/Chr03G023040/Chr04G002900/Chr04G009870/Chr04G026850/Chr05G022650/Chr05G024080/Chr05G032170/Chr06G008580/Chr06G009040/Chr06G011120/Chr06G035010/Chr07G001850/Chr07G003950/Chr07G006920/Chr07G008300/Chr07G025900/Chr08G012160/Chr08G019010/Chr09G006540/Chr09G019070/Chr0G007020/Chr0G01218…	59	BP
GO:0000160	phosphorelay signal transduction system	130/35675	212/69522	0.00209899	0.0308625	0.0253317	Chr01G001350/Chr01G006690/Chr01G006710/Chr01G006840/Chr01G007200/Chr01G007520/Chr01G028220/Chr01G031660/Chr01G033000/Chr02G002670/Chr02G004690/Chr02G010060/Chr02G013280/Chr02G015510/Chr02G020560/Chr03G015860/Chr03G016580/Chr03G022150/Chr03G022680/Chr03G023880/Chr04G001050/Chr04G008320/Chr04G009650/Chr04G020210/Chr04G021850/Chr04G026510/Chr04G027220/Chr04G027300/Chr04G028750/Chr04G031670/Chr05G011…	130	BP
GO:0019722	calcium-mediated signaling	53/35675	78/69522	0.00213984	0.0309127	0.0253729	Chr01G005560/Chr01G006190/Chr01G018060/Chr01G027360/Chr01G033330/Chr01G034570/Chr02G007530/Chr02G029740/Chr02G030050/Chr03G001710/Chr03G022640/Chr04G001470/Chr04G009920/Chr04G026530/Chr04G028380/Chr04G029770/Chr05G007420/Chr05G007790/Chr05G015250/Chr05G015410/Chr05G015530/Chr05G015540/Chr06G033030/Chr07G001810/Chr07G009800/Chr07G028840/Chr08G019390/Chr08G023920/Chr09G000690/Chr09G006760/Chr0G0058…	53	BP
GO:0000085	mitotic G2 phase	135/35675	221/69522	0.00214942	0.0309127	0.0253729	Chr01G005840/Chr01G007360/Chr01G012480/Chr01G019720/Chr01G020060/Chr01G022000/Chr01G025760/Chr01G026510/Chr01G029520/Chr02G006170/Chr02G009980/Chr02G018390/Chr02G024120/Chr02G027210/Chr03G001050/Chr03G001260/Chr03G012120/Chr03G013600/Chr03G021940/Chr04G000370/Chr04G002030/Chr04G002510/Chr04G006390/Chr04G012960/Chr04G017860/Chr04G018680/Chr04G024600/Chr04G028200/Chr05G004770/Chr05G004920/Chr05G023…	135	BP
GO:0009295	nucleoid	33/35675	45/69522	0.0021513	0.0309127	0.0253729	Chr01G001900/Chr01G010260/Chr02G013640/Chr02G032400/Chr03G001440/Chr03G012100/Chr04G031240/Chr05G020130/Chr06G001900/Chr07G030240/Chr07G031590/Chr08G003660/Chr08G012330/Chr09G004440/Chr09G019710/Chr0G034020/Chr12G033620/Chr13G003870/Chr13G004050/Chr13G018200/Chr13G020480/Chr15G003280/Chr15G020780/Chr18G006110/Chr19G006430/Chr19G006580/Chr20G011890/Chr23G002890/Chr23G008850/Chr24G005540/Chr26G0164…	33	CC
GO:0009723	response to ethylene	155/35675	257/69522	0.00226497	0.032022	0.0262835	Chr01G004420/Chr01G007160/Chr01G008270/Chr01G010310/Chr01G014330/Chr01G031290/Chr01G033220/Chr01G033590/Chr01G036810/Chr02G019520/Chr02G022790/Chr02G022990/Chr02G029890/Chr02G031390/Chr02G031640/Chr03G004700/Chr03G004980/Chr03G007090/Chr03G007740/Chr04G003640/Chr04G004000/Chr04G008280/Chr04G010210/Chr04G017130/Chr04G026850/Chr04G029250/Chr05G007600/Chr05G009150/Chr05G009490/Chr05G010570/Chr06G002…	155	BP
GO:0004042	acetyl-CoA:L-glutamate N-acetyltransferase activity	12/35675	13/69522	0.00227914	0.032022	0.0262835	Chr01G031260/Chr03G023480/Chr04G008000/Chr04G013800/Chr07G003650/Chr07G013210/Chr0G001320/Chr19G003290/Chr24G011320/Chr27G013930/Chr28G010510/Chr29G005360	12	MF
GO:0004566	beta-glucuronidase activity	12/35675	13/69522	0.00227914	0.032022	0.0262835	Chr04G001430/Chr04G017820/Chr06G000330/Chr06G018410/Chr07G009850/Chr09G017420/Chr0G009230/Chr0G013040/Chr0G032820/Chr11G021670/Chr13G001610/Chr15G001540	12	MF
GO:0015700	arsenite transport	12/35675	13/69522	0.00227914	0.032022	0.0262835	Chr02G027910/Chr02G027920/Chr05G005650/Chr05G005660/Chr06G029500/Chr07G019700/Chr09G002670/Chr13G000530/Chr15G020750/Chr23G004610/Chr25G002910/Chr30G002860	12	BP
GO:0010005	cortical microtubule, transverse to long axis	26/35675	34/69522	0.00236976	0.0331112	0.0271775	Chr01G038740/Chr04G006260/Chr06G002780/Chr06G035740/Chr07G005370/Chr09G020700/Chr0G005620/Chr10G001560/Chr10G017960/Chr11G004660/Chr11G017200/Chr11G018590/Chr13G004930/Chr14G006130/Chr15G004140/Chr15G026930/Chr19G005540/Chr19G006860/Chr21G005640/Chr23G002710/Chr24G008740/Chr26G016630/Chr27G010060/Chr27G011760/Chr28G008140/Chr30G002150	26	CC
GO:0006655	phosphatidylglycerol biosynthetic process	119/35675	193/69522	0.002404	0.033405	0.0274186	Chr01G000510/Chr01G004710/Chr01G011480/Chr01G022190/Chr01G022510/Chr01G034360/Chr02G001390/Chr02G001840/Chr02G001850/Chr02G006030/Chr02G014840/Chr02G021810/Chr02G023760/Chr02G025360/Chr02G033170/Chr03G002760/Chr03G005040/Chr03G011670/Chr04G011040/Chr04G019130/Chr04G029030/Chr04G031390/Chr04G031700/Chr05G000650/Chr05G001750/Chr05G012680/Chr05G018890/Chr05G032690/Chr05G032700/Chr05G033160/Chr05G033…	119	BP
GO:0019915	lipid storage	94/35675	149/69522	0.00246205	0.0338633	0.0277948	Chr01G003300/Chr01G005680/Chr01G005840/Chr01G007360/Chr02G000200/Chr02G000990/Chr02G009980/Chr02G016790/Chr02G017540/Chr02G019510/Chr02G020940/Chr03G009120/Chr03G009830/Chr03G013600/Chr03G023540/Chr04G006390/Chr04G011120/Chr04G028200/Chr05G010520/Chr05G016490/Chr05G017250/Chr05G023540/Chr05G033670/Chr06G001170/Chr06G008650/Chr06G011470/Chr06G011480/Chr06G013640/Chr06G034520/Chr07G000930/Chr07G005…	94	BP
GO:0003729	mRNA binding	39/35675	55/69522	0.00246376	0.0338633	0.0277948	Chr02G015910/Chr04G021670/Chr05G017950/Chr06G000140/Chr06G023290/Chr06G030870/Chr07G001500/Chr07G020440/Chr07G021720/Chr08G017700/Chr09G000030/Chr09G000070/Chr09G017190/Chr0G007980/Chr0G009030/Chr0G012820/Chr0G013740/Chr0G033000/Chr11G004930/Chr12G005370/Chr12G010830/Chr13G001370/Chr15G001320/Chr15G022340/Chr16G010360/Chr16G013200/Chr19G013030/Chr22G016470/Chr23G000660/Chr23G000670/Chr25G000470/C…	39	MF
GO:0009733	response to auxin	249/35675	428/69522	0.00249644	0.034127	0.0280112	Chr01G005090/Chr01G006390/Chr01G007520/Chr01G012290/Chr01G016910/Chr01G017590/Chr01G023580/Chr01G029010/Chr01G029160/Chr01G036070/Chr02G007750/Chr02G007770/Chr02G008760/Chr02G009960/Chr02G018490/Chr02G018550/Chr02G018820/Chr02G020720/Chr02G022990/Chr02G025370/Chr02G026240/Chr02G027610/Chr02G029500/Chr02G030290/Chr02G031020/Chr02G031640/Chr02G032950/Chr03G001910/Chr03G004700/Chr03G006190/Chr03G007…	249	BP
GO:0016558	protein import into peroxisome matrix	125/35675	204/69522	0.00261885	0.0356079	0.0292268	Chr01G010620/Chr01G012700/Chr01G014290/Chr01G019370/Chr01G022950/Chr01G023250/Chr02G002310/Chr02G009610/Chr02G010240/Chr02G021060/Chr02G023800/Chr03G002260/Chr03G002410/Chr03G004070/Chr03G016280/Chr03G022640/Chr03G023040/Chr04G011480/Chr04G018700/Chr04G022780/Chr05G001770/Chr05G017560/Chr05G023890/Chr05G032170/Chr06G000140/Chr06G005950/Chr06G024570/Chr07G001500/Chr07G010910/Chr07G015990/Chr07G016…	125	BP
GO:0045595	regulation of cell differentiation	58/35675	87/69522	0.00268545	0.0361953	0.0297089	Chr01G002980/Chr01G003300/Chr01G008700/Chr02G019510/Chr03G017090/Chr04G006390/Chr04G009200/Chr04G009370/Chr04G025610/Chr04G030390/Chr05G010520/Chr05G024950/Chr06G001170/Chr06G008650/Chr06G023990/Chr06G026870/Chr07G005240/Chr07G009810/Chr07G012910/Chr07G024390/Chr07G029380/Chr08G017070/Chr0G021290/Chr10G012620/Chr12G007090/Chr12G024120/Chr12G028510/Chr12G035160/Chr12G035420/Chr14G011720/Chr14G0118…	58	BP
GO:0008284	positive regulation of cell population proliferation	72/35675	111/69522	0.00269068	0.0361953	0.0297089	Chr01G002980/Chr01G006540/Chr01G013190/Chr01G031650/Chr01G038740/Chr02G027610/Chr02G029740/Chr03G001260/Chr04G006260/Chr04G016300/Chr04G016470/Chr04G027590/Chr04G030390/Chr05G005370/Chr05G007420/Chr05G014860/Chr06G001170/Chr06G012080/Chr06G013030/Chr06G017040/Chr06G017150/Chr06G035740/Chr07G005370/Chr07G012900/Chr07G024600/Chr07G029380/Chr08G004380/Chr09G016250/Chr0G007290/Chr0G018660/Chr0G019920…	72	BP
GO:0016973	poly(A)+ mRNA export from nucleus	22/35675	28/69522	0.0028468	0.0377682	0.0309999	Chr01G031590/Chr01G036900/Chr04G003770/Chr04G004120/Chr04G008260/Chr04G025770/Chr06G002560/Chr06G008480/Chr07G003380/Chr07G007400/Chr09G012580/Chr09G012590/Chr09G020450/Chr0G029350/Chr10G010770/Chr11G011650/Chr12G002610/Chr12G008090/Chr13G004630/Chr15G003890/Chr15G010020/Chr21G012460	22	BP
GO:0009553	embryo sac development	92/35675	146/69522	0.00285838	0.0377682	0.0309999	Chr01G009440/Chr01G016830/Chr01G016920/Chr01G035790/Chr01G035830/Chr02G001690/Chr02G007990/Chr02G018880/Chr03G017580/Chr04G011990/Chr04G014210/Chr04G024810/Chr05G014820/Chr05G025530/Chr05G030670/Chr05G031310/Chr06G000260/Chr06G009940/Chr06G024390/Chr06G032220/Chr06G036410/Chr07G023640/Chr08G008410/Chr08G008450/Chr09G014400/Chr09G017340/Chr0G004730/Chr0G004830/Chr0G008660/Chr0G009170/Chr0G010630/C…	92	BP
GO:0016168	chlorophyll binding	69/35675	106/69522	0.00285914	0.0377682	0.0309999	Chr01G022930/Chr02G003590/Chr02G033880/Chr03G021080/Chr04G016340/Chr04G028420/Chr05G007810/Chr05G029660/Chr07G010700/Chr08G021190/Chr09G004930/Chr09G007030/Chr09G007040/Chr09G012150/Chr09G012830/Chr0G005680/Chr0G015870/Chr0G016040/Chr0G016350/Chr0G016400/Chr0G016410/Chr0G016660/Chr0G017010/Chr0G017020/Chr0G017530/Chr0G017540/Chr0G019260/Chr0G022530/Chr0G022680/Chr0G022870/Chr0G023040/Chr0G023050/…	69	MF
GO:0031225	anchored component of membrane	37/35675	52/69522	0.00286734	0.0377682	0.0309999	Chr01G030470/Chr01G036720/Chr02G004650/Chr02G014970/Chr03G012260/Chr03G019850/Chr04G003590/Chr04G006490/Chr04G009240/Chr04G013430/Chr05G018780/Chr05G028690/Chr06G002090/Chr06G030800/Chr07G002470/Chr07G005140/Chr07G012810/Chr08G012530/Chr08G022020/Chr08G022310/Chr0G029390/Chr10G013010/Chr11G006770/Chr11G009250/Chr12G002780/Chr12G007060/Chr12G007900/Chr12G009120/Chr14G001790/Chr15G022260/Chr18G0046…	37	CC
GO:0045036	protein targeting to chloroplast	73/35675	113/69522	0.00295394	0.0385958	0.0316792	Chr01G001310/Chr01G012190/Chr01G015750/Chr01G021350/Chr01G027260/Chr01G027910/Chr02G009750/Chr02G023720/Chr03G004150/Chr03G016160/Chr03G023090/Chr04G001210/Chr04G013820/Chr04G023720/Chr04G032870/Chr05G004660/Chr05G010240/Chr05G023740/Chr06G008490/Chr06G025700/Chr06G028870/Chr07G010120/Chr07G013220/Chr07G032000/Chr07G032010/Chr08G000970/Chr08G003880/Chr08G016160/Chr08G018800/Chr09G001510/Chr09G012…	73	BP
GO:0000302	response to reactive oxygen species	40/35675	57/69522	0.00296069	0.0385958	0.0316792	Chr01G010500/Chr01G019680/Chr01G022880/Chr02G027000/Chr02G033810/Chr03G001240/Chr04G025200/Chr05G003340/Chr05G031470/Chr06G033740/Chr07G016940/Chr07G019050/Chr07G022090/Chr07G028820/Chr08G003900/Chr09G019220/Chr09G022050/Chr0G015970/Chr0G017060/Chr0G023090/Chr0G024680/Chr0G024770/Chr0G025160/Chr0G031140/Chr12G005660/Chr12G026410/Chr13G003460/Chr15G024990/Chr16G006390/Chr16G008450/Chr16G008560/Chr…	40	BP
GO:0009933	meristem structural organization	101/35675	162/69522	0.00300364	0.0387561	0.0318108	Chr01G005680/Chr01G005840/Chr01G007360/Chr02G008520/Chr02G009980/Chr02G016790/Chr02G017540/Chr02G020940/Chr02G021260/Chr02G025940/Chr03G009120/Chr03G009830/Chr03G013600/Chr03G023540/Chr04G011120/Chr04G028200/Chr04G028780/Chr05G003700/Chr05G012380/Chr05G016490/Chr05G017250/Chr05G023540/Chr05G024960/Chr05G024970/Chr06G004750/Chr06G011470/Chr06G011480/Chr06G013640/Chr06G034520/Chr07G000930/Chr07G020…	101	BP
GO:0004739	pyruvate dehydrogenase (acetyl-transferring) activity	20/35675	25/69522	0.00303789	0.0388021	0.0318485	Chr04G019270/Chr06G002620/Chr06G020070/Chr0G000710/Chr0G000990/Chr10G015310/Chr11G007010/Chr11G018920/Chr12G027740/Chr13G004750/Chr15G003950/Chr16G018010/Chr16G018070/Chr17G017300/Chr19G007510/Chr20G000940/Chr23G018420/Chr26G001360/Chr29G001280/Chr30G015090	20	MF
GO:0033179	proton-transporting V-type ATPase, V0 domain	20/35675	25/69522	0.00303789	0.0388021	0.0318485	Chr02G015750/Chr02G016800/Chr03G009820/Chr03G010760/Chr04G023000/Chr05G017230/Chr05G018090/Chr06G024730/Chr07G020620/Chr07G032200/Chr11G023990/Chr13G013560/Chr14G001010/Chr15G010230/Chr16G010080/Chr18G002940/Chr19G012690/Chr21G000110/Chr27G003230/Chr31G001570	20	CC
GO:0000023	maltose metabolic process	168/35675	282/69522	0.00317096	0.0402802	0.0330618	Chr01G004710/Chr01G008310/Chr01G011480/Chr01G016690/Chr01G019780/Chr01G030670/Chr01G032940/Chr01G034360/Chr01G035490/Chr02G003590/Chr02G003900/Chr02G004410/Chr02G007000/Chr02G011110/Chr02G014230/Chr02G017400/Chr02G025360/Chr02G025550/Chr03G002760/Chr03G012660/Chr03G018230/Chr03G021080/Chr03G021910/Chr04G000490/Chr04G001530/Chr04G003160/Chr04G007450/Chr04G009600/Chr04G011040/Chr04G025820/Chr04G029…	168	BP
GO:0009902	chloroplast relocation	163/35675	273/69522	0.00318819	0.0402802	0.0330618	Chr01G000070/Chr01G001310/Chr01G011480/Chr01G021350/Chr01G026560/Chr01G030670/Chr01G034010/Chr02G000750/Chr02G002920/Chr02G007000/Chr02G011110/Chr02G024210/Chr02G033650/Chr03G003620/Chr03G011770/Chr03G018230/Chr03G019900/Chr03G023090/Chr04G005450/Chr04G007450/Chr04G009820/Chr04G010600/Chr04G020270/Chr04G031700/Chr05G000050/Chr05G002140/Chr05G017590/Chr05G022570/Chr05G031530/Chr05G033840/Chr05G033…	163	BP
GO:0042803	protein homodimerization activity	153/35675	255/69522	0.00320139	0.0402802	0.0330618	Chr01G000430/Chr01G006690/Chr01G006710/Chr01G007420/Chr01G007440/Chr01G008700/Chr01G029020/Chr01G033000/Chr01G035590/Chr02G000150/Chr02G011190/Chr02G017540/Chr02G022990/Chr02G030610/Chr03G002260/Chr03G004700/Chr03G007090/Chr03G009120/Chr03G014610/Chr03G015010/Chr04G000580/Chr04G009650/Chr04G022400/Chr04G025610/Chr04G027300/Chr04G028750/Chr04G032640/Chr05G016490/Chr05G022490/Chr05G026520/Chr05G034…	153	MF
GO:0006346	DNA methylation-dependent heterochromatin formation	129/35675	212/69522	0.00322902	0.0404267	0.033182	Chr01G002070/Chr01G002080/Chr01G005120/Chr01G005350/Chr01G005840/Chr01G006190/Chr01G007360/Chr01G011800/Chr01G014680/Chr01G017760/Chr01G018140/Chr01G028790/Chr01G034750/Chr02G024050/Chr02G025530/Chr03G002600/Chr03G005410/Chr03G010150/Chr03G013650/Chr03G020830/Chr04G014220/Chr04G021670/Chr04G027440/Chr04G028200/Chr04G028640/Chr04G031040/Chr05G002080/Chr05G002200/Chr05G003260/Chr05G007270/Chr05G015…	129	BP
GO:0006302	double-strand break repair	44/35675	64/69522	0.00350857	0.0437103	0.0358771	Chr01G007200/Chr01G021220/Chr01G034780/Chr04G011450/Chr04G015380/Chr04G025270/Chr04G028290/Chr06G001170/Chr06G011470/Chr06G011480/Chr06G015990/Chr07G010880/Chr07G021200/Chr07G025860/Chr07G027190/Chr08G020360/Chr09G014900/Chr0G019280/Chr10G004390/Chr12G004860/Chr12G016710/Chr12G019460/Chr12G030290/Chr13G013980/Chr15G013190/Chr16G002080/Chr17G001330/Chr18G008370/Chr19G010510/Chr20G011220/Chr22G0004…	44	BP
GO:0019243	methylglyoxal catabolic process to D-lactate via S-lactoyl-glutathione	131/35675	216/69522	0.00356507	0.0441427	0.0362321	Chr01G000320/Chr01G001660/Chr01G006780/Chr01G010550/Chr01G010960/Chr01G014280/Chr01G015760/Chr01G022010/Chr01G033490/Chr02G004150/Chr02G008360/Chr02G009510/Chr02G010700/Chr02G013310/Chr02G032080/Chr02G032920/Chr03G013040/Chr03G017290/Chr04G014190/Chr04G014430/Chr04G017120/Chr04G018330/Chr04G023790/Chr04G024250/Chr04G027280/Chr04G031600/Chr04G032660/Chr05G000890/Chr05G010090/Chr05G020430/Chr05G023…	131	BP
GO:0003724	RNA helicase activity	25/35675	33/69522	0.00358464	0.0441427	0.0362321	Chr01G036900/Chr02G028150/Chr04G003770/Chr04G004120/Chr05G005860/Chr06G006750/Chr07G007400/Chr07G020430/Chr07G027890/Chr0G001770/Chr0G026550/Chr11G021100/Chr12G002610/Chr15G008450/Chr19G005890/Chr22G008510/Chr24G007650/Chr24G008210/Chr24G010490/Chr27G011170/Chr27G011410/Chr28G007010/Chr28G007520/Chr30G008620/Chr31G001800	25	MF
GO:0016459	myosin complex	30/35675	41/69522	0.00359565	0.0441427	0.0362321	Chr02G015030/Chr02G016900/Chr03G011310/Chr04G033030/Chr05G017080/Chr05G018730/Chr06G012420/Chr07G032130/Chr08G011500/Chr08G014910/Chr09G008480/Chr09G011850/Chr09G026210/Chr0G002160/Chr0G030450/Chr11G019520/Chr13G000800/Chr13G013440/Chr14G004430/Chr15G000770/Chr15G014230/Chr18G015620/Chr19G004400/Chr21G003780/Chr22G002620/Chr24G005690/Chr24G010060/Chr27G012890/Chr28G005900/Chr28G009390	30	CC
GO:0015450	protein-transporting ATPase activity	51/35675	76/69522	0.0038491	0.047026	0.0385987	Chr01G001250/Chr01G013760/Chr01G029020/Chr02G031200/Chr04G000580/Chr04G017500/Chr04G031690/Chr05G008920/Chr06G005010/Chr06G018130/Chr06G029230/Chr06G029240/Chr06G030830/Chr06G034090/Chr07G000610/Chr07G030760/Chr09G022730/Chr0G000400/Chr0G005780/Chr0G018590/Chr0G029380/Chr0G031110/Chr11G012020/Chr12G008770/Chr12G023050/Chr12G032900/Chr15G006540/Chr15G020450/Chr15G025320/Chr16G017970/Chr17G017260/C…	51	MF
GO:0008022	protein C-terminus binding	11/35675	12/69522	0.00412603	0.0494921	0.0406228	Chr01G021280/Chr02G015660/Chr04G028290/Chr05G018170/Chr07G021200/Chr07G027190/Chr09G010670/Chr0G026010/Chr13G014500/Chr22G009320/Chr30G006640	11	MF
GO:0017057	6-phosphogluconolactonase activity	11/35675	12/69522	0.00412603	0.0494921	0.0406228	Chr0G018610/Chr0G029410/Chr10G013820/Chr11G008470/Chr14G007060/Chr14G010550/Chr19G002650/Chr21G005570/Chr21G010680/Chr24G015710/Chr27G014630	11	MF
GO:0030570	pectate lyase activity	11/35675	12/69522	0.00412603	0.0494921	0.0406228	Chr02G029390/Chr05G007100/Chr0G015910/Chr0G025430/Chr11G005400/Chr14G001620/Chr14G001630/Chr21G000740/Chr21G000750/Chr24G008140/Chr27G012390	11	MF
GO:0002238	response to molecule of fungal origin	28/35675	38/69522	0.00412923	0.0494921	0.0406228	Chr01G012000/Chr01G030440/Chr01G032740/Chr02G025100/Chr03G002960/Chr04G007260/Chr05G002870/Chr06G001020/Chr06G004100/Chr06G012250/Chr07G004380/Chr08G002080/Chr09G009770/Chr09G019310/Chr09G022270/Chr11G008280/Chr12G006810/Chr12G009160/Chr12G024660/Chr13G003560/Chr15G002350/Chr15G002950/Chr15G005510/Chr17G003110/Chr18G000590/Chr20G009130/Chr21G009670/Chr29G008870	28	BP

## Sheet: Table S6
Supplementary Table 6. Information of the GO enrichment analysis of contracted gene families identified in smooth cordgrass.
GO term ID	Describtion	Gene ratio	Background ratio	p-value	p-adjusted	q-value	Gene list	Count	Function
GO:0004497	monooxygenase activity	24/295	445/69522	2.85657e-19	9.45524e-17	7.51729e-17	Chr02G014690/Chr02G014700/Chr02G014750/Chr03G011530/Chr03G011550/Chr03G011570/Chr05G018950/Chr05G019000/Chr06G011830/Chr09G001040/Chr09G004560/Chr10G018750/Chr11G003840/Chr11G003850/Chr14G009420/Chr14G009430/Chr14G014660/Chr15G013580/Chr20G002750/Chr21G013680/Chr24G002480/Chr24G002500/Chr25G014200/Chr27G008030	24	MF
GO:0008171	O-methyltransferase activity	10/295	29/69522	3.02817e-17	5.01162e-15	3.98443e-15	Chr01G017010/Chr04G023520/Chr05G024030/Chr20G004660/Chr23G016100/Chr26G003830/Chr29G004570/Chr29G004590/Chr29G004620/Chr29G004650	10	MF
GO:0016705	oxidoreductase activity, acting on paired donors, with incorporation or reduction of molecular oxygen	22/295	462/69522	1.23772e-16	1.36562e-14	1.08572e-14	Chr02G014690/Chr02G014700/Chr02G014750/Chr03G011530/Chr03G011550/Chr03G011570/Chr05G018950/Chr05G019000/Chr06G011830/Chr09G001040/Chr09G004560/Chr10G018750/Chr11G003840/Chr11G003850/Chr14G009420/Chr14G009430/Chr14G014660/Chr15G013580/Chr20G002750/Chr21G013680/Chr25G014200/Chr27G008030	22	MF
GO:0060416	response to growth hormone	8/295	19/69522	6.93514e-15	5.73882e-13	4.56259e-13	Chr03G008850/Chr05G021490/Chr06G029020/Chr09G003280/Chr09G003290/Chr09G003300/Chr09G003310/Chr13G021540	8	BP
GO:0015293	symporter activity	9/295	36/69522	3.35978e-14	2.22417e-12	1.7683e-12	Chr03G012250/Chr04G004350/Chr06G013680/Chr07G007170/Chr07G007180/Chr12G001560/Chr15G014370/Chr16G003680/Chr17G003360	9	MF
GO:0009704	de-etiolation	8/295	33/69522	1.21008e-12	5.85105e-11	4.65181e-11	Chr03G008850/Chr05G021490/Chr06G029020/Chr09G003280/Chr09G003290/Chr09G003300/Chr09G003310/Chr13G021540	8	BP
GO:0006817	phosphate ion transport	9/295	52/69522	1.23738e-12	5.85105e-11	4.65181e-11	Chr03G012250/Chr04G004350/Chr06G013680/Chr07G007170/Chr07G007180/Chr12G001560/Chr15G014370/Chr16G003680/Chr17G003360	9	BP
GO:0005315	inorganic phosphate transmembrane transporter activity	9/295	53/69522	1.48497e-12	6.14406e-11	4.88477e-11	Chr03G012250/Chr04G004350/Chr06G013680/Chr07G007170/Chr07G007180/Chr12G001560/Chr15G014370/Chr16G003680/Chr17G003360	9	MF
GO:0004867	serine-type endopeptidase inhibitor activity	7/295	42/69522	5.47947e-10	2.01523e-08	1.60218e-08	Chr03G008470/Chr06G025570/Chr18G002850/Chr18G003590/Chr22G013740/Chr22G016740/Chr26G000020	7	MF
GO:0048527	lateral root development	8/295	111/69522	2.89052e-08	9.56763e-07	7.60664e-07	Chr03G008850/Chr05G021490/Chr06G029020/Chr09G003280/Chr09G003290/Chr09G003300/Chr09G003310/Chr13G021540	8	BP
GO:0080167	response to karrikin	11/295	337/69522	2.65622e-07	7.99282e-06	6.3546e-06	Chr03G008850/Chr05G021490/Chr06G029020/Chr09G003280/Chr09G003290/Chr09G003300/Chr09G003310/Chr11G020650/Chr13G021540/Chr15G009000/Chr25G010660	11	BP
GO:0004364	glutathione transferase activity	6/295	75/69522	8.73575e-07	2.40961e-05	1.91573e-05	Chr03G008850/Chr06G029020/Chr09G003280/Chr09G003290/Chr09G003300/Chr09G003310	6	MF
GO:0016036	cellular response to phosphate starvation	9/295	239/69522	1.01432e-06	2.58262e-05	2.05328e-05	Chr04G004350/Chr05G033680/Chr06G013680/Chr07G007170/Chr07G007180/Chr12G001560/Chr15G014370/Chr16G003680/Chr17G003360	9	BP
GO:0008970	phospholipase A1 activity	4/295	34/69522	1.33242e-05	0.000315021	0.000250454	Chr01G015980/Chr05G019660/Chr18G016480/Chr29G006860	4	MF
GO:0008641	ubiquitin-like modifier activating enzyme activity	3/295	19/69522	6.96821e-05	0.00153765	0.00122249	Chr04G020750/Chr07G002820/Chr28G013690	3	MF
GO:0003993	acid phosphatase activity	5/295	109/69522	0.000108331	0.0022411	0.00178176	Chr04G017680/Chr11G023350/Chr12G011410/Chr26G003200/Chr29G001570	5	MF
GO:0006749	glutathione metabolic process	3/295	23/69522	0.000125763	0.00244869	0.0019468	Chr05G021490/Chr06G029020/Chr13G021540	3	BP
GO:0016131	brassinosteroid metabolic process	3/295	32/69522	0.000342408	0.00629651	0.00500597	Chr02G014690/Chr02G014700/Chr05G019000	3	BP
GO:0009611	response to wounding	8/295	446/69522	0.000705251	0.0122862	0.00976802	Chr03G008470/Chr06G025570/Chr18G002850/Chr18G003590/Chr21G006380/Chr22G013740/Chr22G016740/Chr26G000020	8	BP
GO:0006301	postreplication repair	4/295	95/69522	0.000746613	0.0123564	0.00982386	Chr02G006280/Chr08G012500/Chr10G013020/Chr11G009240	4	BP
GO:0017005	3'-tyrosyl-DNA phosphodiesterase activity	2/295	11/69522	0.000962301	0.0140139	0.0111416	Chr22G004650/Chr24G009030	2	MF
GO:0043674	columella	2/295	11/69522	0.000962301	0.0140139	0.0111416	Chr04G017230/Chr12G002060	2	CC
GO:0051510	regulation of unidimensional cell growth	4/295	102/69522	0.000973779	0.0140139	0.0111416	Chr02G006280/Chr08G012500/Chr10G013020/Chr11G009240	4	BP
GO:0052691	UDP-arabinopyranose mutase activity	2/295	12/69522	0.00115153	0.0158815	0.0126264	Chr01G010290/Chr07G022910	2	MF
GO:0050661	NADP binding	5/295	197/69522	0.00161021	0.0213192	0.0169496	Chr04G020400/Chr06G025480/Chr06G034360/Chr16G003570/Chr17G003250	5	MF
GO:0015398	high-affinity secondary active ammonium transmembrane transporter activity	2/295	15/69522	0.00181663	0.0214752	0.0170736	Chr15G009000/Chr25G010660	2	MF
GO:0030915	Smc5-Smc6 complex	2/295	15/69522	0.00181663	0.0214752	0.0170736	Chr06G033270/Chr15G024630	2	CC
GO:0051501	diterpene phytoalexin metabolic process	2/295	15/69522	0.00181663	0.0214752	0.0170736	Chr25G003360/Chr30G003350	2	BP
GO:0017025	TBP-class protein binding	2/295	16/69522	0.00207035	0.0236305	0.0187872	Chr26G003210/Chr30G013780	2	MF
GO:0010333	terpene synthase activity	2/295	17/69522	0.00233983	0.0242026	0.019242	Chr26G015340/Chr31G003390	2	MF
GO:0042807	central vacuole	2/295	17/69522	0.00233983	0.0242026	0.019242	Chr01G010940/Chr12G002060	2	CC
GO:0004499	N,N-dimethylaniline monooxygenase activity	3/295	64/69522	0.00260238	0.0261027	0.0207526	Chr06G025480/Chr16G003570/Chr17G003250	3	MF
GO:0004806	triglyceride lipase activity	4/295	139/69522	0.00301994	0.0294	0.0233741	Chr01G015980/Chr05G019660/Chr18G016480/Chr29G006860	4	MF
GO:0042023	DNA endoreduplication	4/295	143/69522	0.00334269	0.0316123	0.025133	Chr02G006280/Chr08G012500/Chr10G013020/Chr11G009240	4	BP
GO:0016579	protein deubiquitination	4/295	157/69522	0.00465598	0.0416522	0.0331151	Chr02G013880/Chr08G012500/Chr10G013020/Chr11G009240	4	BP
GO:0016757	glycosyltransferase activity	7/295	498/69522	0.00572974	0.0493899	0.0392669	Chr01G010290/Chr11G011480/Chr12G000370/Chr12G026960/Chr18G014660/Chr22G001960/Chr30G000660	7	MF
GO:0072488	ammonium transmembrane transport	2/295	27/69522	0.00587239	0.0493899	0.0392669	Chr15G009000/Chr25G010660	2	BP
GO:0044237	cellular metabolic process	6/295	380/69522	0.00596857	0.0493899	0.0392669	Chr02G001830/Chr05G032710/Chr08G017690/Chr25G002630/Chr26G016210/Chr30G003010	6	BP

## Sheet: Table S7
Supplementary Table 7. Proportions of genetic clusters for each accession of the US and Chinese Spartina alterniflora populations.
K=2		K=3		K=4		K=5		K=6		K=7
0.097018 0.902982		0.853393 0.146597 0.000010		0.297683 0.702297 0.000010 0.000010		0.000010 0.000010 0.999960 0.000010 0.000010		0.999950 0.000010 0.000010 0.000010 0.000010 0.000010		0.000010 0.999937 0.000011 0.000010 0.000010 0.000012 0.000010
0.000010 0.999990		0.989717 0.010273 0.000010		0.267622 0.732358 0.000010 0.000010		0.000011 0.000010 0.999959 0.000010 0.000010		0.999950 0.000010 0.000010 0.000010 0.000010 0.000010		0.000010 0.999940 0.000010 0.000010 0.000010 0.000010 0.000010
0.000010 0.999990		0.999980 0.000010 0.000010		0.260457 0.739523 0.000010 0.000010		0.000010 0.000010 0.999960 0.000010 0.000010		0.999950 0.000010 0.000010 0.000010 0.000010 0.000010		0.000017 0.999931 0.000010 0.000010 0.000010 0.000012 0.000010
0.000010 0.999990		0.999980 0.000010 0.000010		0.260511 0.739469 0.000010 0.000010		0.000010 0.000010 0.999960 0.000010 0.000010		0.999950 0.000010 0.000010 0.000010 0.000010 0.000010		0.000010 0.999940 0.000010 0.000010 0.000010 0.000010 0.000010
0.999990 0.000010		0.000010 0.000010 0.999980		0.000010 0.000010 0.000010 0.999970		0.000010 0.999960 0.000010 0.000010 0.000010		0.000010 0.000010 0.000010 0.000018 0.999942 0.000010		0.999940 0.000010 0.000010 0.000010 0.000010 0.000010 0.000010
0.999990 0.000010		0.000012 0.000010 0.999978		0.000013 0.000010 0.000010 0.999967		0.000019 0.999950 0.000010 0.000011 0.000010		0.000010 0.000010 0.000010 0.000010 0.999950 0.000010		0.999940 0.000010 0.000010 0.000010 0.000010 0.000010 0.000010
0.999990 0.000010		0.000010 0.000010 0.999980		0.000010 0.035533 0.000010 0.964447		0.000010 0.925343 0.000011 0.074626 0.000010		0.000010 0.000010 0.383939 0.000010 0.616021 0.000010		0.615772 0.000011 0.000015 0.384173 0.000010 0.000010 0.000010
0.999990 0.000010		0.000010 0.000010 0.999980		0.000010 0.000010 0.000010 0.999970		0.000010 0.999960 0.000010 0.000010 0.000010		0.000010 0.000010 0.000010 0.000010 0.999950 0.000010		0.999940 0.000010 0.000010 0.000010 0.000010 0.000010 0.000010
0.999990 0.000010		0.000011 0.000010 0.999979		0.000010 0.016280 0.000010 0.983700		0.000010 0.942763 0.000011 0.057207 0.000010		0.000010 0.000010 0.000010 0.000010 0.999950 0.000010		0.999940 0.000010 0.000010 0.000010 0.000010 0.000010 0.000010
0.999990 0.000010		0.000010 0.051413 0.948577		0.000010 0.000010 0.060884 0.939096		0.000010 0.939621 0.000010 0.000010 0.060349		0.000010 0.000010 0.992970 0.000010 0.006990 0.000010		0.003158 0.000010 0.040673 0.956129 0.000010 0.000010 0.000010
0.999990 0.000010		0.000010 0.057050 0.942940		0.000010 0.000010 0.063314 0.936666		0.000010 0.936436 0.000010 0.000010 0.063534		0.000013 0.000010 0.986878 0.002429 0.010660 0.000010		0.004827 0.000010 0.048087 0.947046 0.000010 0.000010 0.000010
0.999990 0.000010		0.000010 0.133963 0.866027		0.000010 0.031626 0.106631 0.861732		0.000010 0.852868 0.000010 0.060504 0.086608		0.000010 0.000010 0.836736 0.070302 0.043497 0.049446		0.034569 0.000010 0.125330 0.840062 0.000010 0.000010 0.000010
0.999990 0.000010		0.000010 0.077477 0.922513		0.000010 0.000010 0.087471 0.912509		0.000010 0.912235 0.000010 0.000010 0.087735		0.000010 0.000010 0.963818 0.000010 0.000010 0.036142		0.000010 0.000010 0.051296 0.946442 0.000010 0.002222 0.000010
0.999990 0.000010		0.000010 0.000010 0.999980		0.000010 0.000010 0.000010 0.999970		0.000010 0.999960 0.000010 0.000010 0.000010		0.000014 0.000018 0.967168 0.000010 0.032780 0.000010		0.030504 0.000018 0.000010 0.969429 0.000010 0.000019 0.000010
0.926532 0.073468		0.000010 0.871043 0.128947		0.000010 0.472849 0.375383 0.151758		0.000010 0.012970 0.000010 0.987000 0.000010		0.000010 0.000010 0.000010 0.934072 0.065888 0.000010		0.021971 0.000010 0.977979 0.000010 0.000010 0.000010 0.000010
0.917759 0.082241		0.000010 0.919735 0.080255		0.000010 0.482613 0.420431 0.096946		0.000010 0.000010 0.000010 0.975455 0.024515		0.000010 0.000010 0.000010 0.945868 0.033112 0.020989		0.000010 0.000010 0.999940 0.000010 0.000010 0.000010 0.000010
0.924353 0.075647		0.000010 0.903738 0.096252		0.000010 0.492839 0.388459 0.118692		0.000010 0.000010 0.000010 0.999960 0.000010		0.000010 0.000010 0.000010 0.957738 0.042222 0.000010		0.000010 0.000010 0.999940 0.000010 0.000010 0.000010 0.000010
0.912174 0.087826		0.000010 0.923221 0.076769		0.000010 0.504403 0.401511 0.094076		0.000010 0.000010 0.000010 0.999960 0.000010		0.000010 0.000010 0.000010 0.996079 0.003881 0.000010		0.000010 0.000010 0.999940 0.000010 0.000010 0.000010 0.000010
0.911908 0.088092		0.000010 0.953282 0.046708		0.000010 0.517773 0.414540 0.067677		0.000010 0.000010 0.000011 0.999959 0.000010		0.000010 0.000010 0.000010 0.972362 0.027598 0.000010		0.000010 0.000010 0.999940 0.000010 0.000010 0.000010 0.000010
0.963378 0.036622		0.027218 0.288970 0.683812		0.022555 0.097467 0.194698 0.685280		0.021004 0.669379 0.008953 0.159877 0.140787		0.008421 0.017625 0.689539 0.189209 0.000010 0.095196		0.000010 0.000164 0.282253 0.690151 0.012942 0.014470 0.000010
0.964140 0.035860		0.029681 0.265093 0.705226		0.023996 0.113325 0.155400 0.707279		0.021173 0.686378 0.011296 0.177900 0.103252		0.011496 0.018858 0.702488 0.203974 0.001080 0.062103		0.000010 0.009073 0.246234 0.705255 0.015442 0.000010 0.023976
0.976448 0.023552		0.016349 0.248364 0.735287		0.013862 0.098109 0.148754 0.739275		0.013413 0.719776 0.004417 0.163897 0.098497		0.003541 0.008494 0.708960 0.185987 0.032639 0.060379		0.021229 0.000010 0.261881 0.716850 0.000010 0.000010 0.000010
0.993524 0.006476		0.000858 0.230860 0.768281		0.000010 0.107992 0.119882 0.772116		0.000010 0.750319 0.009387 0.165974 0.074310		0.006910 0.000010 0.773951 0.194520 0.000010 0.024598		0.000010 0.000010 0.224772 0.768306 0.000010 0.000010 0.006881
0.974574 0.025426		0.016751 0.264990 0.718259		0.012970 0.097978 0.168383 0.720669		0.010987 0.703990 0.008644 0.154799 0.121580		0.007656 0.006179 0.713392 0.178941 0.016854 0.076977		0.006427 0.001871 0.245827 0.726882 0.000459 0.013448 0.005086
0.911190 0.088810		0.000010 0.924420 0.075570		0.000010 0.037289 0.897836 0.064866		0.000010 0.066681 0.000010 0.078682 0.854617		0.000010 0.000010 0.074042 0.082777 0.000010 0.843151		0.000010 0.000010 0.116958 0.068793 0.000010 0.809527 0.004692
0.903385 0.096615		0.000010 0.915537 0.084453		0.000010 0.023780 0.906256 0.069954		0.000010 0.075280 0.000010 0.057057 0.867644		0.000010 0.000010 0.078382 0.063541 0.000010 0.858046		0.000010 0.000010 0.114185 0.071834 0.000010 0.813941 0.000010
0.903311 0.096689		0.000017 0.999973 0.000010		0.000010 0.000010 0.999970 0.000010		0.000010 0.000010 0.000010 0.000010 0.999960		0.000010 0.000010 0.000010 0.000010 0.000010 0.999950		0.000010 0.000010 0.000010 0.000010 0.000010 0.999940 0.000010
0.912392 0.087608		0.000016 0.999974 0.000010		0.000010 0.000011 0.999969 0.000010		0.000010 0.000010 0.000010 0.000010 0.999960		0.000010 0.000010 0.000010 0.000010 0.000010 0.999950		0.000010 0.000010 0.000010 0.000010 0.000010 0.999940 0.000010
0.914184 0.085816		0.000013 0.999977 0.000010		0.000010 0.000010 0.999970 0.000010		0.000010 0.000010 0.000010 0.000010 0.999960		0.000018 0.000010 0.000010 0.000010 0.000010 0.999942		0.000010 0.000010 0.000010 0.000010 0.000010 0.999940 0.000010
0.908567 0.091433		0.000010 0.944080 0.055910		0.000010 0.000010 0.976670 0.023310		0.000010 0.038401 0.000010 0.000010 0.961569		0.000010 0.000010 0.040404 0.000010 0.000075 0.959490		0.003766 0.000010 0.000010 0.027857 0.000010 0.968337 0.000010
0.917210 0.082790		0.000010 0.998370 0.001620		0.000010 0.000010 0.999970 0.000010		0.000010 0.000010 0.000010 0.000010 0.999960		0.000010 0.000010 0.000010 0.000010 0.000010 0.999950		0.000010 0.000010 0.000010 0.000010 0.000010 0.999940 0.000010
0.913204 0.086796		0.000016 0.999974 0.000010		0.000010 0.000012 0.999968 0.000010		0.000010 0.000010 0.000010 0.000010 0.999960		0.000010 0.000010 0.000010 0.000010 0.000010 0.999950		0.000010 0.000010 0.000010 0.000010 0.000010 0.999940 0.000010
0.911244 0.088756		0.000015 0.999975 0.000010		0.000010 0.000010 0.999970 0.000010		0.000010 0.000010 0.000010 0.000010 0.999960		0.000010 0.000010 0.000010 0.000010 0.000010 0.999950		0.000010 0.000011 0.000010 0.000010 0.000010 0.999939 0.000010
0.909425 0.090575		0.000016 0.999974 0.000010		0.000010 0.000010 0.999970 0.000010		0.000010 0.000010 0.000010 0.000010 0.999960		0.000010 0.000010 0.000010 0.000010 0.000010 0.999950		0.000010 0.000010 0.000010 0.000010 0.000010 0.999940 0.000010
0.999990 0.000010		0.000010 0.578088 0.421902		0.000010 0.507006 0.005571 0.487412		0.000010 0.331171 0.000010 0.668799 0.000010		0.000010 0.000010 0.230446 0.655990 0.113535 0.000010		0.117557 0.000010 0.099377 0.256921 0.000010 0.000010 0.526114
0.990903 0.009097		0.000010 0.629728 0.370262		0.000010 0.418999 0.171226 0.409765		0.000010 0.326287 0.000010 0.653433 0.020260		0.000010 0.000010 0.278419 0.654663 0.065909 0.000989		0.064733 0.000010 0.215643 0.271902 0.000010 0.030017 0.417685
0.999990 0.000010		0.000010 0.606668 0.393322		0.000010 0.466050 0.087030 0.446910		0.000010 0.331047 0.000010 0.668923 0.000010		0.000010 0.000010 0.318438 0.664585 0.016947 0.000010		0.023653 0.000010 0.191509 0.328881 0.000010 0.000010 0.455926
0.993675 0.006325		0.000010 0.645165 0.354825		0.000010 0.469253 0.123144 0.407593		0.000010 0.300671 0.000010 0.699299 0.000010		0.000010 0.000010 0.260523 0.690237 0.049210 0.000010		0.052641 0.000010 0.203713 0.272279 0.000010 0.000010 0.471337
0.977386 0.022614		0.000010 0.694630 0.305360		0.000010 0.480949 0.169467 0.349574		0.000010 0.262146 0.000010 0.737824 0.000010		0.000010 0.000010 0.219071 0.727612 0.053287 0.000010		0.052231 0.000010 0.273685 0.216771 0.000010 0.000010 0.457283
0.999990 0.000010		0.000011 0.000010 0.999979		0.000010 0.000010 0.000010 0.999970		0.000010 0.999951 0.000019 0.000010 0.000010		0.000018 0.000010 0.999942 0.000010 0.000010 0.000010		0.000010 0.000010 0.000010 0.999940 0.000010 0.000010 0.000010
0.999990 0.000010		0.000010 0.000010 0.999980		0.000010 0.000010 0.000010 0.999970		0.000010 0.999960 0.000010 0.000010 0.000010		0.000010 0.000010 0.999950 0.000010 0.000010 0.000010		0.000010 0.000010 0.000010 0.999940 0.000010 0.000010 0.000010
0.999990 0.000010		0.000010 0.000010 0.999980		0.000010 0.000010 0.000010 0.999970		0.000010 0.999954 0.000010 0.000016 0.000010		0.000010 0.000010 0.999950 0.000010 0.000010 0.000010		0.000010 0.000010 0.000010 0.999940 0.000010 0.000010 0.000010
0.876614 0.123386		0.106318 0.353970 0.539712		0.087803 0.183000 0.183947 0.545250		0.080329 0.519159 0.032029 0.260147 0.108336		0.031400 0.078932 0.534959 0.288238 0.000010 0.066460		0.000010 0.031627 0.347116 0.530930 0.071111 0.000010 0.019196
0.870937 0.129063		0.106156 0.412000 0.481844		0.088306 0.205885 0.215895 0.489914		0.083131 0.460311 0.029024 0.296113 0.131421		0.028477 0.081673 0.483198 0.324939 0.000010 0.081702		0.000010 0.028811 0.365732 0.483793 0.075102 0.000010 0.046541
0.864873 0.135127		0.023155 0.976835 0.000010		0.006467 0.379808 0.613714 0.000010		0.010462 0.000010 0.022114 0.549923 0.417491		0.022211 0.010050 0.000010 0.557878 0.000010 0.409841		0.000012 0.014116 0.597856 0.000010 0.000010 0.283949 0.104047
0.867931 0.132069		0.018703 0.981287 0.000010		0.000262 0.357629 0.642098 0.000010		0.005108 0.000010 0.025029 0.520180 0.449673		0.025100 0.004289 0.000010 0.528601 0.000010 0.441990		0.000015 0.012610 0.621609 0.000010 0.000010 0.289872 0.075875
0.866144 0.133856		0.000017 0.999973 0.000010		0.000012 0.326969 0.673009 0.000010		0.000010 0.000010 0.022528 0.498792 0.478660		0.021779 0.000010 0.000010 0.507915 0.000010 0.470275		0.000010 0.000010 0.999940 0.000010 0.000010 0.000010 0.000010
0.862921 0.137079		0.024971 0.975019 0.000010		0.007743 0.361175 0.631072 0.000010		0.010797 0.000010 0.024205 0.525490 0.439498		0.024271 0.010411 0.000010 0.524950 0.008083 0.432275		0.000010 0.016481 0.597245 0.000010 0.000010 0.302957 0.083287
0.863745 0.136255		0.021610 0.978380 0.000010		0.003857 0.348066 0.648067 0.000010		0.007975 0.000010 0.026093 0.506848 0.459075		0.026155 0.007243 0.000010 0.514980 0.000010 0.451601		0.000010 0.018042 0.589505 0.000010 0.000010 0.322104 0.070319
0.867799 0.132201		0.000016 0.999974 0.000010		0.000013 0.339209 0.660768 0.000010		0.000010 0.000010 0.020888 0.512365 0.466727		0.020197 0.000010 0.000010 0.521545 0.000010 0.458229		0.000010 0.000010 0.999940 0.000010 0.000010 0.000010 0.000010
0.861558 0.138442		0.015809 0.984181 0.000010		0.000010 0.372238 0.627742 0.000010		0.004679 0.000010 0.023686 0.541859 0.429767		0.023808 0.003711 0.000010 0.549585 0.000010 0.422876		0.000010 0.009793 0.648114 0.000010 0.000010 0.267699 0.074364
0.866245 0.133755		0.021835 0.978155 0.000010		0.006202 0.377519 0.616269 0.000010		0.010756 0.000010 0.019020 0.551305 0.418909		0.019236 0.010383 0.000010 0.558878 0.000010 0.411482		0.000010 0.010820 0.603598 0.000010 0.000010 0.284501 0.101051
0.999990 0.000010		0.000010 0.000010 0.999980		0.000010 0.000010 0.000010 0.999970		0.000010 0.999960 0.000010 0.000010 0.000010		0.000010 0.000010 0.999950 0.000010 0.000010 0.000010		0.000010 0.000010 0.144848 0.855102 0.000010 0.000010 0.000010
0.999990 0.000010		0.000010 0.000010 0.999980		0.000010 0.000010 0.000010 0.999970		0.000010 0.999960 0.000010 0.000010 0.000010		0.000010 0.000010 0.999950 0.000010 0.000010 0.000010		0.000010 0.000010 0.192205 0.807745 0.000010 0.000010 0.000010
0.999990 0.000010		0.000010 0.000010 0.999980		0.000010 0.000010 0.000010 0.999970		0.000010 0.999960 0.000010 0.000010 0.000010		0.000010 0.000010 0.999950 0.000010 0.000010 0.000010		0.000010 0.000010 0.192024 0.807926 0.000010 0.000010 0.000010
0.994720 0.005280		0.000010 0.232160 0.767830		0.000010 0.097278 0.131999 0.770713		0.000010 0.754689 0.005470 0.155011 0.084820		0.004212 0.000010 0.772289 0.174029 0.000010 0.049449		0.000010 0.000010 0.287038 0.712912 0.000010 0.000010 0.000010
0.999990 0.000010		0.000010 0.000010 0.999980		0.000010 0.000010 0.000010 0.999970		0.000010 0.999960 0.000010 0.000010 0.000010		0.000010 0.000010 0.999950 0.000010 0.000010 0.000010		0.000010 0.000010 0.143209 0.856741 0.000010 0.000010 0.000010
0.920897 0.079103		0.000010 0.999980 0.000010		0.000010 0.000011 0.999969 0.000010		0.000010 0.000010 0.000010 0.000010 0.999960		0.000010 0.000010 0.000010 0.000010 0.000010 0.999950		0.000010 0.000010 0.000010 0.000010 0.000010 0.999940 0.000010
0.900615 0.099385		0.000010 0.999980 0.000010		0.000010 0.000010 0.999970 0.000010		0.000010 0.000010 0.000010 0.000010 0.999960		0.000010 0.000010 0.000010 0.000010 0.000010 0.999950		0.000010 0.000010 0.000010 0.000010 0.000010 0.999940 0.000010
0.905757 0.094243		0.000016 0.999974 0.000010		0.000010 0.000010 0.999970 0.000010		0.000010 0.000010 0.000010 0.000010 0.999960		0.000010 0.000010 0.000010 0.000010 0.000010 0.999950		0.000010 0.000010 0.000010 0.000010 0.000010 0.999940 0.000010
0.904593 0.095407		0.000010 0.999980 0.000010		0.000010 0.000010 0.999970 0.000010		0.000010 0.000010 0.000010 0.000010 0.999960		0.000010 0.000010 0.000010 0.000010 0.000010 0.999950		0.000010 0.000010 0.000010 0.000010 0.000010 0.999940 0.000010
0.903674 0.096326		0.000010 0.919931 0.080059		0.000010 0.000010 0.943001 0.056979		0.000010 0.072019 0.000010 0.004409 0.923552		0.000010 0.000010 0.080251 0.015401 0.000010 0.904317		0.000010 0.000010 0.068275 0.068124 0.000010 0.863560 0.000010
0.912697 0.087303		0.000010 0.998669 0.001321		0.000010 0.000010 0.999970 0.000010		0.000010 0.000010 0.000010 0.000010 0.999960		0.000010 0.000010 0.000010 0.000010 0.000010 0.999950		0.000010 0.000010 0.000010 0.000010 0.000010 0.999940 0.000010
0.912347 0.087653		0.000010 0.944807 0.055183		0.000010 0.000010 0.961289 0.038691		0.000010 0.051453 0.000010 0.016553 0.931975		0.000010 0.000010 0.062071 0.027070 0.000010 0.910829		0.000010 0.000010 0.042212 0.051291 0.000010 0.892292 0.014175
0.910806 0.089194		0.000010 0.863233 0.136757		0.000010 0.030126 0.843050 0.126814		0.000010 0.129080 0.000010 0.064218 0.806682		0.000010 0.000010 0.131991 0.072399 0.000673 0.794917		0.000010 0.000010 0.108128 0.127971 0.000010 0.762559 0.001311
0.913096 0.086904		0.000010 0.875080 0.124910		0.000010 0.000010 0.892024 0.107956		0.000010 0.121732 0.000010 0.000010 0.878238		0.000010 0.000010 0.127671 0.000010 0.000010 0.872289		0.000010 0.000010 0.060778 0.113266 0.000010 0.825916 0.000010
0.906137 0.093863		0.000010 0.929235 0.070755		0.000010 0.040481 0.904698 0.054811		0.000010 0.058936 0.000010 0.073516 0.867528		0.000010 0.000010 0.067914 0.077307 0.000010 0.854749		0.000010 0.000010 0.096117 0.061294 0.000010 0.825976 0.016582
0.921336 0.078664		0.000010 0.999980 0.000010		0.000010 0.000010 0.999970 0.000010		0.000010 0.000010 0.000010 0.000010 0.999960		0.000010 0.000010 0.000010 0.000010 0.000010 0.999950		0.000010 0.000017 0.000010 0.000010 0.000010 0.999933 0.000010
0.919078 0.080922		0.000010 0.999980 0.000010		0.000010 0.000010 0.999970 0.000010		0.000010 0.000010 0.000010 0.000010 0.999960		0.000010 0.000010 0.000010 0.000010 0.000010 0.999950		0.000010 0.000010 0.000010 0.000010 0.000010 0.999940 0.000010
0.889731 0.110269		0.000010 0.999980 0.000010		0.000010 0.490839 0.509141 0.000010		0.000010 0.000010 0.017637 0.740508 0.241835		0.018321 0.000010 0.000010 0.723652 0.026958 0.231049		0.000010 0.000010 0.942485 0.000010 0.000010 0.000010 0.057465
0.887499 0.112501		0.005703 0.994287 0.000010		0.000011 0.473607 0.526371 0.000010		0.000010 0.000010 0.016864 0.740031 0.243086		0.017144 0.000010 0.000010 0.702437 0.053577 0.226822		0.028013 0.000010 0.971937 0.000010 0.000010 0.000010 0.000010
0.941136 0.058864		0.000010 0.743460 0.256530		0.000010 0.394554 0.333837 0.271599		0.000010 0.209938 0.008547 0.626682 0.154824		0.009030 0.000010 0.190601 0.619273 0.042761 0.138325		0.027438 0.000010 0.640089 0.199162 0.000010 0.000010 0.133281
0.902585 0.097415		0.000010 0.931427 0.068563		0.000010 0.458721 0.466721 0.074548		0.000010 0.000010 0.011154 0.756742 0.232084		0.011789 0.000010 0.000010 0.727738 0.043886 0.216567		0.032993 0.000010 0.890807 0.000010 0.000010 0.000010 0.076160
0.907247 0.092753		0.000010 0.915801 0.084189		0.000010 0.489506 0.419604 0.090880		0.000010 0.003952 0.015383 0.784625 0.196030		0.015138 0.000010 0.000010 0.744316 0.062093 0.178434		0.048738 0.000010 0.839984 0.000010 0.000010 0.000010 0.111238
0.000010 0.999990		0.999980 0.000010 0.000010		0.999970 0.000010 0.000010 0.000010		0.999959 0.000010 0.000011 0.000010 0.000010		0.000010 0.999950 0.000010 0.000010 0.000010 0.000010		0.000010 0.000010 0.000010 0.000010 0.999940 0.000010 0.000010
0.000010 0.999990		0.999980 0.000010 0.000010		0.999970 0.000010 0.000010 0.000010		0.999960 0.000010 0.000010 0.000010 0.000010		0.000010 0.999950 0.000010 0.000010 0.000010 0.000010		0.000010 0.000010 0.000011 0.000010 0.999937 0.000012 0.000010
0.000010 0.999990		0.999980 0.000010 0.000010		0.999970 0.000010 0.000010 0.000010		0.999960 0.000010 0.000010 0.000010 0.000010		0.000010 0.999950 0.000010 0.000010 0.000010 0.000010		0.000010 0.000010 0.000020 0.000010 0.999930 0.000010 0.000010
0.000010 0.999990		0.999980 0.000010 0.000010		0.999970 0.000010 0.000010 0.000010		0.999960 0.000010 0.000010 0.000010 0.000010		0.000010 0.999950 0.000010 0.000010 0.000010 0.000010		0.000010 0.000010 0.000010 0.000010 0.999940 0.000010 0.000010
0.000010 0.999990		0.999980 0.000010 0.000010		0.999970 0.000010 0.000010 0.000010		0.999960 0.000010 0.000010 0.000010 0.000010		0.000010 0.999950 0.000010 0.000010 0.000010 0.000010		0.000010 0.000010 0.000010 0.000010 0.999940 0.000010 0.000010
0.000010 0.999990		0.999980 0.000010 0.000010		0.999970 0.000010 0.000010 0.000010		0.999959 0.000010 0.000011 0.000010 0.000010		0.000010 0.999950 0.000010 0.000010 0.000010 0.000010		0.000010 0.000010 0.000010 0.000018 0.999928 0.000014 0.000010
0.000010 0.999990		0.999980 0.000010 0.000010		0.999970 0.000010 0.000010 0.000010		0.999960 0.000010 0.000010 0.000010 0.000010		0.000010 0.999950 0.000010 0.000010 0.000010 0.000010		0.000010 0.000010 0.000016 0.000010 0.999934 0.000010 0.000010
0.000010 0.999990		0.999980 0.000010 0.000010		0.999970 0.000010 0.000010 0.000010		0.999960 0.000010 0.000010 0.000010 0.000010		0.000010 0.999950 0.000010 0.000010 0.000010 0.000010		0.000010 0.000010 0.000010 0.000010 0.999940 0.000010 0.000010
0.000010 0.999990		0.999980 0.000010 0.000010		0.999970 0.000010 0.000010 0.000010		0.999960 0.000010 0.000010 0.000010 0.000010		0.000010 0.999950 0.000010 0.000010 0.000010 0.000010		0.000010 0.000010 0.000012 0.000010 0.999938 0.000010 0.000010
0.000010 0.999990		0.999980 0.000010 0.000010		0.999970 0.000010 0.000010 0.000010		0.999960 0.000010 0.000010 0.000010 0.000010		0.000010 0.999950 0.000010 0.000010 0.000010 0.000010		0.000010 0.000020 0.000010 0.000010 0.999930 0.000010 0.000010
0.000010 0.999990		0.999980 0.000010 0.000010		0.999970 0.000010 0.000010 0.000010		0.999960 0.000010 0.000010 0.000010 0.000010		0.000010 0.999950 0.000010 0.000010 0.000010 0.000010		0.000015 0.000010 0.000010 0.000010 0.999934 0.000010 0.000010
0.000010 0.999990		0.999980 0.000010 0.000010		0.999970 0.000010 0.000010 0.000010		0.999960 0.000010 0.000010 0.000010 0.000010		0.000010 0.999942 0.000018 0.000010 0.000010 0.000010		0.000010 0.000010 0.000010 0.000010 0.999940 0.000010 0.000010
0.000010 0.999990		0.999980 0.000010 0.000010		0.999970 0.000010 0.000010 0.000010		0.999953 0.000010 0.000017 0.000010 0.000010		0.000010 0.999946 0.000014 0.000010 0.000010 0.000010		0.000010 0.000010 0.000010 0.000019 0.999931 0.000010 0.000010
0.000010 0.999990		0.999980 0.000010 0.000010		0.999970 0.000010 0.000010 0.000010		0.999960 0.000010 0.000010 0.000010 0.000010		0.000010 0.999946 0.000010 0.000010 0.000014 0.000010		0.000010 0.000010 0.000010 0.000010 0.999940 0.000010 0.000010
0.999990 0.000010		0.000010 0.756065 0.243925		0.000010 0.765606 0.000010 0.234374		0.000010 0.008853 0.000010 0.991117 0.000010		0.000010 0.000010 0.000010 0.961776 0.038184 0.000010		0.000010 0.000010 0.000010 0.000010 0.000010 0.000010 0.999940
0.999990 0.000010		0.000010 0.867176 0.132814		0.000010 0.999970 0.000010 0.000010		0.000010 0.000011 0.000010 0.999959 0.000010		0.000010 0.000010 0.000010 0.999950 0.000010 0.000010		0.000010 0.000010 0.000010 0.000010 0.000010 0.000010 0.999940
0.999990 0.000010		0.000010 0.851702 0.148288		0.000010 0.999970 0.000010 0.000010		0.000010 0.000010 0.000010 0.999960 0.000010		0.000010 0.000010 0.000010 0.999950 0.000010 0.000010		0.000010 0.000010 0.000016 0.000010 0.000010 0.000010 0.999934
0.999990 0.000010		0.000010 0.864674 0.135316		0.000010 0.999970 0.000010 0.000010		0.000010 0.000010 0.000010 0.999960 0.000010		0.000010 0.000010 0.000010 0.999950 0.000010 0.000010		0.000010 0.000010 0.000010 0.000010 0.000010 0.000010 0.999940
0.999990 0.000010		0.000010 0.778758 0.221232		0.000010 0.781344 0.000010 0.218636		0.000010 0.000010 0.000010 0.999960 0.000010		0.000010 0.000010 0.000010 0.963004 0.036956 0.000010		0.000010 0.000010 0.000010 0.000010 0.000010 0.000010 0.999940
0.999990 0.000010		0.000010 0.000010 0.999980		0.000010 0.000010 0.000010 0.999970		0.000010 0.999960 0.000010 0.000010 0.000010		0.000010 0.000010 0.999950 0.000010 0.000010 0.000010		0.000010 0.000010 0.000010 0.999940 0.000010 0.000010 0.000010
0.986685 0.013315		0.026902 0.000010 0.973088		0.025184 0.000010 0.018505 0.956301		0.019422 0.948800 0.000010 0.000010 0.031758		0.000010 0.002436 0.997524 0.000010 0.000010 0.000010		0.000010 0.000010 0.000010 0.994423 0.005527 0.000010 0.000010
0.999990 0.000010		0.000010 0.000010 0.999980		0.000010 0.000010 0.000010 0.999970		0.000015 0.999955 0.000010 0.000010 0.000010		0.000010 0.000010 0.999950 0.000010 0.000010 0.000010		0.000010 0.000010 0.000010 0.999940 0.000010 0.000010 0.000010
0.988689 0.011311		0.010513 0.000010 0.989477		0.017168 0.000010 0.000010 0.982812		0.013384 0.986586 0.000010 0.000010 0.000010		0.000010 0.000010 0.997820 0.000014 0.002136 0.000010		0.001501 0.000010 0.000010 0.996821 0.001638 0.000010 0.000010
0.999990 0.000010		0.000010 0.000010 0.999980		0.000010 0.000010 0.000010 0.999970		0.000010 0.999960 0.000010 0.000010 0.000010		0.000010 0.000010 0.999950 0.000010 0.000010 0.000010		0.000010 0.000010 0.000010 0.999940 0.000010 0.000010 0.000010
0.999990 0.000010		0.000010 0.000010 0.999980		0.000010 0.000010 0.000010 0.999970		0.000010 0.999960 0.000010 0.000010 0.000010		0.000010 0.000010 0.954816 0.000010 0.045144 0.000010		0.041693 0.000010 0.000010 0.958257 0.000010 0.000010 0.000010
0.999990 0.000010		0.000010 0.000010 0.999980		0.000010 0.000010 0.000010 0.999970		0.000010 0.999960 0.000010 0.000010 0.000010		0.000010 0.000010 0.999950 0.000010 0.000010 0.000010		0.000010 0.000010 0.000010 0.999940 0.000010 0.000010 0.000010
0.999990 0.000010		0.000010 0.000010 0.999980		0.000010 0.000010 0.000010 0.999970		0.000010 0.999960 0.000010 0.000010 0.000010		0.000010 0.000010 0.999950 0.000010 0.000010 0.000010		0.000010 0.000010 0.000010 0.999940 0.000010 0.000010 0.000010
0.999990 0.000010		0.000010 0.000010 0.999980		0.000010 0.000010 0.000010 0.999970		0.000010 0.999960 0.000010 0.000010 0.000010		0.000010 0.000010 0.999950 0.000010 0.000010 0.000010		0.000010 0.000010 0.000010 0.999940 0.000010 0.000010 0.000010
0.999990 0.000010		0.000010 0.000010 0.999980		0.000010 0.000010 0.000010 0.999970		0.000010 0.999960 0.000010 0.000010 0.000010		0.000010 0.000010 0.999950 0.000010 0.000010 0.000010		0.000010 0.000010 0.000010 0.999940 0.000010 0.000010 0.000010
0.999990 0.000010		0.000010 0.669130 0.330860		0.000010 0.379548 0.253073 0.367368		0.000010 0.301747 0.000010 0.603153 0.095080		0.000010 0.000010 0.344043 0.651908 0.000010 0.004019		0.000010 0.000010 0.300489 0.326895 0.000010 0.039678 0.332909
0.941724 0.058276		0.000010 0.776235 0.223755		0.000010 0.409915 0.344311 0.245764		0.000010 0.171761 0.001886 0.651204 0.175140		0.001848 0.000010 0.151176 0.648083 0.039179 0.159705		0.031270 0.000010 0.521479 0.153944 0.000010 0.082689 0.210598
0.986019 0.013981		0.000010 0.576734 0.423256		0.000010 0.349541 0.206613 0.443837		0.000010 0.372399 0.000010 0.535960 0.091620		0.000010 0.000010 0.346586 0.541500 0.042937 0.068958		0.041089 0.000010 0.274939 0.340570 0.000010 0.057739 0.285643
0.999990 0.000010		0.000010 0.666000 0.333990		0.000010 0.384306 0.245996 0.369689		0.000010 0.303457 0.000010 0.607212 0.089312		0.000010 0.000010 0.345346 0.654614 0.000010 0.000010		0.000010 0.000010 0.300684 0.329057 0.000010 0.032889 0.337340
0.977852 0.022148		0.000010 0.606013 0.393977		0.000010 0.360494 0.214935 0.424561		0.000010 0.357066 0.000010 0.546013 0.096901		0.000010 0.000010 0.355333 0.557809 0.021579 0.065258		0.018214 0.000010 0.305060 0.349737 0.000010 0.044787 0.282183
0.999990 0.000010		0.000010 0.000010 0.999980		0.000010 0.059892 0.000010 0.940088		0.000010 0.897183 0.000010 0.102787 0.000010		0.000010 0.000010 0.646722 0.003695 0.349553 0.000010		0.348405 0.000010 0.000011 0.626290 0.000010 0.000010 0.025264
0.999990 0.000010		0.000010 0.017343 0.982647		0.000010 0.079507 0.000010 0.920473		0.000010 0.862943 0.000010 0.137027 0.000010		0.000010 0.000010 0.552502 0.026386 0.421082 0.000010		0.424889 0.000010 0.016615 0.552952 0.000010 0.000010 0.005514
0.999990 0.000010		0.000010 0.000010 0.999980		0.000010 0.031544 0.000010 0.968436		0.000010 0.921621 0.000010 0.078349 0.000010		0.000010 0.000010 0.608663 0.000010 0.391297 0.000010		0.395384 0.000010 0.000010 0.604566 0.000010 0.000010 0.000010
0.999990 0.000010		0.000010 0.207415 0.792575		0.000010 0.216674 0.000010 0.783306		0.000010 0.683976 0.000014 0.315990 0.000010		0.000010 0.000010 0.313136 0.229688 0.457146 0.000010		0.454092 0.000010 0.201211 0.299669 0.000010 0.000010 0.044998
0.999990 0.000010		0.000010 0.231609 0.768381		0.000010 0.198654 0.031820 0.769516		0.000010 0.685800 0.000010 0.314170 0.000010		0.000010 0.000010 0.339782 0.237032 0.423155 0.000010		0.419108 0.000010 0.235766 0.325403 0.000010 0.000010 0.019693

## Sheet: Table S8
Supplemenatry Table 8. Pair-wise genetic differentiation among the native US and invasive Chinese populations based on whole genome SNP dataset.
Population	TS	DY	LY	YC	SH	CX	TZ	WZ	FZ	QZ	ZZ	LZ	BH	MC	SA	SB	TB	PA
TS	0	0.2324	0.15275	0.15848	0.18142	0.20885	0.2258	0.21701	0.201	0.2926	0.20822	0.2298	0.3249	0.1689	0.18272	0.20407	0.33796	0.4874
DY	0.2324	0	0.14877	0.12214	0.08637	0.1599	0.18511	0.17987	0.14387	0.2362	0.16534	0.1819	0.2886	0.09686	0.11879	0.13775	0.27998	0.41417
LY	0.15275	0.14877	0	0.04641	0.10672	0.09048	0.11384	0.10874	0.09577	0.20108	0.0987	0.12469	0.2303	0.08998	0.09457	0.11598	0.27637	0.4008
YC	0.15848	0.12214	0.04641	0	0.074316	0.076539	0.09383	0.09189	0.07677	0.17742	0.09611	0.10727	0.2319	0.06986	0.07001	0.09391	0.2607	0.378
SH	0.18142	0.08637	0.10672	0.074316	0	0.1231	0.1503	0.14851	0.10577	0.19478	0.13007	0.14712	0.2538	0.050469	0.07772	0.09584	0.2499	0.3639
CX	0.20885	0.1599	0.09048	0.076539	0.1231	0	0.015627	0.008167	0.03594	0.14614	0.067809	0.04597	0.20361	0.11423	0.08104	0.10684	0.2794	0.4047
TZ	0.2258	0.18511	0.11384	0.09383	0.1503	0.015627	0	0.011122	0.05553	0.15087	0.07935	0.069957	0.2191	0.13886	0.10079	0.12631	0.2929	0.4253
WZ	0.21701	0.17987	0.10874	0.09189	0.14851	0.008167	0.011122	0	0.0361	0.15036	0.078535	0.04898	0.207	0.13788	0.10104	0.12526	0.29887	0.4287
FZ	0.201	0.14387	0.09577	0.07677	0.10577	0.03594	0.05553	0.0361	0	0.15794	0.08484	0.0756287	0.21921	0.1017	0.08189	0.10525	0.26709	0.393
QZ	0.2926	0.2362	0.20108	0.17742	0.19478	0.14614	0.15087	0.15036	0.15794	0	0.1819	0.18128	0.3166	0.18319	0.16599	0.19021	0.3329	0.4892
ZZ	0.20822	0.16534	0.0987	0.09611	0.13007	0.067809	0.07935	0.078535	0.08484	0.1819	0	0.1028	0.14694	0.12939	0.12107	0.14357	0.30043	0.4276
LZ	0.2298	0.1819	0.12469	0.10727	0.14712	0.04597	0.069957	0.04898	0.0756287	0.18128	0.1028	0	0.241	0.1398	0.11211	0.1374	0.2928	0.4196
BH	0.3249	0.2886	0.2303	0.2319	0.2538	0.20361	0.2191	0.207	0.21921	0.3166	0.14694	0.241	0	0.2445	0.2305	0.2508	0.38176	0.5556
MC	0.1689	0.09686	0.08998	0.06986	0.050469	0.11423	0.13886	0.13788	0.1017	0.18319	0.12939	0.1398	0.2445	0	0.06198	0.07261	0.23088	0.3204
SA	0.18272	0.11879	0.09457	0.07001	0.07772	0.08104	0.10079	0.10104	0.08189	0.16599	0.12107	0.11211	0.2305	0.06198	0	0.027068	0.2375	0.3199
SB	0.20407	0.13775	0.11598	0.09391	0.09584	0.10684	0.12631	0.12526	0.10525	0.19021	0.14357	0.1374	0.2508	0.07261	0.027068	0	0.24682	0.35
TB	0.33796	0.27998	0.27637	0.2607	0.2499	0.2794	0.2929	0.29887	0.26709	0.3329	0.30043	0.2928	0.38176	0.23088	0.2375	0.24682	0	0.3384
PA	0.4874	0.41417	0.4008	0.378	0.3639	0.4047	0.4253	0.4287	0.393	0.4892	0.4276	0.4196	0.5556	0.3204	0.3199	0.35	0.3384	0

## Sheet: Table S9
Supplementary Table 9. Nucleotide diveristy of the native US and introduced Chinese populations based on whole genome SNP dataset.
Chromosome	Range		TS		DY		LY		YC		SH		CX		TZ		WZ		FZ		QZ		ZZ		LZ		BH		MC		SA		SB		TB		PA
	Start	End	SNPs	π	SNPs	π	SNPs	π	SNPs	π	SNPs	π	SNPs	π	SNPs	π	SNPs	π	SNPs	π	SNPs	π	SNPs	π	SNPs	π	SNPs	π	SNPs	π	SNPs	π	SNPs	π	SNPs	π	SNPs	π
chr01	1	50000	238	0.00182317	210	0.00161733	230	0.00199467	472	0.00295333	280	0.00172233	377	0.00264222	382	0.00275111	366	0.00327022	332	0.00245822	352	0.00314933	357	0.00323778	282	0.00245511	312	0.00273067	425	0.00207851	498	0.00262357	398	0.00216529	469	0.00308059	132	0.000865709
chr01	50001	100000	337	0.00257378	333	0.00278178	351	0.00288311	550	0.00371603	380	0.00249778	474	0.00361156	476	0.003808	477	0.00415378	441	0.003448	398	0.00344803	407	0.00376444	359	0.00320844	309	0.00261393	497	0.00265001	568	0.00321797	497	0.00303758	435	0.00272984	149	0.00129291
chr01	100001	150000	225	0.00168933	189	0.00140711	228	0.00196089	358	0.00226222	234	0.00123911	298	0.00192711	263	0.00202044	278	0.00198667	276	0.00209911	239	0.00199556	252	0.00221511	245	0.00205022	224	0.00183778	331	0.00150534	382	0.00201978	325	0.00165274	327	0.00200013	87	0.000667868
chr01	150001	200000	599	0.00483069	574	0.00425333	683	0.00567378	803	0.00568622	710	0.00396844	694	0.00473378	437	0.00370667	626	0.00382756	702	0.00580089	441	0.00368136	421	0.00372933	575	0.00461956	405	0.00286818	806	0.004643	857	0.00508094	834	0.00484414	726	0.00405238	308	0.00242943
chr01	200001	250000	139	0.00107601	174	0.00153956	205	0.00151822	270	0.001732	205	0.00121333	227	0.00145244	210	0.00163957	227	0.00172	284	0.00206178	204	0.00186933	208	0.00182667	182	0.00162622	181	0.00132222	271	0.00153537	271	0.00162507	309	0.00172	345	0.00220022	59	0.000551437
chr01	250001	300000	189	0.00154356	572	0.00599916	645	0.00358533	354	0.00223378	225	0.00135378	323	0.00235422	312	0.00221289	303	0.00266756	985	0.00671556	272	0.00269556	291	0.002668	203	0.00180622	641	0.00360756	709	0.0058645	337	0.00191407	566	0.00259779	755	0.00446929	62	0.000492862
chr01	300001	350000	169	0.0010849	375	0.00354536	412	0.00220701	240	0.001556	156	0.000922222	230	0.00155956	238	0.00141867	238	0.00198578	489	0.00349161	221	0.00190984	235	0.00197511	142	0.00109333	401	0.00216456	439	0.00348133	288	0.00127638	330	0.00150295	494	0.00310197	170	0.00140083
chr01	350001	400000	143	0.00102898	385	0.00368408	426	0.00237602	440	0.00235733	155	0.000866222	470	0.00331911	435	0.00234978	448	0.00428537	550	0.00403778	381	0.0037787	433	0.00420978	166	0.00149244	428	0.00242994	468	0.00393278	476	0.00199464	325	0.00142621	599	0.00353645	116	0.000855747
chr01	400001	450000	184	0.00146489	585	0.00517797	612	0.00353333	597	0.00311289	303	0.00171778	607	0.00437867	595	0.00331111	610	0.00604201	666	0.00492667	579	0.00563745	601	0.00566849	219	0.00182622	566	0.00298444	612	0.00527302	505	0.00289444	475	0.00302821	544	0.00327103	135	0.00115441
chr01	450001	500000	243	0.00216444	538	0.00548267	698	0.00443244	342	0.00278533	345	0.00245956	328	0.00216267	340	0.00307467	324	0.00250044	676	0.00512933	323	0.002632	213	0.00203244	292	0.00277244	626	0.00399244	816	0.00639383	462	0.00304145	457	0.00290326	680	0.00443123	170	0.00111879
chr01	500001	550000	587	0.00443378	971	0.007436	911	0.00732667	1121	0.00766622	874	0.00598267	764	0.00512311	902	0.00701644	772	0.006028	914	0.00717467	756	0.00593067	588	0.00524178	605	0.00586267	861	0.00665467	1031	0.00677867	921	0.00621376	894	0.00490558	1034	0.0059446	344	0.00251199
chr01	550001	600000	229	0.00166622	420	0.00329822	509	0.00445148	585	0.00411244	552	0.00368267	497	0.00355911	465	0.00397289	432	0.00320178	499	0.00446711	381	0.00314178	320	0.00240089	429	0.00416178	461	0.00411956	572	0.00362259	562	0.00374242	545	0.00335408	592	0.00373558	45	0.000263629
chr01	600001	650000	480	0.00373719	411	0.00335867	647	0.00577467	577	0.00373906	642	0.00482133	611	0.005632	371	0.00342586	339	0.00176844	678	0.00585991	387	0.00307022	534	0.00427867	641	0.00579221	581	0.00518711	720	0.00474928	729	0.00535707	688	0.00474023	706	0.00531168	92	0.000574598
chr01	650001	700000	206	0.00167156	397	0.00332269	407	0.00294769	384	0.00304444	383	0.00228715	343	0.00266044	362	0.00292809	344	0.00238489	298	0.002176	237	0.00166222	242	0.001976	280	0.00226	225	0.00184533	444	0.0023011	540	0.0031998	520	0.00345035	510	0.0034766	139	0.00110011
chr01	700001	750000	862	0.00666716	1034	0.008296	994	0.00716768	832	0.00580671	705	0.00507244	708	0.00575156	676	0.00469306	579	0.00435781	895	0.00718756	731	0.00467611	738	0.0062996	691	0.00587244	880	0.00650276	1195	0.00685227	1102	0.00571077	1049	0.00655345	1288	0.00868097	545	0.00492105
chr01	750001	800000	206	0.00153644	288	0.00244533	251	0.00200178	265	0.00198578	330	0.00237733	267	0.00220178	255	0.00215511	234	0.00200489	349	0.00279867	201	0.00131779	232	0.00219689	275	0.002332	221	0.00175644	310	0.00205931	392	0.00255537	360	0.00240211	344	0.00230065	21	0.000199286
chr01	800001	850000	178	0.00138047	405	0.003636	506	0.00416711	539	0.00394844	594	0.00416149	480	0.00404844	416	0.00270444	445	0.00307867	597	0.00470316	344	0.00209559	472	0.00409076	464	0.00392602	462	0.00372403	536	0.00401554	671	0.00439913	646	0.00435073	489	0.00308995	109	0.000701885
chr01	850001	900000	249	0.00176225	355	0.00320311	476	0.00364174	477	0.00363644	404	0.00304	454	0.00371289	437	0.00345665	453	0.00293733	478	0.00345966	297	0.00181733	382	0.0034099	436	0.00369786	328	0.0021893	456	0.00335582	532	0.00345042	501	0.00332205	469	0.00222624	189	0.00160975
chr01	900001	950000	627	0.00471441	1425	0.0115432	1473	0.0097343	1579	0.0102881	1095	0.00738011	1198	0.00866444	1191	0.0100681	1283	0.00994496	1702	0.0111128	588	0.00417511	1438	0.0131544	1210	0.0101918	1156	0.00639911	1588	0.0101476	1360	0.00914242	1292	0.0081793	1255	0.00544005	321	0.00255178
chr01	950001	1000000	295	0.0025243	295	0.002504	391	0.00308667	460	0.00341825	403	0.0025147	431	0.00326496	363	0.00319933	457	0.00332311	483	0.00361783	314	0.00231867	306	0.00296756	451	0.00390293	328	0.00263556	480	0.00347853	529	0.00330468	520	0.00331071	483	0.00258575	73	0.000580714
chr01	1000001	1050000	549	0.00444717	889	0.00721066	819	0.00600267	992	0.00746998	861	0.00617124	700	0.00569511	721	0.00610858	798	0.00614477	834	0.00591347	658	0.00440089	565	0.00521923	826	0.00689459	561	0.00510897	1060	0.00705237	1072	0.00584788	919	0.00556019	912	0.00616107	240	0.00199074
chr01	1050001	1100000	529	0.0042	795	0.00626103	729	0.00528667	912	0.00682771	920	0.00581077	831	0.00635822	857	0.00718444	1013	0.00798933	918	0.00707442	689	0.00490444	689	0.00629556	833	0.00652498	684	0.00492	929	0.00629495	1113	0.00686338	968	0.00613863	1039	0.00543629	225	0.0020386
chr01	1100001	1150000	414	0.00308224	576	0.00442533	560	0.00425822	598	0.00433067	610	0.00366444	567	0.00446044	569	0.00380136	566	0.00416629	703	0.00491911	385	0.00299244	504	0.00433111	525	0.0041299	395	0.00253426	633	0.00350361	780	0.00464793	678	0.00353137	712	0.00380893	238	0.00188998
chr01	1150001	1200000	161	0.00133112	228	0.00185778	219	0.00161868	342	0.00249606	262	0.0018529	253	0.00226133	247	0.00205333	300	0.00234725	286	0.00214365	243	0.00173662	217	0.00203338	278	0.00245026	165	0.00133068	314	0.00209555	374	0.00218584	304	0.00177015	271	0.00120255	51	0.000432874
chr01	1200001	1250000	415	0.00371514	493	0.00437295	459	0.00385114	556	0.00463689	503	0.00337822	502	0.00410533	487	0.00423834	499	0.0042947	526	0.00413885	409	0.0030098	445	0.00401911	457	0.00400751	282	0.00223911	541	0.00410487	619	0.00413321	563	0.0037634	532	0.00313721	162	0.00139
chr01	1250001	1300000	381	0.00316372	606	0.00495422	567	0.00472363	691	0.00554772	583	0.00378199	536	0.00446389	609	0.00450933	687	0.00549382	701	0.00524446	461	0.00364892	602	0.0054237	657	0.00554363	445	0.00351689	720	0.00505072	751	0.00521941	772	0.00494467	591	0.00344331	130	0.000933358
chr01	1300001	1350000	635	0.00559822	796	0.00566849	740	0.00617644	818	0.00619067	816	0.00508622	737	0.00662711	706	0.00587733	756	0.00540133	781	0.00670304	408	0.00274667	502	0.00479433	704	0.00581822	700	0.00577333	935	0.00584871	933	0.00607442	882	0.00557302	850	0.0043191	253	0.00172214
chr01	1350001	1400000	422	0.00375603	459	0.00376667	457	0.00354444	611	0.00463251	495	0.00337027	545	0.00447067	443	0.00401556	545	0.00426444	498	0.00385111	371	0.00250489	334	0.00314533	451	0.003832	405	0.00313422	657	0.00474319	710	0.00444853	634	0.00435591	625	0.00363271	128	0.000891463
chr01	1400001	1450000	290	0.00284133	285	0.00239202	352	0.00332758	463	0.00319556	412	0.00321289	511	0.00392933	366	0.00311917	413	0.002972	566	0.00447378	279	0.00202267	301	0.00268491	472	0.00339548	382	0.00264744	495	0.00319854	529	0.00319797	508	0.00329909	570	0.00295643	154	0.00102084
chr01	1450001	1500000	367	0.00301429	503	0.00447248	391	0.00379333	660	0.00542267	441	0.00379333	643	0.00525337	500	0.00494193	591	0.00501648	474	0.00391434	461	0.00308671	386	0.00355111	544	0.004844	460	0.00400356	688	0.00457833	621	0.00435253	741	0.00467717	583	0.00336591	339	0.00254303
chr01	1500001	1550000	452	0.0039786	621	0.00494704	543	0.00378892	676	0.00521297	551	0.00469778	725	0.00553498	651	0.00554084	711	0.00567968	708	0.00530448	526	0.00353733	439	0.00351914	615	0.00464228	425	0.00359867	768	0.00552938	804	0.00543357	747	0.0052589	737	0.00451042	176	0.00113502
chr01	1550001	1600000	249	0.002296	373	0.00241067	388	0.00287022	488	0.00352267	341	0.00257956	628	0.00473918	584	0.00472667	630	0.00459778	580	0.00392267	247	0.00206978	288	0.00249689	528	0.00494985	288	0.00263956	504	0.0035865	674	0.00407368	595	0.00399568	552	0.00323319	100	0.000724308
chr01	1600001	1650000	460	0.00400484	540	0.00427467	506	0.00363778	622	0.00462267	418	0.003808	611	0.00492622	495	0.00353733	583	0.0040587	615	0.00452222	410	0.00277156	525	0.00429911	529	0.00428489	477	0.00369422	635	0.0043245	717	0.00421699	665	0.00426991	788	0.00486564	237	0.00158183
chr01	1650001	1700000	236	0.00223289	462	0.004332	467	0.00424311	516	0.00401333	463	0.00417022	336	0.00264356	212	0.001316	311	0.00240889	435	0.00285247	280	0.00212044	227	0.00200713	280	0.00214578	409	0.00274844	601	0.00454888	561	0.0044199	502	0.00421526	596	0.00423205	134	0.00113214
chr01	1700001	1750000	628	0.00471262	973	0.00632443	992	0.00698631	1026	0.00769674	797	0.00607333	907	0.00676198	667	0.00478893	833	0.00607183	992	0.00774557	444	0.00323585	495	0.00401281	870	0.00665869	562	0.00480052	1016	0.00605805	1128	0.00622716	1058	0.00610426	1071	0.00670779	495	0.00366014
chr01	1750001	1800000	781	0.00788323	884	0.00796756	856	0.00820133	1041	0.00776489	804	0.00693911	441	0.00343511	365	0.00274267	449	0.00345867	900	0.00733422	262	0.00222844	428	0.00346133	834	0.00499911	752	0.00434356	1004	0.00736181	988	0.00556736	963	0.0070978	907	0.00641828	205	0.00155537
chr01	1800001	1850000	646	0.00665467	883	0.00666044	808	0.00709126	1051	0.00790667	876	0.00678316	805	0.00629332	303	0.00249467	663	0.00580404	922	0.007076	689	0.00513511	644	0.0049427	812	0.00658914	631	0.00542889	1077	0.00735113	908	0.00518458	859	0.00562686	787	0.00470816	173	0.00140216
chr01	1850001	1900000	449	0.00433822	561	0.00417689	503	0.00440533	703	0.00525333	554	0.00384489	390	0.003424	407	0.00360711	497	0.00445511	621	0.00509289	441	0.00348044	414	0.00380844	443	0.00349661	337	0.00252318	664	0.00489388	600	0.00448951	597	0.0041574	616	0.00399331	201	0.00152231
chr01	1900001	1950000	389	0.003712	403	0.00348933	581	0.00455244	616	0.00425067	429	0.0031218	518	0.00437022	471	0.00376533	500	0.004036	624	0.00467337	380	0.00286311	420	0.00363422	544	0.00455477	501	0.00404133	540	0.00410043	656	0.00371761	588	0.00313242	589	0.003352	225	0.00143929
chr01	1950001	2000000	591	0.00542667	635	0.00514448	653	0.00433822	899	0.00707511	817	0.00637822	669	0.00639111	705	0.00487881	760	0.00621022	779	0.00649644	607	0.00393911	631	0.00511194	687	0.00616049	470	0.00406533	733	0.00444447	803	0.00473469	883	0.00554907	722	0.00418918	152	0.00100876
chr01	2000001	2050000	645	0.00567757	737	0.00574622	869	0.00675289	947	0.00697822	636	0.00470267	787	0.00633244	644	0.00496622	750	0.00565168	887	0.00654761	518	0.003672	530	0.00407564	652	0.00572364	566	0.00507162	787	0.00555577	906	0.00449439	949	0.00619079	827	0.00513426	345	0.00211281
chr01	2050001	2100000	256	0.00224675	294	0.00217541	307	0.00233246	484	0.00328889	387	0.00281746	387	0.00263378	271	0.00184801	346	0.00299778	383	0.00297911	326	0.00279911	317	0.00267913	229	0.00197778	264	0.00227478	384	0.00276617	415	0.00249754	457	0.00274279	528	0.00279291	70	0.000511429
chr01	2100001	2150000	591	0.00518416	500	0.00412178	691	0.00457265	753	0.00517871	596	0.00504871	652	0.00416714	431	0.00368483	478	0.00412356	715	0.00588231	621	0.00454099	453	0.00370861	320	0.0022894	468	0.00383212	771	0.00502934	751	0.00525696	790	0.00494888	811	0.00503649	143	0.00119788
chr01	2150001	2200000	375	0.00332114	297	0.00259289	503	0.00336356	478	0.00357378	403	0.00364003	437	0.00336669	335	0.00298138	400	0.00340719	470	0.003872	376	0.00312622	363	0.00282311	309	0.00259067	386	0.00333867	522	0.0037915	483	0.00322962	470	0.00306136	456	0.00265964	105	0.000799286
chr01	2200001	2250000	458	0.00473956	466	0.002668	564	0.00461026	572	0.00512444	186	0.00170091	608	0.00541111	205	0.00174267	601	0.00499156	592	0.00497333	505	0.00462711	242	0.00199111	546	0.0054189	207	0.00154668	603	0.0049351	647	0.00407732	618	0.00407367	596	0.00420168	89	0.000769329
chr01	2250001	2300000	271	0.002868	247	0.00114978	244	0.00216267	280	0.00260575	61	0.000572	287	0.00272444	33	0.000311556	272	0.00234933	291	0.00220711	278	0.00268889	60	0.000468448	238	0.00257911	40	0.000352444	289	0.002607	308	0.00217558	303	0.00209653	306	0.00158571	11	8.57143e-05
chr01	2300001	2350000	526	0.00535956	436	0.00407514	772	0.00619654	674	0.00626089	542	0.00549297	584	0.00521111	359	0.00365956	528	0.00437248	702	0.006028	573	0.00525123	434	0.00396178	440	0.00321956	574	0.005324	825	0.006165	897	0.00608279	806	0.00540964	799	0.00538114	238	0.00243857
chr01	2350001	2400000	489	0.00398181	559	0.003988	608	0.00469248	789	0.00643254	611	0.00466756	758	0.0059788	565	0.00536626	684	0.00631778	728	0.00619378	748	0.00656	729	0.00580133	621	0.0043405	713	0.005624	898	0.00614239	890	0.00523315	794	0.00542829	713	0.00403852	265	0.00223342
chr01	2400001	2450000	363	0.00300713	389	0.00275644	563	0.00424225	517	0.00420889	541	0.00401733	509	0.00402	453	0.00364003	480	0.00375556	762	0.00588356	495	0.003748	453	0.00340844	494	0.00349203	547	0.00407244	682	0.00446871	772	0.00443675	645	0.00414331	868	0.00531637	224	0.00170929
chr01	2450001	2500000	195	0.00152979	182	0.00129733	243	0.00187911	263	0.00185895	241	0.00182578	239	0.00154498	230	0.00192757	211	0.00167511	251	0.00184622	214	0.00193511	233	0.00177824	200	0.00136098	255	0.00212222	290	0.00173639	314	0.00167043	260	0.0014778	326	0.00198302	104	0.000842884
chr01	2500001	2550000	422	0.00316936	615	0.0047904	492	0.004128	431	0.00369244	370	0.00311913	650	0.00531741	432	0.00375295	649	0.00507434	674	0.00540578	677	0.005124	428	0.003387	589	0.00533828	403	0.00320136	539	0.00353523	525	0.00326427	714	0.00396416	614	0.00339919	203	0.00120071
chr01	2550001	2600000	697	0.00499232	750	0.00635022	784	0.00646211	747	0.00614058	346	0.00296489	690	0.00553164	318	0.00279867	605	0.00474044	946	0.00751111	645	0.00520578	333	0.00271511	658	0.00594133	572	0.00519889	809	0.0059485	786	0.00560967	805	0.00593737	822	0.0053076	159	0.00122824
chr01	2600001	2650000	469	0.0034	472	0.00355733	588	0.00354622	493	0.00407644	470	0.00322178	412	0.00301733	404	0.00277333	434	0.00300844	1069	0.00754311	438	0.00336178	372	0.00298667	267	0.00204495	408	0.00312878	592	0.00333253	632	0.00366421	656	0.00404131	1008	0.00732499	114	0.000897909
chr01	2650001	2700000	535	0.00358855	695	0.00555253	995	0.00786456	824	0.00716228	612	0.00466344	616	0.00558053	550	0.00353689	573	0.00501782	1601	0.0121097	603	0.00552372	351	0.00245335	751	0.00610311	379	0.00302858	980	0.00580758	1027	0.00634766	1010	0.006469	1589	0.0108484	165	0.00144286
chr01	2700001	2750000	232	0.00179824	353	0.00271778	366	0.00256044	370	0.00295113	267	0.00206935	326	0.00258717	355	0.00270089	316	0.00251517	426	0.0031441	323	0.00268713	251	0.00196535	239	0.00166543	279	0.00235082	382	0.00232057	444	0.00269302	426	0.00265709	441	0.00287286	70	0.000441429
chr01	2750001	2800000	230	0.00167779	295	0.00238311	344	0.00250711	266	0.00201425	231	0.00191244	309	0.00233244	290	0.00254089	282	0.00247956	308	0.00256535	289	0.00237467	254	0.00209867	220	0.00183514	252	0.00204004	312	0.00210702	387	0.00238589	370	0.00235337	368	0.00199986	81	0.000500714
chr01	2800001	2850000	467	0.00417248	571	0.00492844	574	0.00480733	537	0.00423267	514	0.00463217	570	0.00483967	481	0.00430359	398	0.00358672	591	0.00505604	510	0.00368453	447	0.00392584	507	0.00396676	306	0.00291289	607	0.0044165	636	0.00468396	615	0.00474668	603	0.00416468	217	0.00170081
chr01	2850001	2900000	175	0.00138089	296	0.00239252	307	0.00216	292	0.00213378	240	0.00193001	293	0.00242178	316	0.00257803	233	0.00210535	243	0.00210089	186	0.00182135	256	0.00216227	271	0.00216089	153	0.00103528	283	0.00197869	343	0.00227288	371	0.00222089	268	0.0016823	10	5.57143e-05
chr01	2900001	2950000	699	0.00479422	764	0.00698844	857	0.0065	785	0.00461467	493	0.00360623	741	0.00619556	820	0.00732267	531	0.004904	719	0.00631867	670	0.00498489	756	0.006328	763	0.00577022	243	0.0012224	649	0.00433312	822	0.00611852	830	0.00452611	844	0.0065474	220	0.002125
chr01	2950001	3000000	606	0.00370622	695	0.00576711	792	0.00604	792	0.00559111	491	0.00374811	756	0.00669338	700	0.00564804	507	0.00497963	766	0.00683022	582	0.00514819	545	0.00418711	693	0.00599022	386	0.0036836	795	0.0052772	887	0.00582879	877	0.00583402	912	0.0055089	103	0.000913646
chr01	3000001	3050000	582	0.00357244	757	0.00474044	797	0.00604933	698	0.005152	504	0.00359022	736	0.00618222	751	0.00593289	598	0.00497778	772	0.00541689	353	0.00333778	663	0.00527333	747	0.00623556	609	0.00519733	641	0.00437733	830	0.00421572	809	0.00432261	1029	0.00671803	188	0.0013416
chr01	3050001	3100000	639	0.00353467	771	0.00509111	709	0.00536241	713	0.00517156	687	0.00539733	700	0.00531067	592	0.00521252	467	0.00397911	688	0.00467023	491	0.00364933	541	0.00474711	586	0.00510311	471	0.00411378	760	0.00465685	682	0.00467334	683	0.0050169	794	0.0049275	312	0.00208
chr01	3100001	3150000	591	0.00363617	667	0.004916	632	0.00500622	548	0.00423289	627	0.00488141	552	0.00411292	487	0.00416089	412	0.00371733	520	0.00366091	491	0.00401822	544	0.00439822	526	0.00375822	366	0.00337074	664	0.00430899	752	0.00471229	604	0.00366895	733	0.00432211	236	0.00172143
chr01	3150001	3200000	577	0.00286891	429	0.00307778	642	0.00609477	721	0.00523248	640	0.0056523	481	0.00402447	378	0.00345069	406	0.00382758	492	0.00432403	680	0.00487204	557	0.00418711	697	0.00468192	524	0.00468311	742	0.00565532	516	0.00370269	543	0.00274708	777	0.00446601	77	0.000597206
chr01	3200001	3250000	701	0.00411911	546	0.004548	893	0.0070192	868	0.00660727	525	0.00406592	776	0.00653956	678	0.00629111	646	0.00566044	898	0.00688643	755	0.00608889	603	0.00501689	506	0.00433984	509	0.004128	815	0.00526682	1029	0.00567176	942	0.00585716	977	0.00517331	318	0.002435
chr01	3250001	3300000	719	0.00393867	681	0.00587298	839	0.006976	651	0.00589964	447	0.00373447	830	0.00712844	740	0.00680933	745	0.00634711	810	0.00672296	853	0.00686578	712	0.00584933	749	0.006548	673	0.00445733	961	0.0069389	1076	0.00702855	796	0.00649328	1150	0.00785564	298	0.00242357
chr01	3300001	3350000	998	0.00710355	916	0.00845511	1111	0.009444	738	0.00613556	819	0.00798293	941	0.00745111	881	0.00842178	928	0.00910178	1021	0.00861689	1010	0.00934346	891	0.00833327	954	0.00756044	895	0.00881296	1213	0.00966881	1235	0.00913025	1055	0.00914162	1341	0.00938138	567	0.00525745
chr01	3350001	3400000	1456	0.00941244	1415	0.0117885	1715	0.013629	1203	0.008256	1234	0.0102132	1238	0.00944933	1137	0.00978578	1154	0.010316	1427	0.0112853	1247	0.010064	1095	0.00854756	1356	0.0105176	1051	0.00946133	1924	0.0134341	2000	0.0118976	1762	0.0134998	1987	0.0121669	839	0.00717235
chr01	3400001	3450000	1026	0.00791618	1084	0.00835782	1092	0.0100378	1119	0.00898325	898	0.00732263	1010	0.00766601	869	0.00801911	863	0.0079511	1292	0.00959118	911	0.00821301	1052	0.00906629	903	0.00771123	1009	0.00907774	1218	0.00966352	1286	0.00974262	1261	0.00882794	1184	0.00893078	381	0.00279399
chr01	3450001	3500000	894	0.00483111	763	0.006632	956	0.00882356	765	0.00733867	892	0.00805073	695	0.00383976	239	0.00211022	203	0.00191033	796	0.00635116	278	0.00214589	591	0.004568	743	0.00388536	645	0.00599422	1013	0.00687393	1060	0.00783768	1007	0.00740495	957	0.00654314	117	0.000950124
chr01	3500001	3550000	416	0.00264089	589	0.00530044	632	0.00536756	644	0.00521111	522	0.00467932	608	0.00501867	368	0.00317778	406	0.00322756	641	0.00495897	536	0.0041312	355	0.00266891	585	0.00525134	228	0.00203733	735	0.00523281	713	0.00435861	700	0.00396884	667	0.00481434	219	0.00169929
chr01	3550001	3600000	854	0.00552133	822	0.00807333	1136	0.00964696	1108	0.00816857	684	0.00584593	1125	0.00964089	605	0.00597427	1042	0.007472	940	0.00735556	708	0.00553867	578	0.00438267	1052	0.0095517	215	0.00173822	1176	0.0085847	1254	0.00910358	1170	0.00820899	1142	0.00849125	236	0.00148645
chr01	3600001	3650000	777	0.00530852	1230	0.00870933	1113	0.00895012	869	0.00580858	1057	0.00939467	1330	0.00942711	1026	0.00993808	999	0.00928933	1157	0.00916154	979	0.00843721	1100	0.00870495	978	0.00631911	550	0.00545467	1092	0.00948298	1133	0.00816846	1180	0.00893266	1161	0.0064912	396	0.00397504
chr01	3650001	3700000	808	0.00591867	1085	0.008169	1018	0.00857067	960	0.00829473	1007	0.00812855	1231	0.00991822	918	0.00865911	1007	0.00828711	1195	0.00926989	912	0.00751956	883	0.00695156	966	0.00844095	711	0.00616756	1002	0.00776526	1252	0.00866316	1150	0.00844436	1265	0.00826451	537	0.00498674
chr01	3700001	3750000	248	0.00186844	356	0.00283244	325	0.00270734	305	0.00242639	281	0.00237956	366	0.00277911	133	0.00125378	305	0.00254267	519	0.00360222	300	0.00216133	312	0.00208089	310	0.00254444	270	0.00244756	333	0.00253948	434	0.00287964	381	0.00207232	506	0.00406956	29	0.000192857
chr01	3750001	3800000	724	0.00492089	971	0.0074479	942	0.00849473	941	0.00802711	911	0.00798933	994	0.00785324	390	0.00357091	854	0.00749082	1259	0.00955184	872	0.00655023	805	0.00609027	851	0.00701865	729	0.00715929	961	0.0076235	1122	0.00788799	1059	0.00658384	1231	0.00923727	152	0.00118786
chr01	3800001	3850000	599	0.00286	840	0.007068	891	0.00688028	813	0.00680206	811	0.00664	688	0.00642824	412	0.00424756	554	0.00330222	820	0.00604089	536	0.004288	606	0.00460356	578	0.00513931	546	0.00543782	1017	0.00722514	1086	0.00475183	758	0.00539634	1124	0.00640095	287	0.0014023
chr01	3850001	3900000	585	0.00349357	773	0.00514758	744	0.0059552	809	0.00585058	758	0.00551642	774	0.00621247	609	0.00551738	709	0.00588311	689	0.00520078	524	0.00451296	676	0.0050107	656	0.00576355	654	0.00534715	869	0.00512832	989	0.00576464	922	0.0057969	892	0.00558678	168	0.00137
chr01	3900001	3950000	646	0.00341956	725	0.00527689	750	0.00582089	561	0.00402489	793	0.00532941	816	0.00569422	684	0.006532	713	0.00571467	768	0.00679378	721	0.00619827	663	0.00570933	657	0.00615116	620	0.00574133	795	0.00542875	859	0.00559627	771	0.00437823	810	0.00431509	214	0.00177796
chr01	3950001	4000000	749	0.00496947	852	0.00602725	820	0.00652864	811	0.00624889	762	0.00661482	767	0.00568409	544	0.00511894	384	0.00327647	558	0.00513956	445	0.00365925	726	0.00468048	557	0.00424321	672	0.00618281	879	0.00653341	899	0.00667165	872	0.0067935	879	0.00618899	223	0.0019083
chr01	4000001	4050000	460	0.00267001	939	0.00706106	849	0.00750533	945	0.00778091	766	0.00687913	979	0.00805186	672	0.005984	872	0.00804418	794	0.00743701	892	0.0077463	780	0.00432133	946	0.00759815	694	0.00662214	927	0.00678086	1079	0.00738048	1035	0.00789731	959	0.00697272	88	0.000670721
chr01	4050001	4100000	538	0.00383203	589	0.00415956	757	0.00558715	589	0.00472044	662	0.00500622	584	0.004756	575	0.00553289	555	0.00521778	525	0.00473378	468	0.00439644	653	0.00396311	593	0.00451467	474	0.00432667	765	0.00467517	816	0.00486217	660	0.00463011	793	0.0038205	168	0.00165571
chr01	4100001	4150000	417	0.002268	467	0.00328933	543	0.00418489	545	0.00439956	625	0.00495963	477	0.00373541	420	0.003796	421	0.00378736	430	0.00359127	466	0.00403834	456	0.00308901	456	0.00322807	396	0.00377428	629	0.00489852	762	0.00443158	710	0.0038852	524	0.0032708	89	0.000732143
chr01	4150001	4200000	528	0.00288978	362	0.00312756	738	0.00544049	599	0.0042934	653	0.00506497	659	0.00443289	778	0.00646044	632	0.00521867	700	0.00606756	630	0.00542137	707	0.00472844	547	0.00407072	500	0.00495778	799	0.00562067	1000	0.00594382	717	0.00476907	707	0.00460146	134	0.0012
chr01	4200001	4250000	545	0.00387733	553	0.00380037	652	0.00544756	770	0.00638148	793	0.00609511	708	0.00543467	629	0.005588	648	0.00482622	717	0.00566889	647	0.00479159	648	0.00399253	571	0.00422537	560	0.00475467	860	0.00597723	906	0.00566127	826	0.0049976	701	0.003968	150	0.00116098
chr01	4250001	4300000	713	0.00560356	568	0.00290721	608	0.00520667	762	0.00644507	866	0.00590178	786	0.00585938	569	0.005388	621	0.00401657	692	0.00557822	537	0.00379176	790	0.00492533	734	0.00472766	484	0.004928	1029	0.00637673	1105	0.0077552	1000	0.00705562	877	0.0039758	185	0.00157786
chr01	4300001	4350000	927	0.00611291	768	0.00523867	820	0.00722144	824	0.00713956	633	0.00547022	838	0.0052551	530	0.00495082	598	0.00554647	348	0.00259355	734	0.006184	798	0.00648	453	0.00318288	717	0.00698154	1051	0.00775713	1115	0.00739652	972	0.00650289	999	0.00673433	202	0.00165791
chr01	4350001	4400000	1271	0.00779135	1025	0.00760311	1156	0.0106725	1143	0.011425	634	0.00554231	1259	0.00701156	1108	0.0102347	1118	0.0115253	385	0.00326225	1169	0.011681	1259	0.0117387	311	0.0026548	1158	0.0114817	1340	0.0105814	1384	0.0103709	1319	0.0086872	1327	0.01124	271	0.00258312
chr01	4400001	4450000	846	0.00725739	571	0.00405514	817	0.007672	966	0.00742694	844	0.00765612	883	0.00602667	726	0.00561627	762	0.00757867	359	0.00254489	818	0.00787244	819	0.00460736	211	0.00164409	342	0.00280786	995	0.00724782	1083	0.00789898	1052	0.00634745	1026	0.0070857	132	0.00110714
chr01	4450001	4500000	790	0.00603698	733	0.00454356	774	0.00690489	943	0.00777078	943	0.00697333	981	0.00799689	226	0.00166145	697	0.00515822	812	0.006056	618	0.00333733	924	0.00698861	870	0.00735425	867	0.00786822	1041	0.00677603	1070	0.00661144	928	0.00612516	973	0.00601749	304	0.00257643
chr01	4500001	4550000	445	0.00347958	474	0.003592	544	0.00458756	574	0.00537881	667	0.00561778	691	0.00518	368	0.00350358	576	0.00485111	525	0.00365025	537	0.00414717	612	0.00430978	459	0.003596	447	0.00381778	736	0.00554903	745	0.0051815	726	0.005224	761	0.00438527	35	0.000305714
chr01	4550001	4600000	825	0.006332	629	0.00459644	965	0.00793034	958	0.00809156	968	0.00758189	783	0.006424	596	0.00572857	700	0.00531479	807	0.00607649	583	0.00463733	904	0.00641485	674	0.00525487	733	0.00683033	1054	0.0073645	839	0.00612389	985	0.00635602	1048	0.0071435	81	0.000753597
chr01	4600001	4650000	640	0.00519486	534	0.00327422	770	0.00671822	897	0.00773067	836	0.00657872	688	0.004976	549	0.00501511	550	0.0037472	687	0.00523378	290	0.00260444	657	0.00461644	607	0.00354894	536	0.00467511	906	0.0065861	753	0.00453538	938	0.00551844	900	0.00656765	241	0.00208434
chr01	4650001	4700000	1008	0.00915132	933	0.00828489	882	0.00666277	603	0.00432933	1037	0.00811041	1000	0.00660538	364	0.00321827	537	0.00471956	1049	0.00659911	1050	0.00580671	364	0.002832	565	0.00459111	979	0.00541289	1068	0.00892418	1054	0.00563167	1282	0.00723795	825	0.00458022	199	0.00160009
chr01	4700001	4750000	649	0.00484978	514	0.00514186	733	0.00612667	636	0.00561649	706	0.00515579	821	0.00674622	777	0.00634133	749	0.00600889	886	0.00652267	859	0.00688316	771	0.00546667	659	0.005784	669	0.005048	907	0.0057225	894	0.00586616	975	0.00605329	886	0.00505693	174	0.00164143
chr01	4750001	4800000	339	0.00231792	286	0.00262456	426	0.00293438	453	0.00356997	423	0.00323735	660	0.00472647	429	0.00377025	432	0.00356267	616	0.00502452	459	0.00330933	399	0.00296844	407	0.00349122	416	0.00320222	460	0.00321501	735	0.00409527	727	0.00451063	735	0.00482487	228	0.00186214
chr01	4800001	4850000	416	0.00315714	223	0.0016867	415	0.00296765	766	0.00555167	435	0.00329879	568	0.00308133	332	0.0026325	211	0.00150978	733	0.00603467	388	0.00259511	327	0.00241733	279	0.00166489	391	0.00294444	734	0.00448323	823	0.00463055	753	0.0041229	856	0.0051408	220	0.00177044
chr01	4850001	4900000	994	0.00751867	327	0.00231024	1024	0.0068779	1128	0.00739365	782	0.00653156	1376	0.0085934	781	0.00593689	601	0.00503526	1294	0.00897022	1119	0.00807822	835	0.00601289	960	0.0056223	882	0.00636356	1181	0.00730717	1216	0.00543806	1143	0.00573264	1337	0.00830036	523	0.00437357
chr01	4900001	4950000	734	0.00530756	483	0.00421467	759	0.00483204	973	0.00683438	829	0.00680716	1112	0.00808578	757	0.00658499	805	0.00699067	1009	0.00698272	875	0.00642533	753	0.00565126	891	0.00591836	724	0.00510719	1069	0.00703637	1110	0.00600058	978	0.00628999	1176	0.00708959	197	0.00148857
chr01	4950001	5000000	346	0.00205867	572	0.00473822	545	0.00413514	648	0.00492937	796	0.00630138	1005	0.00644005	463	0.0042708	804	0.00618578	876	0.00510359	454	0.00360578	733	0.00521963	597	0.004476	360	0.00257602	908	0.0063125	930	0.00635341	829	0.00641537	1223	0.0085214	471	0.00317872
chr01	5000001	5050000	346	0.00260941	377	0.00264	485	0.00364455	662	0.00422273	646	0.00462021	669	0.00503582	390	0.00349156	602	0.00537135	562	0.00434867	408	0.00329691	399	0.00318044	573	0.00488018	298	0.00275958	573	0.00353807	644	0.00355274	708	0.00420964	654	0.00342595	180	0.00147143
chr01	5050001	5100000	950	0.00622028	840	0.00470548	810	0.00454622	1122	0.0074	723	0.00604044	833	0.0044	810	0.00696455	792	0.00689022	567	0.004064	948	0.00769467	866	0.00797705	839	0.00426844	933	0.00799367	771	0.0052985	1124	0.00590466	742	0.00504174	1186	0.00835087	230	0.00168995
chr01	5100001	5150000	559	0.00380417	764	0.00515322	695	0.00564182	957	0.00757439	826	0.00661714	705	0.00450222	407	0.00375333	446	0.00414558	751	0.00535289	540	0.00361867	494	0.00445692	585	0.0037547	527	0.004784	938	0.00607636	1070	0.00686423	924	0.00678137	931	0.00679365	184	0.00151943
chr01	5150001	5200000	420	0.00340444	391	0.00344933	434	0.00380373	550	0.00471917	526	0.00425378	591	0.004456	403	0.00354178	454	0.00376559	546	0.00427661	377	0.00316002	418	0.00331244	425	0.00385128	335	0.00307467	665	0.00412549	689	0.00483993	632	0.00469605	633	0.00434152	138	0.00121857
chr01	5200001	5250000	721	0.00533556	929	0.00686816	965	0.00728228	1251	0.00917689	959	0.00785407	1363	0.009584	948	0.008472	938	0.00798806	1558	0.0108498	925	0.00718622	826	0.00666	901	0.00705072	731	0.006604	1244	0.00861046	1423	0.00778169	1202	0.00761125	1409	0.00998995	198	0.00163369
chr01	5250001	5300000	396	0.00274864	382	0.00293691	483	0.00384409	439	0.003084	452	0.00333689	541	0.0032072	430	0.00365244	339	0.00293744	576	0.00443607	476	0.00371311	434	0.00325309	358	0.00282224	328	0.00284282	512	0.00370746	595	0.00382337	530	0.00316002	579	0.00322233	93	0.000790722
chr01	5300001	5350000	553	0.00351689	483	0.00283788	667	0.00436489	886	0.00613457	728	0.00479822	771	0.00665536	690	0.00616292	732	0.00634489	737	0.00593733	716	0.00628222	634	0.00506523	729	0.00537806	553	0.00493915	769	0.00462689	874	0.00523331	970	0.00480305	1025	0.00605644	234	0.00194161
chr01	5350001	5400000	668	0.00461073	784	0.00567644	848	0.00678538	635	0.00454715	945	0.00753333	1164	0.00891422	898	0.00750095	873	0.00659872	1076	0.00888896	854	0.00745644	789	0.00575644	933	0.00803917	742	0.00592444	1111	0.00742287	1068	0.00810713	1070	0.00729937	996	0.006478	127	0.00107573
chr01	5400001	5450000	247	0.00198316	306	0.00265689	270	0.00206092	402	0.00251111	259	0.00196178	291	0.00183333	266	0.00198889	250	0.00155156	310	0.00242933	274	0.00250222	225	0.00163338	249	0.00229162	140	0.00119644	428	0.00304136	338	0.00225059	282	0.00204811	443	0.0020875	28	0.000231429
chr01	5450001	5500000	491	0.00394222	425	0.003632	521	0.0044	593	0.00428711	493	0.00404578	664	0.00479956	492	0.004008	515	0.00397689	683	0.00481111	464	0.00439378	451	0.00344978	586	0.00455884	382	0.002748	664	0.0044279	710	0.00457902	647	0.00385026	758	0.0044376	38	0.000290714
chr01	5500001	5550000	1158	0.00848146	1545	0.0136227	1306	0.0112583	1809	0.0130562	1259	0.0101844	1359	0.0118903	1152	0.0102878	1477	0.0129305	1360	0.0109418	1170	0.00947333	1280	0.010876	1505	0.0128963	1004	0.00913956	1801	0.0127703	1994	0.0124983	1840	0.0126997	1825	0.0132572	383	0.00375232
chr01	5550001	5600000	806	0.00717644	862	0.00693689	1022	0.00882889	1117	0.00846222	806	0.00636107	985	0.00794444	858	0.00725956	859	0.00650681	1045	0.00850908	654	0.00652756	785	0.00589733	813	0.00690997	722	0.00524068	1021	0.00588436	1223	0.00762681	1089	0.00708342	990	0.0062472	155	0.00143073
chr01	5600001	5650000	766	0.00599238	1016	0.00828468	1257	0.00885073	1336	0.0096357	1193	0.00933354	1419	0.00958941	1261	0.00855956	1248	0.008588	1457	0.0114138	1134	0.0104642	965	0.00813733	1307	0.0105113	896	0.00748267	1530	0.00965193	1342	0.0077131	1546	0.00926898	1542	0.0100875	393	0.00335163
chr01	5650001	5700000	412	0.00338711	433	0.00348092	580	0.00481741	572	0.00430981	484	0.00471696	802	0.00464759	395	0.00334899	435	0.00308622	722	0.00553244	780	0.00546	543	0.00442222	516	0.00397733	305	0.00222933	1006	0.00708877	1014	0.00612936	672	0.00453902	986	0.00687587	124	0.00122929
chr01	5700001	5750000	450	0.00372103	466	0.00410276	526	0.004315	444	0.0033743	447	0.0038204	568	0.0043294	507	0.00428381	473	0.00406857	565	0.00434546	499	0.00390776	505	0.00419781	484	0.00390931	358	0.00267911	556	0.00392286	530	0.00345645	519	0.00366722	590	0.00413625	232	0.00205971
chr01	5750001	5800000	460	0.00352933	648	0.00600507	756	0.00605165	725	0.00596578	634	0.00535778	746	0.005552	615	0.00522311	597	0.00482578	958	0.00720508	674	0.00528444	659	0.00620622	590	0.00448353	561	0.005044	984	0.00632092	1037	0.00694314	949	0.0066118	1108	0.00810411	564	0.00605957
chr01	5800001	5850000	572	0.00469212	419	0.00375348	872	0.00681877	655	0.00446327	568	0.00430245	926	0.00706044	759	0.00688316	773	0.00726983	967	0.00815606	760	0.00738711	821	0.00641254	856	0.00715517	542	0.00389333	816	0.00522455	1028	0.00596315	742	0.00558234	1122	0.00781048	362	0.00292568
chr01	5850001	5900000	425	0.003408	440	0.0037087	915	0.00600121	855	0.00692711	745	0.00697111	812	0.00591382	530	0.00415275	534	0.00376225	873	0.00555021	376	0.00331869	377	0.00333469	525	0.00376675	396	0.00293782	717	0.00447798	1033	0.00552571	652	0.0038349	972	0.0043309	254	0.00202825
chr01	5900001	5950000	594	0.00509289	550	0.00512089	635	0.00496133	605	0.00410933	515	0.00447867	732	0.005052	322	0.00273022	338	0.00211733	647	0.00490933	441	0.00338978	501	0.00416044	292	0.002484	354	0.00286178	746	0.00544217	773	0.00504674	731	0.00482747	706	0.0042187	160	0.00133821
chr01	5950001	6000000	744	0.006972	734	0.00593333	856	0.00710355	770	0.00478444	564	0.00484196	887	0.00727111	671	0.00604014	628	0.00408178	838	0.00633456	589	0.004852	647	0.005344	508	0.00500056	365	0.00319071	955	0.0067681	1063	0.00711158	1036	0.00711576	843	0.00495964	221	0.00194929
chr01	6000001	6050000	933	0.00708894	959	0.008016	1014	0.00769368	1097	0.00688025	1044	0.00889156	920	0.00644983	542	0.00503556	560	0.003944	770	0.00643694	569	0.00503511	884	0.00719917	489	0.00286622	420	0.00328044	1081	0.00613659	1216	0.00792329	1205	0.00691642	1132	0.00623016	195	0.0015793
chr01	6050001	6100000	596	0.00448899	790	0.00652888	623	0.00548283	948	0.00788975	987	0.00746228	779	0.00682636	679	0.00467969	687	0.00467252	1090	0.00782047	606	0.00607022	844	0.00776406	714	0.00620641	809	0.00588928	950	0.00580083	1091	0.00723741	797	0.00561779	823	0.00564093	19	0.000145
chr01	6100001	6150000	987	0.00740222	560	0.00374089	1124	0.00976281	1208	0.007528	675	0.005208	1211	0.0108961	1029	0.00786746	1002	0.0076656	1353	0.00974566	926	0.00940734	1102	0.0107419	1163	0.00636289	1078	0.00994105	795	0.00509569	760	0.00487337	699	0.00442087	1376	0.00656667	83	0.000627857
chr01	6150001	6200000	646	0.00511451	611	0.00441826	720	0.00571823	775	0.00534311	646	0.00485863	859	0.00666538	745	0.00617712	727	0.00603997	895	0.00642686	646	0.00597289	759	0.00660771	775	0.00555491	699	0.00610823	703	0.00464636	762	0.00402082	621	0.00368737	941	0.00564918	237	0.0018395
chr01	6200001	6250000	293	0.00242089	317	0.00220049	378	0.00290449	423	0.00318933	325	0.00247082	444	0.003308	358	0.00266545	343	0.00273035	402	0.00310591	307	0.00252805	356	0.00316444	306	0.00239468	272	0.00248933	382	0.00261376	436	0.00278851	429	0.00271194	390	0.00233434	61	0.000490734
chr01	6250001	6300000	579	0.00509467	802	0.00582622	720	0.00587467	827	0.00644286	680	0.00526468	828	0.00617289	728	0.00533592	516	0.00430756	774	0.00604489	723	0.0060076	585	0.00523022	560	0.00461514	613	0.00557156	838	0.00604353	823	0.00526465	918	0.00505179	852	0.00510414	84	0.000751429
chr01	6300001	6350000	621	0.00540271	564	0.00357924	728	0.00553716	599	0.00449347	341	0.00278404	817	0.00620178	777	0.00637334	408	0.003521	728	0.00473866	721	0.00584182	650	0.00582813	398	0.0033622	617	0.00578508	753	0.00442044	737	0.00470638	731	0.00466056	727	0.00411232	94	0.00067862
chr01	6350001	6400000	453	0.00387244	375	0.00306329	505	0.00347511	487	0.00376897	356	0.00316999	623	0.00474226	470	0.00422978	362	0.00341111	595	0.00466711	546	0.00431867	476	0.00437829	393	0.00322356	373	0.00348314	556	0.0039663	523	0.00348516	526	0.00325211	512	0.00294791	58	0.000452871
chr01	6400001	6450000	616	0.00527556	510	0.003808	644	0.00500356	680	0.004972	447	0.00361067	577	0.00509556	559	0.00502578	556	0.004912	591	0.004716	427	0.003188	685	0.00567111	635	0.00482222	510	0.00447289	655	0.00455433	698	0.00422326	624	0.00424737	636	0.00430004	238	0.00230071
chr01	6450001	6500000	483	0.00418505	382	0.00239156	621	0.00506713	400	0.002972	541	0.00368053	557	0.00428356	560	0.00423067	541	0.00411514	685	0.00528937	436	0.00357778	579	0.00488622	588	0.00446585	492	0.00414667	635	0.00409603	586	0.0037567	526	0.00327043	671	0.00365156	60	0.000476492
chr01	6500001	6550000	832	0.00708044	806	0.00602133	944	0.00757339	1103	0.00832006	910	0.00701467	1206	0.00883733	805	0.00656044	983	0.0084534	1030	0.00764133	643	0.00508133	932	0.00836978	970	0.00713522	748	0.00680222	1225	0.00788123	1053	0.00721815	1204	0.00713937	1250	0.00743738	156	0.00127289
chr01	6550001	6600000	532	0.00444762	470	0.00368667	639	0.00563511	583	0.00408311	509	0.00411155	561	0.00466489	466	0.00406889	385	0.003708	610	0.00450978	409	0.00262622	619	0.00544889	411	0.00337511	342	0.00152622	656	0.00422467	605	0.0043078	621	0.00452211	702	0.00414303	42	0.000326455
chr01	6600001	6650000	583	0.004548	1080	0.00833911	1143	0.00859956	1140	0.00891289	1029	0.00538287	1018	0.00867695	974	0.00824889	749	0.00744756	1088	0.00904267	878	0.00661778	977	0.00843556	711	0.00543467	526	0.00222889	1314	0.00907964	1305	0.00897797	1327	0.00865926	1162	0.00695427	67	0.000647143
chr01	6650001	6700000	595	0.00467481	749	0.00583982	728	0.00601948	707	0.00593173	695	0.00495762	755	0.00611333	546	0.0041619	666	0.00519378	893	0.00600178	600	0.00518901	670	0.00628311	632	0.00546667	410	0.00174711	965	0.00676713	928	0.00645495	876	0.00612681	812	0.0054878	79	0.000663598
chr01	6700001	6750000	830	0.0075506	904	0.00725383	863	0.00725735	697	0.005356	902	0.00631849	875	0.00795473	855	0.00818652	862	0.0071365	974	0.0083334	898	0.00832356	885	0.00803982	785	0.006872	448	0.00299778	1005	0.00747944	1121	0.00780115	1061	0.00724832	1011	0.00662706	261	0.00215325
chr01	6750001	6800000	552	0.00482444	805	0.00597428	565	0.00523067	874	0.00749867	535	0.00457962	372	0.00288002	555	0.00269822	344	0.00254667	630	0.00417467	323	0.00268002	638	0.00512044	313	0.00202844	292	0.00138579	534	0.00455123	977	0.00656633	879	0.00599596	541	0.00233578	209	0.00163584
chr01	6800001	6850000	636	0.00533556	985	0.00648	818	0.00684756	965	0.00804222	691	0.00557644	787	0.00544049	761	0.00529511	593	0.00467289	891	0.00618178	599	0.00466444	726	0.00598133	577	0.0039827	500	0.00301156	862	0.00606723	1172	0.00730818	1043	0.00651967	936	0.00443794	278	0.00234718
chr01	6850001	6900000	1153	0.00849244	1816	0.0149627	1254	0.007944	1895	0.0162218	1748	0.0113816	1285	0.0121356	1671	0.0136644	1181	0.0113747	1232	0.0112578	839	0.00509956	1823	0.0162298	1341	0.00707556	1091	0.00467567	2122	0.016308	1495	0.00888674	1816	0.0125139	1953	0.00966345	915	0.00778214
chr01	6900001	6950000	816	0.00610049	1084	0.00695659	859	0.00640667	1153	0.00901607	925	0.00784717	1366	0.00990526	1077	0.00805759	1119	0.00809452	1264	0.00924753	1039	0.0079139	849	0.00744306	841	0.00697214	724	0.00338578	1356	0.00862663	1360	0.00802496	1159	0.0079775	1320	0.00451062	199	0.00162857
chr01	6950001	7000000	209	0.00171251	273	0.00204889	324	0.00272404	315	0.00249291	291	0.00235556	399	0.00298489	328	0.00248359	300	0.00246846	326	0.0025338	304	0.00252806	244	0.00195422	271	0.00227735	186	0.00106622	385	0.00245938	391	0.00236804	352	0.00223277	382	0.00127534	88	0.000824286
chr01	7000001	7050000	642	0.00481956	949	0.00830844	973	0.00748844	1286	0.0104693	1044	0.00874192	1571	0.0113276	1351	0.00997607	1371	0.00974126	1322	0.0100307	1274	0.0105931	775	0.00709822	1134	0.00848537	561	0.00232133	1432	0.00965873	1409	0.00892074	1240	0.00771523	1289	0.00525586	315	0.00282357
chr01	7050001	7100000	635	0.00533564	815	0.00671514	844	0.00641689	873	0.00684257	883	0.00720917	1286	0.00780667	884	0.00628429	892	0.00564005	1029	0.00747778	1117	0.00836089	622	0.00521644	753	0.0065622	509	0.00251043	1166	0.00657799	1088	0.00645969	972	0.00610273	1106	0.00655466	226	0.00204
chr01	7100001	7150000	661	0.00536727	803	0.00624671	766	0.00642222	826	0.00696044	828	0.0070686	949	0.00632578	783	0.00510267	644	0.00383644	917	0.00663644	889	0.00665783	757	0.006072	578	0.005132	597	0.00293244	988	0.00641476	837	0.005401	778	0.0052449	1005	0.00624042	212	0.00181449
chr01	7150001	7200000	684	0.00593293	942	0.006856	1280	0.0110713	1194	0.0107822	1184	0.00947467	1024	0.00768044	851	0.00598444	716	0.005396	1029	0.00777111	878	0.00717156	853	0.00746133	714	0.00614933	568	0.00345027	1304	0.00864242	1213	0.00756303	1247	0.00888253	1408	0.00927901	267	0.0023644
chr01	7200001	7250000	334	0.00300447	386	0.00269556	457	0.00369644	285	0.00255511	147	0.001332	479	0.00366711	400	0.00280066	374	0.00268133	478	0.00355792	373	0.0031928	406	0.00353511	338	0.00303113	228	0.000953785	486	0.00325368	478	0.00260592	525	0.00313201	445	0.00268176	9	7.35714e-05
chr01	7250001	7300000	186	0.00152849	337	0.00243875	326	0.002428	369	0.00283822	270	0.00186844	525	0.00335072	292	0.00230889	282	0.00225289	510	0.00311385	474	0.00299691	290	0.00215378	266	0.00208546	174	0.000932	371	0.0020955	363	0.00210717	382	0.00248137	598	0.00390748	88	0.000620831
chr01	7300001	7350000	405	0.00367911	422	0.00293778	451	0.00371333	404	0.00343244	329	0.00223467	624	0.00388622	409	0.00339956	291	0.00233467	660	0.00438178	563	0.00376047	367	0.00297511	238	0.001924	291	0.00142	489	0.00330391	508	0.00332172	484	0.00302185	735	0.00477376	108	0.000902866
chr01	7350001	7400000	820	0.00675787	909	0.006988	821	0.00646044	967	0.00773428	721	0.00457206	1190	0.010273	802	0.00528222	883	0.00727956	794	0.00683956	798	0.00733556	884	0.00732267	820	0.00721397	545	0.00229289	1174	0.00759073	1130	0.0072406	955	0.00812337	1228	0.00823798	73	0.000567857
chr01	7400001	7450000	657	0.00580622	766	0.00570849	721	0.00540978	760	0.00562404	721	0.00496882	712	0.00598489	750	0.005612	652	0.00518089	788	0.00602991	648	0.00550235	555	0.00477785	651	0.00531324	545	0.00280267	840	0.00637221	882	0.00553681	829	0.00576533	971	0.00605007	134	0.00105
chr01	7450001	7500000	540	0.0045029	611	0.0040167	561	0.00361577	588	0.00452533	286	0.00157956	614	0.00490756	714	0.005132	620	0.00467689	534	0.00465244	398	0.00319911	428	0.00418667	535	0.00295378	395	0.00174756	452	0.00355934	703	0.00395489	623	0.00285937	574	0.00418047	238	0.00207571
chr01	7500001	7550000	1337	0.0108431	1344	0.00830311	1434	0.00911029	1405	0.0106458	639	0.00424667	1392	0.0111296	1626	0.0129292	1407	0.0112583	1284	0.0119942	694	0.00569416	1138	0.0112743	1296	0.00662287	1091	0.00529426	944	0.0075849	1697	0.00968712	1486	0.0068866	1112	0.0078585	598	0.00536917
chr01	7550001	7600000	456	0.00404711	503	0.00313113	490	0.003656	482	0.00377422	179	0.00127961	483	0.003644	584	0.004004	418	0.00306711	382	0.00343156	342	0.00243513	370	0.00339111	414	0.00237778	330	0.00188756	419	0.00351052	631	0.00328929	470	0.00236646	501	0.00359662	175	0.00144073
chr01	7600001	7650000	750	0.00715004	824	0.00668736	825	0.00689511	756	0.00653022	624	0.0047171	877	0.00638311	806	0.00642	726	0.00573067	917	0.00786311	501	0.003696	701	0.00647644	715	0.00383333	617	0.00306178	818	0.00655762	1071	0.00624991	876	0.00548405	845	0.00462068	146	0.00134664
chr01	7650001	7700000	468	0.00446774	687	0.00583474	569	0.00376356	598	0.00518292	266	0.00218357	718	0.00463559	651	0.00511598	615	0.00515518	646	0.00498978	364	0.00299471	635	0.00539293	511	0.00308713	466	0.00279165	451	0.00328923	782	0.00413213	672	0.00364436	453	0.00238232	55	0.000456429
chr01	7700001	7750000	574	0.00591164	1647	0.0109108	1450	0.0126097	1422	0.0130452	1175	0.0103554	1588	0.00976007	1121	0.00744112	1132	0.00708021	1688	0.0121404	1268	0.00769201	732	0.00633392	496	0.00410403	556	0.00238094	1538	0.0110314	1673	0.0116173	1555	0.0127173	1632	0.0124728	186	0.00156007
chr01	7750001	7800000	1102	0.0112902	1273	0.0106298	1136	0.00977613	1337	0.0126791	853	0.00728133	1463	0.0129311	1358	0.0108889	1056	0.00910096	1394	0.0126444	1050	0.00965956	1093	0.0103169	1345	0.0120322	1051	0.00733289	1423	0.0122289	1512	0.0104038	1615	0.0104773	1560	0.00900043	515	0.00547357
chr01	7800001	7850000	527	0.00531256	793	0.00583867	741	0.00586548	884	0.00701911	491	0.00377822	1061	0.00796939	1011	0.00754056	848	0.00599031	1015	0.00798406	815	0.00639289	712	0.00630267	945	0.00703467	514	0.00233644	906	0.00719679	1073	0.00640359	1043	0.00645393	1029	0.0053896	170	0.00110384
chr01	7850001	7900000	458	0.00369333	965	0.00831784	605	0.00416222	938	0.00799067	884	0.00694044	1100	0.00629156	1108	0.005976	651	0.00427911	1237	0.00851867	1042	0.00608089	943	0.00842933	997	0.00625886	879	0.00449467	956	0.00517017	786	0.0044713	875	0.00509168	1187	0.00842082	359	0.00271599
chr01	7900001	7950000	763	0.00760889	737	0.00676933	859	0.00707956	649	0.00488978	616	0.00462178	942	0.00616622	962	0.00635689	839	0.00466756	339	0.00244711	828	0.00675911	675	0.00538622	823	0.00826889	242	0.00136311	957	0.00787354	898	0.00696109	952	0.00680147	882	0.00625226	155	0.000986552
chr01	7950001	8000000	1386	0.0143046	1372	0.0107098	1519	0.00802184	1352	0.0102938	1336	0.00760912	1704	0.014328	1589	0.0137511	1540	0.0152841	1373	0.0102973	610	0.00481467	1472	0.014804	1504	0.0148266	1314	0.00652227	1408	0.0111602	1591	0.0100418	1501	0.00608042	1519	0.00564565	230	0.00189075
chr01	8000001	8050000	279	0.00287067	315	0.00277111	331	0.00188786	318	0.00295244	301	0.00267378	535	0.00391378	451	0.0035	322	0.00226533	323	0.00224933	393	0.00282489	308	0.00255467	398	0.00248044	141	0.000622667	317	0.00199634	353	0.00155703	198	0.000914632	518	0.00328653	93	0.000729354
chr01	8050001	8100000	653	0.00614494	670	0.00566017	711	0.00476341	705	0.006312	658	0.00565426	900	0.00679822	767	0.00660143	667	0.00343644	695	0.00467644	838	0.006924	669	0.00465689	652	0.003484	182	0.00109422	731	0.00402629	775	0.00312966	300	0.00153579	992	0.00641333	289	0.00229787
chr01	8100001	8150000	257	0.00250369	280	0.00264366	304	0.00217037	289	0.002636	283	0.00250413	424	0.00317022	409	0.00355519	321	0.00180222	355	0.00311244	404	0.00317378	307	0.00260311	282	0.00160756	187	0.00105422	277	0.00242318	341	0.00222349	210	0.000880842	406	0.00180105	38	0.000392143
chr01	8150001	8200000	465	0.00458489	632	0.00489333	623	0.00416133	632	0.00531733	568	0.0037922	862	0.00595644	753	0.00583782	694	0.00412933	747	0.0058	696	0.0053063	602	0.00486844	599	0.00356178	320	0.00157111	703	0.00508061	763	0.00476011	574	0.00320095	743	0.00389811	143	0.00121643
chr01	8200001	8250000	705	0.00716978	749	0.00529524	869	0.00539911	997	0.00844356	577	0.00391333	1002	0.00727078	966	0.00700243	903	0.00552715	1092	0.00778895	834	0.00646339	773	0.00647333	843	0.00583899	426	0.00183378	1027	0.00812	970	0.00694609	921	0.00513337	867	0.00499492	162	0.00139571
chr01	8250001	8300000	346	0.00360311	967	0.00639254	1080	0.00815156	980	0.00879422	877	0.00517382	1020	0.00753022	778	0.00605822	1002	0.00679156	1159	0.0090214	684	0.00549911	756	0.00606116	959	0.00814539	533	0.00216891	1118	0.0083755	979	0.00677109	1013	0.00623347	1050	0.00686499	50	0.000405714
chr01	8300001	8350000	573	0.00548178	832	0.00659911	838	0.00569689	753	0.00649333	757	0.00613867	844	0.00579733	761	0.00525467	812	0.00557467	856	0.00585822	611	0.00432356	715	0.00574844	792	0.00557556	680	0.00434314	849	0.00615956	896	0.00565105	917	0.00569463	864	0.00430184	281	0.00238857
chr01	8350001	8400000	797	0.00715809	923	0.00768044	980	0.00687733	916	0.00757956	888	0.00682889	965	0.00777511	964	0.00770889	973	0.00721156	1064	0.00805644	855	0.00676812	936	0.00816691	928	0.00591195	787	0.00466667	971	0.00716364	1037	0.00736848	1116	0.00720324	1013	0.0052609	315	0.00256143
chr01	8400001	8450000	440	0.00408236	844	0.00580542	972	0.00660844	913	0.00814622	833	0.00673843	1049	0.00910711	923	0.00838978	962	0.00771824	988	0.00762489	895	0.00716444	845	0.00814228	505	0.00308989	408	0.00208186	895	0.00535063	1076	0.00768456	1058	0.00652723	911	0.00398577	354	0.00204147
chr01	8450001	8500000	378	0.00399778	669	0.00524356	632	0.00421778	668	0.00568089	571	0.00387689	860	0.00654622	550	0.00438978	597	0.00460889	756	0.00521911	677	0.00548267	538	0.00475822	700	0.00496233	374	0.00151156	770	0.00604575	858	0.00480971	587	0.00312863	794	0.00412602	87	0.000506429
chr01	8500001	8550000	343	0.00264622	1077	0.00662356	1174	0.0101294	786	0.00664948	1147	0.00888087	1369	0.0111612	1463	0.00967196	1363	0.0101804	1596	0.011549	1235	0.0106402	1157	0.00937874	1047	0.00959829	332	0.00242978	1374	0.00945548	1528	0.0100815	1322	0.00913208	1444	0.00858604	819	0.00538786
chr01	8550001	8600000	75	0.000496	609	0.00473829	671	0.00538881	664	0.0056559	470	0.00415336	771	0.00625733	776	0.00608555	731	0.00602089	809	0.00607169	551	0.00448378	610	0.00528901	604	0.00536089	86	0.000588444	760	0.00500738	857	0.00580309	808	0.00534844	724	0.00434777	230	0.00145357
chr01	8600001	8650000	50	0.000463556	634	0.0043707	114	0.000752889	613	0.00469867	618	0.00358272	1033	0.00637911	957	0.00531733	510	0.00407422	633	0.00391467	876	0.00558978	500	0.00420933	644	0.0036	52	0.000331556	502	0.00369317	644	0.0042863	595	0.004128	947	0.00716909	361	0.00212003
chr01	8650001	8700000	278	0.00273556	424	0.00327956	408	0.00288267	521	0.00405333	319	0.00259289	671	0.00498448	621	0.00471378	594	0.00472889	607	0.00457511	458	0.003796	527	0.00440533	539	0.00379781	251	0.00131778	558	0.0038262	620	0.00418821	591	0.00395874	589	0.00434061	107	0.000914286
chr01	8700001	8750000	461	0.00483467	698	0.00585911	763	0.00710504	754	0.006836	613	0.00580321	870	0.00724222	736	0.00651156	783	0.00729987	826	0.00679161	575	0.00562933	796	0.00746533	682	0.00609028	458	0.00379556	784	0.006418	874	0.00679872	842	0.00678411	787	0.00616779	347	0.00360312
chr01	8750001	8800000	451	0.00419822	798	0.0068485	716	0.00517289	1070	0.00723822	586	0.00431959	1118	0.00842114	919	0.00745494	886	0.00696868	1104	0.00768506	866	0.00753511	625	0.00527915	957	0.00787426	420	0.00227556	1051	0.00714207	995	0.00638011	1080	0.00683687	971	0.00620056	169	0.00122071
chr01	8800001	8850000	592	0.005744	862	0.006644	1124	0.00993689	1116	0.00887473	643	0.00417733	1112	0.00845378	1026	0.00746492	794	0.00624632	1107	0.00865556	982	0.00892267	892	0.00813778	863	0.00708323	606	0.00341244	986	0.00605153	1321	0.00756248	1176	0.00745579	1179	0.00745424	155	0.00134714
chr01	8850001	8900000	682	0.0063748	1193	0.00766267	1528	0.0116391	1770	0.0138072	975	0.005604	1453	0.0106418	1320	0.0104804	1294	0.00971511	1681	0.0122773	1048	0.00975244	970	0.00790178	855	0.00584942	617	0.00306178	1577	0.00830337	1945	0.0100713	1738	0.0114489	1985	0.0133919	244	0.00170443
chr01	8900001	8950000	429	0.0042005	767	0.00600472	1051	0.00584688	1090	0.00834844	772	0.00383022	678	0.00482933	655	0.00477556	652	0.005608	761	0.00568978	330	0.00297467	553	0.00477644	895	0.00421067	415	0.00195116	566	0.00347885	774	0.00488196	754	0.00503242	1337	0.00999112	123	0.000874343
chr01	8950001	9000000	440	0.00422711	838	0.00646844	957	0.00843511	921	0.00832133	785	0.00578756	996	0.00605422	951	0.00583467	519	0.00425644	1045	0.00671067	889	0.00701872	331	0.00284267	531	0.00371417	466	0.002752	983	0.00828312	1037	0.00776065	1056	0.00770153	907	0.00599847	210	0.00190013
chr01	9000001	9050000	520	0.00511386	520	0.00440489	667	0.00569164	525	0.00455778	511	0.00374622	718	0.00584089	705	0.00584697	670	0.00510133	766	0.00586133	568	0.00514356	531	0.00522374	649	0.00396571	436	0.00263022	686	0.00496293	715	0.00548089	724	0.00487323	627	0.0042759	199	0.00182298
chr01	9050001	9100000	618	0.006092	468	0.00419778	699	0.00566	553	0.0048507	377	0.00337378	707	0.00599116	717	0.00664978	649	0.00601956	677	0.00608489	646	0.00618933	699	0.00643511	617	0.00494555	525	0.00427244	695	0.00456667	769	0.0058496	718	0.00549505	751	0.00537105	330	0.00317091
chr01	9100001	9150000	434	0.00427867	459	0.00344047	491	0.00312667	518	0.00413828	168	0.00124044	566	0.00431422	584	0.00478459	538	0.00480178	570	0.00485915	513	0.00472188	514	0.00465467	254	0.00168978	399	0.00215422	541	0.002905	604	0.0044519	590	0.00396084	610	0.00410093	133	0.000938571
chr01	9150001	9200000	337	0.00331247	441	0.00373281	553	0.00397985	502	0.00410267	294	0.0019707	582	0.00443067	611	0.00525301	514	0.00365822	604	0.00505893	561	0.00515067	531	0.00438522	420	0.00302859	270	0.00162715	537	0.00293657	642	0.0046937	624	0.00441187	601	0.0040546	143	0.00120666
chr01	9200001	9250000	284	0.00278766	315	0.0023793	349	0.00209111	357	0.00320607	285	0.00151867	378	0.00296933	368	0.003168	316	0.00167244	366	0.00318667	328	0.0029566	330	0.00219244	355	0.0021361	124	0.00072	328	0.00219584	407	0.00308779	412	0.00298427	367	0.00277492	87	0.000691517
chr01	9250001	9300000	977	0.0103377	462	0.00330578	1159	0.0109517	1126	0.00859384	978	0.006564	1256	0.0109866	1345	0.0114068	1186	0.00548731	1252	0.0117667	1240	0.0111828	1157	0.0102837	1233	0.0117907	221	0.00116159	1266	0.00851403	1362	0.00992891	1326	0.00907899	579	0.00384845	117	0.000765779
chr01	9300001	9350000	617	0.00626089	662	0.00433111	795	0.00740139	479	0.00422222	391	0.00282722	808	0.00696356	758	0.006691	686	0.00501022	788	0.00632267	639	0.00497763	735	0.00656844	835	0.00750144	298	0.00222044	772	0.00575947	842	0.00646425	854	0.00679987	868	0.00560296	361	0.00294186
chr01	9350001	9400000	267	0.00275689	698	0.00614267	725	0.00619733	683	0.00591022	309	0.00184711	917	0.00598533	790	0.00716667	845	0.00553244	856	0.00640222	759	0.00713244	645	0.00583867	640	0.00610578	323	0.00178889	734	0.00572903	973	0.00520986	654	0.00389959	913	0.00578268	156	0.00126429
chr01	9400001	9450000	143	0.00130933	626	0.00565022	640	0.005092	636	0.00562631	86	0.000544	921	0.00496311	740	0.0065321	746	0.00416267	854	0.00614278	696	0.00624227	643	0.00598133	572	0.00565072	134	0.000747556	683	0.0050995	772	0.002855	214	0.00106368	716	0.00483406	120	0.000902151
chr01	9450001	9500000	100	0.000882667	333	0.00273024	226	0.00185689	296	0.00239289	32	0.000152	495	0.00253156	490	0.00410204	448	0.00242978	470	0.0030063	494	0.00428	253	0.00209614	370	0.00364028	97	0.000500444	414	0.00288513	437	0.00183348	160	0.000833895	455	0.00324282	58	0.000362864
chr01	9500001	9550000	157	0.00153778	488	0.00384756	157	0.00133467	523	0.00384936	49	0.000307111	858	0.00423822	1028	0.00845803	844	0.00436044	841	0.00445925	1059	0.00912622	286	0.00219648	812	0.00816609	153	0.000738667	667	0.00453293	889	0.00358986	288	0.00145895	983	0.007751	167	0.00112731
chr01	9550001	9600000	218	0.00225513	454	0.00359333	501	0.00369689	492	0.00403644	226	0.00112711	607	0.00333556	475	0.003704	562	0.00465515	665	0.00428978	441	0.00322444	329	0.00284711	245	0.00232756	358	0.00145557	458	0.0034907	550	0.0029557	511	0.00298296	609	0.00398979	160	0.000861437
chr01	9600001	9650000	444	0.00369589	493	0.00346844	986	0.00808017	581	0.00427911	443	0.00270758	1012	0.00696222	1006	0.00889494	948	0.00520715	949	0.00768222	864	0.00826406	996	0.00812584	936	0.00786622	400	0.00220133	1052	0.0072488	1083	0.00444775	1082	0.00791583	1049	0.00594038	663	0.00575577
chr01	9650001	9700000	568	0.00547511	1032	0.00925621	991	0.00922051	1060	0.00939511	904	0.00682447	1056	0.00789778	744	0.00622533	759	0.00722139	1103	0.00982637	894	0.00601956	969	0.00780267	761	0.00716533	617	0.00416622	1115	0.00884249	1142	0.00940678	1087	0.00924069	1008	0.00649657	429	0.00370289
chr01	9700001	9750000	373	0.00371511	664	0.00489778	718	0.00591689	833	0.00661156	591	0.00425111	557	0.00385822	586	0.00426806	544	0.004476	679	0.00530622	518	0.00414	669	0.00470667	582	0.00489515	466	0.00261822	810	0.00549727	845	0.00531429	769	0.00558657	830	0.00564593	213	0.00179003
chr01	9750001	9800000	490	0.004252	901	0.00676222	864	0.00732578	924	0.00749511	784	0.00553822	847	0.00484667	764	0.00526933	526	0.00373872	828	0.00529697	813	0.00653111	608	0.00373689	689	0.005012	543	0.00301691	1082	0.00671345	1168	0.00756906	1095	0.0072689	1048	0.00709992	378	0.00329857
chr01	9800001	9850000	627	0.00637743	1351	0.0103321	1174	0.00860704	1138	0.00914867	1168	0.0102044	1414	0.007716	1225	0.00851467	832	0.00511733	913	0.00703422	1264	0.00927244	729	0.00522267	1383	0.0100486	507	0.00249111	1085	0.00760194	1748	0.0120808	1714	0.00998282	1119	0.00762137	704	0.00584077
chr01	9850001	9900000	609	0.00622356	835	0.006356	817	0.00711956	872	0.00667575	453	0.00297789	855	0.00507289	817	0.00571111	690	0.00623333	851	0.00685689	846	0.00666711	710	0.00446311	684	0.00479733	612	0.00297244	914	0.00681783	1008	0.00717446	974	0.00699971	865	0.00662601	253	0.00207357
chr01	9900001	9950000	527	0.0052467	849	0.0072285	764	0.00609312	773	0.00640378	557	0.00367838	578	0.003028	714	0.00433867	439	0.00310356	757	0.00513648	820	0.00646089	573	0.00364933	742	0.00474756	663	0.00305644	728	0.00523003	814	0.00428056	874	0.00446179	561	0.00364572	155	0.00115259
chr01	9950001	10000000	495	0.00491293	655	0.00514628	550	0.00453244	656	0.00584813	469	0.00396978	473	0.00240489	688	0.00463067	464	0.00400133	495	0.00423422	614	0.004008	521	0.00432444	492	0.00293204	301	0.00164044	611	0.00424269	873	0.00451351	751	0.00412626	687	0.00436971	202	0.0016386
chr01	10000001	10050000	478	0.00488585	705	0.00578849	623	0.00488756	795	0.006688	469	0.0038062	478	0.00245289	672	0.00434844	420	0.00407067	520	0.00424133	631	0.00403022	534	0.00453248	476	0.00233956	404	0.00215733	742	0.00502751	923	0.00503	751	0.00468365	685	0.00394618	143	0.00125431
chr01	10050001	10100000	80	0.00074	513	0.00338711	405	0.00354578	554	0.00442629	427	0.00281067	613	0.00332178	533	0.00398107	424	0.00328669	462	0.00340136	523	0.00421156	233	0.00187733	407	0.00355733	90	0.000451562	692	0.0041089	726	0.00473784	712	0.00483305	570	0.0037196	103	0.000763008
chr01	10100001	10150000	144	0.00128489	658	0.00523911	584	0.005184	756	0.00568489	546	0.00424222	583	0.00339067	581	0.00401289	355	0.00240622	623	0.004852	586	0.00457333	479	0.00374356	513	0.00422133	164	0.00156489	777	0.00547311	845	0.00544244	794	0.00554632	725	0.00539044	255	0.00233617
chr01	10150001	10200000	121	0.00100312	565	0.00520541	628	0.00568311	922	0.00567867	494	0.00376444	503	0.00312667	610	0.00410311	374	0.00272178	697	0.0046	497	0.00404222	415	0.00328311	457	0.00352267	118	0.000964	911	0.00610062	910	0.00565598	843	0.00460802	815	0.00480562	262	0.00198133
chr01	10200001	10250000	119	0.000872889	589	0.004316	810	0.00633689	872	0.00657644	622	0.00380065	633	0.00436533	803	0.00600267	577	0.0043	702	0.00530667	745	0.00599467	434	0.00281956	557	0.00541911	112	0.000721778	926	0.00597389	879	0.00542735	824	0.00615758	891	0.0059232	296	0.00231256
chr01	10250001	10300000	260	0.00196578	727	0.00562267	579	0.00502267	970	0.00727778	567	0.00418622	720	0.00462489	1008	0.00675156	587	0.00493289	737	0.00541156	909	0.006648	755	0.00555733	630	0.00511382	253	0.00211244	935	0.00631386	800	0.00456167	837	0.00519411	1044	0.00743752	566	0.00471571
chr01	10300001	10350000	38	0.000271111	822	0.00563204	564	0.003504	702	0.00586182	434	0.00340654	599	0.00363111	903	0.00610356	556	0.00424225	855	0.00500444	850	0.00724749	633	0.00446622	566	0.00501093	32	0.000252444	670	0.00538059	987	0.00695467	943	0.00565541	840	0.00587526	242	0.00202251
chr01	10350001	10400000	52	0.000368889	582	0.00471644	640	0.0049743	651	0.00545337	434	0.00297349	695	0.00397422	652	0.00550844	605	0.00427738	614	0.00423337	666	0.00586138	496	0.00353911	577	0.00524422	66	0.000499111	624	0.0045056	918	0.00476296	889	0.00493301	747	0.00442531	108	0.000881462
chr01	10400001	10450000	97	0.000826222	720	0.00591209	682	0.00607644	816	0.00643822	556	0.00439524	702	0.004804	713	0.00531426	621	0.00487833	701	0.00486533	704	0.00627116	504	0.00396489	579	0.00559785	135	0.00104222	728	0.00571421	924	0.00523965	864	0.0055116	803	0.0054625	251	0.00219861
chr01	10450001	10500000	228	0.00177289	787	0.00648494	855	0.00643842	815	0.00593378	726	0.00602962	841	0.00691739	809	0.00647738	765	0.00668538	848	0.00713826	646	0.00551446	802	0.00699632	798	0.00587319	641	0.00352133	911	0.0062253	921	0.00657631	939	0.00628294	871	0.00525181	332	0.00254965
chr01	10500001	10550000	72	0.000392889	435	0.00344578	500	0.00370195	452	0.00333378	373	0.00278267	395	0.00281689	448	0.00314756	417	0.00318311	409	0.00291956	360	0.00268222	459	0.00298844	359	0.00281289	120	0.000483111	500	0.00357168	641	0.0043001	675	0.00482474	582	0.00380345	164	0.00118087
chr01	10550001	10600000	41	0.000232889	357	0.00263911	492	0.00361975	472	0.00362	306	0.00205067	474	0.00319333	395	0.00297956	465	0.00328978	404	0.00337958	436	0.00352489	385	0.00333294	456	0.00337316	260	0.00109823	494	0.0033852	519	0.00333741	559	0.00333337	492	0.00315391	118	0.00084073
chr01	10600001	10650000	210	0.00179244	786	0.00620933	787	0.00521486	719	0.00603289	672	0.00502451	836	0.00644933	734	0.00558578	803	0.00639556	736	0.00641378	673	0.00610622	755	0.00644978	652	0.00406534	552	0.00284444	844	0.00525817	889	0.00568135	975	0.00593752	607	0.00384907	227	0.0019386
chr01	10650001	10700000	198	0.00148089	618	0.00457207	601	0.00388356	651	0.00485333	547	0.00376133	740	0.00552535	536	0.00376089	711	0.00513911	634	0.00533507	607	0.00490889	707	0.00585631	668	0.00457183	500	0.00274711	706	0.00450067	858	0.00482502	835	0.00453242	658	0.00329859	130	0.00097504
chr01	10700001	10750000	77	0.000669778	880	0.00734444	836	0.00677289	879	0.00587333	432	0.00224533	476	0.00392933	964	0.00586667	478	0.00405911	410	0.00329556	457	0.00410933	414	0.00310889	378	0.00373872	214	0.00128044	1015	0.00806425	1098	0.00766375	997	0.00527558	1013	0.00802274	109	0.000909294
chr01	10750001	10800000	167	0.00124489	1052	0.00684533	1117	0.00943911	694	0.00554222	939	0.00606844	1108	0.00987556	1100	0.0101364	1170	0.0102269	1193	0.00842356	908	0.00784444	978	0.00611822	1066	0.0102049	271	0.001412	1160	0.00882354	1318	0.00937594	1117	0.00808	1258	0.00811144	170	0.00111429
chr01	10800001	10850000	128	0.00090145	601	0.00484756	653	0.00536089	587	0.00468844	546	0.00412933	608	0.00496933	652	0.005229	672	0.00514402	587	0.004712	513	0.00420889	546	0.00439757	509	0.00484409	352	0.00192567	684	0.00462742	758	0.00502245	687	0.00425116	716	0.00389436	175	0.00130218
chr01	10850001	10900000	51	0.000365333	651	0.00560711	835	0.00691067	825	0.00666178	316	0.00198844	661	0.00463022	424	0.00284089	662	0.00381733	721	0.00578133	578	0.00454089	694	0.00622044	175	0.00152667	501	0.00221422	840	0.0058852	922	0.00625629	830	0.0061658	832	0.00565445	313	0.00199373
chr01	10900001	10950000	107	0.000797778	479	0.00321298	654	0.00454236	658	0.00439556	510	0.00313612	700	0.00464364	830	0.005231	721	0.00492156	683	0.00399022	667	0.00568178	428	0.00277439	577	0.00465627	183	0.00108135	696	0.00493454	789	0.00445525	804	0.00446524	699	0.00500369	108	0.000746487
chr01	10950001	11000000	304	0.002888	751	0.00656667	887	0.007493	868	0.00534448	492	0.00363867	806	0.00562222	999	0.00728061	905	0.00655185	873	0.00561734	876	0.00690145	775	0.00526569	744	0.00720539	298	0.00276	953	0.00702017	1082	0.00721381	1081	0.00666326	1015	0.00658244	256	0.00185434
chr01	11000001	11050000	74	0.000552889	583	0.00511445	592	0.00583782	630	0.004812	275	0.00181479	287	0.00171822	293	0.00204844	267	0.00187778	257	0.00169778	224	0.00180844	545	0.00293733	258	0.00215733	128	0.000863556	727	0.00537267	758	0.00414014	699	0.00372232	967	0.0076621	120	0.000969286
chr01	11050001	11100000	151	0.00109022	476	0.00410356	587	0.00361556	514	0.00381689	222	0.00161333	501	0.00308133	529	0.00317911	472	0.00288311	455	0.003688	350	0.00249733	525	0.00405422	295	0.00266	365	0.002012	362	0.00271033	398	0.00266603	405	0.00277023	469	0.0026423	157	0.00137788
chr01	11100001	11150000	91	0.000661333	965	0.00756889	1072	0.00676578	820	0.006656	463	0.00329564	835	0.00427956	848	0.00544489	800	0.00471822	715	0.00644222	383	0.00375778	757	0.00733556	365	0.00378444	663	0.00298533	450	0.00354107	451	0.00335256	554	0.00363895	616	0.00278109	124	0.000761783
chr01	11150001	11200000	264	0.00189956	1259	0.0100884	1355	0.00943036	1248	0.0096351	633	0.00490089	1317	0.00877022	1282	0.00891244	1277	0.00833822	1252	0.0112222	695	0.00628805	1163	0.0115244	776	0.0064116	1145	0.00557111	885	0.00676753	924	0.00652232	880	0.00606392	993	0.00488334	217	0.00160824
chr01	11200001	11250000	100	0.000719127	506	0.00381067	607	0.00442458	580	0.00505956	356	0.00242628	781	0.00486667	783	0.00516533	762	0.00507494	627	0.00531111	474	0.00262133	534	0.00442386	552	0.00490674	342	0.00143114	451	0.00352585	560	0.00344256	509	0.00359738	801	0.0042875	175	0.00148792
chr01	11250001	11300000	144	0.00101333	444	0.00379558	534	0.00382275	536	0.00370356	231	0.00157156	656	0.00472444	587	0.00475867	642	0.00500056	568	0.0045787	465	0.00366178	506	0.00424844	540	0.0046974	374	0.00191468	523	0.00426083	574	0.00379922	629	0.00386602	555	0.00222609	150	0.00122714
chr01	11300001	11350000	110	0.000690667	471	0.00449289	568	0.00371956	592	0.00337378	205	0.00126622	644	0.00472711	588	0.00528578	673	0.0055	611	0.005272	537	0.00508267	601	0.00562356	513	0.00490711	509	0.00232267	573	0.00451117	656	0.00379754	729	0.00422947	568	0.00261226	216	0.00174861
chr01	11350001	11400000	175	0.0013209	1341	0.0104213	1362	0.0107192	1392	0.0110636	542	0.00400793	1141	0.00999329	1142	0.00961733	1157	0.0107124	1154	0.0107609	982	0.0104978	1249	0.0102305	993	0.00751995	764	0.00384139	1232	0.0106416	1242	0.00898858	1268	0.00804189	1266	0.00678698	292	0.00232935
chr01	11400001	11450000	175	0.00125556	798	0.00543956	839	0.00593111	898	0.00771911	584	0.00405315	958	0.00644716	793	0.0056236	636	0.00550889	780	0.00598089	542	0.005188	605	0.00498444	669	0.00587738	439	0.00237689	1019	0.00670203	1085	0.00608147	1016	0.00712424	1052	0.00652697	188	0.00149571
chr01	11450001	11500000	132	0.000929778	670	0.00465689	771	0.00585333	717	0.00570267	461	0.00363203	616	0.004292	726	0.00525467	654	0.00538578	700	0.00542089	441	0.00425378	523	0.00444222	688	0.00508933	437	0.00214178	640	0.00461809	819	0.0053658	822	0.00533674	871	0.00494877	238	0.00158749
chr01	11500001	11550000	96	0.000670667	782	0.00565644	1003	0.00715744	596	0.005288	745	0.00622133	847	0.005764	771	0.00581422	828	0.006384	760	0.00630667	524	0.00451156	823	0.00645333	650	0.00520325	503	0.002372	982	0.00692894	936	0.0062538	936	0.00584411	1064	0.00568333	210	0.00120643
chr01	11550001	11600000	114	0.000743595	715	0.00647505	1278	0.00916147	1043	0.00807841	1025	0.00800533	682	0.00592871	939	0.00730294	836	0.0068737	1033	0.00786984	396	0.00366533	904	0.00793974	700	0.00632823	566	0.00287306	905	0.00594301	1172	0.00825979	1102	0.00709104	1084	0.00627115	532	0.00439143
chr01	11600001	11650000	64	0.000571115	343	0.00236	489	0.00373867	430	0.00353733	403	0.00363556	430	0.00390047	470	0.00427822	423	0.00359956	453	0.00363022	373	0.00363378	431	0.00382444	387	0.00381867	389	0.00358978	382	0.00295567	469	0.00336601	461	0.00385764	442	0.00208289	205	0.00116214
chr01	11650001	11700000	151	0.00112849	908	0.00685464	929	0.00661299	712	0.00554533	1047	0.00759307	1025	0.00916178	852	0.00582356	968	0.00660978	1060	0.00717289	860	0.00752978	994	0.00779689	859	0.00732622	413	0.00332274	698	0.0049209	1040	0.00587283	1187	0.00735789	1042	0.00610407	209	0.0015056
chr01	11700001	11750000	105	0.000576889	1158	0.00750267	938	0.00626503	579	0.00479956	815	0.00606618	917	0.00802273	896	0.00482	936	0.00550182	1191	0.00691556	768	0.007376	952	0.00670222	884	0.00714356	224	0.00162444	622	0.0039541	1168	0.00601843	1342	0.00684947	1049	0.00667636	248	0.00170963
chr01	11750001	11800000	211	0.00150889	821	0.00521382	700	0.00500137	492	0.00366789	521	0.00371831	650	0.005208	630	0.00380403	649	0.00418463	806	0.00481547	552	0.004804	577	0.00407644	615	0.00487067	222	0.00159646	519	0.00327376	856	0.00415308	860	0.00471542	707	0.0044011	220	0.00162021
chr01	11800001	11850000	361	0.00270533	1100	0.00790444	918	0.00637593	816	0.005988	824	0.00581733	1012	0.00776474	978	0.00640222	981	0.00709289	1152	0.007404	865	0.00722489	861	0.00656533	950	0.00754667	472	0.00399156	890	0.00616186	1222	0.00702261	1293	0.00696663	1149	0.00767567	396	0.00292702
chr01	11850001	11900000	208	0.00160133	699	0.00641956	469	0.00346489	700	0.00428311	421	0.00309289	669	0.00444886	722	0.00512756	632	0.00480533	753	0.00522267	451	0.00367067	480	0.004228	480	0.00355103	380	0.003316	600	0.0044673	787	0.00573804	944	0.00471832	846	0.00573652	201	0.00160277
chr01	11900001	11950000	297	0.00265556	780	0.00700311	703	0.00585556	813	0.00565689	729	0.00616311	829	0.00664	842	0.00605422	855	0.00651072	854	0.00611378	762	0.00703244	479	0.00407867	727	0.00595867	347	0.00299156	817	0.00564667	916	0.00651812	931	0.00628445	924	0.00532554	250	0.00235286
chr01	11950001	12000000	400	0.00298933	1649	0.0154853	1561	0.0119616	1784	0.0127446	1692	0.0157304	1755	0.0151958	1660	0.0128505	1713	0.0136737	1697	0.0122442	1664	0.0141698	467	0.00363875	1734	0.0118187	479	0.00392889	1823	0.0140753	1876	0.0149006	1802	0.0151713	1849	0.0109326	531	0.00431171
chr01	12000001	12050000	237	0.001768	1052	0.00978355	966	0.00842133	1097	0.00815467	1023	0.00942325	1077	0.00945689	1020	0.007708	1093	0.0082759	1076	0.00790246	1010	0.00935422	386	0.00279511	1039	0.00725914	279	0.00222267	1157	0.00892714	1206	0.00895233	1094	0.00899455	1140	0.00640375	224	0.001855
chr01	12050001	12100000	394	0.00325955	967	0.00835689	1133	0.0095071	1132	0.00944573	959	0.00822949	1066	0.00913382	1092	0.00823542	1050	0.00896085	1058	0.00793435	944	0.00915679	916	0.00565319	989	0.00685176	472	0.00388938	1209	0.00754721	1244	0.00797016	1186	0.00827437	1282	0.00692313	412	0.00361507
chr01	12100001	12150000	417	0.00309249	1149	0.00943509	1293	0.00885969	1237	0.0104206	963	0.00818843	1027	0.00827581	973	0.00693284	985	0.00757521	1006	0.00703633	820	0.00756791	1107	0.00627073	1095	0.00673194	432	0.0032518	1344	0.0102019	1413	0.0101003	1437	0.00796147	1493	0.00766395	373	0.00318217
chr01	12150001	12200000	64	0.000429333	340	0.00291867	640	0.00539244	690	0.00408578	579	0.00501378	875	0.00591911	877	0.00655928	856	0.00590449	753	0.00570311	722	0.00642637	607	0.00519026	549	0.00418557	480	0.00435426	699	0.00528322	643	0.00408256	844	0.00573033	825	0.00404226	183	0.00118216
chr01	12200001	12250000	422	0.00378311	995	0.00747472	1726	0.012579	1187	0.00837911	1270	0.0106107	1932	0.0148837	1749	0.0157178	1879	0.0160735	1948	0.0163844	1538	0.0114773	1667	0.0151041	1383	0.0131358	1288	0.0115867	1783	0.0102018	2044	0.0152154	1955	0.0134334	1846	0.00934043	483	0.00411253
chr01	12250001	12300000	141	0.00119422	490	0.00399742	669	0.00548582	628	0.00502711	633	0.0054	644	0.00502933	879	0.00655086	696	0.00580267	943	0.00625733	468	0.00349111	548	0.00477451	665	0.00530626	415	0.00372444	634	0.00437342	761	0.00522147	654	0.00521699	971	0.00691702	179	0.00133779
chr01	12300001	12350000	244	0.00213778	588	0.004964	839	0.00650054	729	0.005248	733	0.00504444	790	0.00582311	891	0.00596849	867	0.00642978	828	0.00609556	617	0.00461511	605	0.00520356	770	0.00644756	422	0.00367067	864	0.00574633	960	0.00603573	801	0.00595653	918	0.00560741	268	0.00209143
chr01	12350001	12400000	269	0.00204402	581	0.00466667	882	0.00694277	782	0.00519644	846	0.00623289	804	0.00488978	861	0.00648	791	0.00678578	837	0.00579467	591	0.00531467	559	0.00498267	780	0.00646064	452	0.00383137	885	0.00661683	879	0.00621007	885	0.00568978	1228	0.00846924	614	0.00515505
chr01	12400001	12450000	256	0.00189289	707	0.006296	1077	0.00878193	1082	0.00868578	681	0.00571378	696	0.00402933	1140	0.00823644	910	0.00656933	1051	0.007112	646	0.00375333	647	0.005804	904	0.00669018	550	0.00482933	1109	0.00667399	963	0.00767522	1039	0.00623771	1233	0.00689721	443	0.00283368
chr01	12450001	12500000	115	0.000918667	246	0.00221867	871	0.00775956	867	0.00629067	289	0.001948	815	0.00415644	982	0.00606844	825	0.00408533	831	0.00414622	777	0.00392578	226	0.00202222	842	0.00840476	172	0.00139822	888	0.00360244	856	0.00711731	873	0.0063826	1003	0.00639966	399	0.00206944
chr01	12500001	12550000	75	0.000446667	71	0.000554667	140	0.00101023	125	0.000726233	100	0.000590667	103	0.000614667	136	0.000780889	103	0.000565333	120	0.000644	88	0.000527556	71	0.000432889	153	0.00109263	52	0.000341778	139	0.000725371	169	0.000914165	157	0.000791183	180	0.00116161	97	0.000705217
chr01	12550001	12600000	262	0.00205244	384	0.00316978	764	0.006656	756	0.00549342	427	0.00312402	775	0.00457737	848	0.0054835	706	0.00396756	762	0.00445822	667	0.00389822	308	0.00238178	707	0.0067123	284	0.00228444	826	0.00443623	797	0.00632147	801	0.0057779	901	0.00554139	311	0.00259594
chr01	12600001	12650000	180	0.00129378	256	0.00200044	601	0.00515644	595	0.004292	303	0.00207067	577	0.003048	732	0.00449911	584	0.00305378	561	0.00283378	532	0.00292222	189	0.001312	604	0.00566202	193	0.00138089	636	0.00287067	657	0.0048929	633	0.00424911	740	0.00435472	198	0.00150259
chr01	12650001	12700000	512	0.00439244	643	0.00561333	1216	0.0107418	1222	0.00947067	694	0.00526844	1215	0.00739156	1334	0.00927956	1187	0.00743067	1206	0.00737778	1156	0.00763911	607	0.00508133	1202	0.0112998	495	0.00432178	1270	0.00686367	1311	0.00997576	1330	0.00954976	1468	0.00990436	453	0.00361872
chr01	12700001	12750000	273	0.00252533	229	0.00193156	343	0.00307333	359	0.00298267	289	0.00252356	381	0.00308089	390	0.00305022	373	0.00280889	358	0.00273111	366	0.002784	270	0.00246533	338	0.00316802	281	0.00264313	399	0.00269931	412	0.00301948	383	0.00288042	394	0.00285312	159	0.00110372
chr01	12750001	12800000	272	0.00175467	632	0.00542578	1003	0.00824542	984	0.00712044	670	0.00480711	876	0.00492667	1108	0.00683689	860	0.00462533	889	0.00466933	856	0.00531244	338	0.00230978	837	0.00793363	189	0.00126844	1110	0.00570929	940	0.00714157	957	0.00640015	1161	0.00701993	394	0.00284613
chr01	12800001	12850000	168	0.00132178	842	0.00710578	858	0.00611956	852	0.00706489	859	0.00736533	628	0.00449689	933	0.00478267	581	0.00287427	768	0.00376222	507	0.00272089	363	0.00248356	553	0.00508711	152	0.000918222	889	0.00516524	721	0.0049608	737	0.00507446	1020	0.00734604	226	0.00128159
chr01	12850001	12900000	171	0.00110667	614	0.00547661	450	0.00373462	656	0.00553012	647	0.00567031	547	0.00388978	619	0.00336933	521	0.00276044	405	0.00229333	535	0.00289911	218	0.00158844	561	0.00538359	187	0.00135067	653	0.00487984	681	0.00423673	670	0.00471678	703	0.00526405	416	0.00275175
chr01	12900001	12950000	204	0.001392	918	0.0096154	1170	0.0104728	958	0.00798895	672	0.00367197	963	0.00488267	677	0.00340533	333	0.00185289	620	0.00305247	266	0.001396	918	0.00668444	328	0.00268857	168	0.00109778	1157	0.0096729	752	0.00320642	1173	0.0057876	1221	0.0083162	285	0.00188996
chr01	12950001	13000000	99	0.000749778	323	0.00316	337	0.00313289	304	0.00266978	218	0.00126756	299	0.00161378	221	0.00118978	138	0.000956889	220	0.00126489	118	0.000767556	292	0.00212933	120	0.000915556	80	0.000637333	379	0.0030927	238	0.00107167	366	0.001782	401	0.00272401	137	0.00106549
chr01	13000001	13050000	131	0.000830667	350	0.002808	1267	0.0118426	1117	0.00798533	1222	0.00625556	491	0.00338969	703	0.00363289	383	0.0019037	601	0.0028036	428	0.00252889	435	0.00306674	399	0.00340222	191	0.00139424	1227	0.0101177	534	0.00315329	1331	0.00644453	1422	0.00648293	323	0.00222354
chr01	13050001	13100000	153	0.00122581	228	0.00182356	593	0.00520055	494	0.00343689	447	0.00289156	362	0.00280447	695	0.00354553	315	0.00180625	640	0.00302025	297	0.00173689	342	0.00256103	341	0.003044	150	0.0011805	663	0.00483586	578	0.0045789	577	0.00318214	767	0.00487335	162	0.00132009
chr01	13100001	13150000	87	0.000621778	231	0.00203513	291	0.00210268	204	0.00133467	287	0.00211424	333	0.002368	680	0.00339067	275	0.00139067	586	0.00279249	296	0.00168	269	0.00190536	293	0.00267735	111	0.000847556	631	0.00485947	630	0.00540261	315	0.0022979	730	0.00530808	74	0.000497143
chr01	13150001	13200000	149	0.00107244	250	0.00243289	333	0.002464	295	0.00211778	342	0.0026818	361	0.00271244	814	0.00399733	359	0.00199956	700	0.00340583	323	0.00178889	302	0.00217289	296	0.00277956	154	0.00111289	762	0.00590217	778	0.00655348	362	0.00285126	862	0.00632506	145	0.00113429
chr01	13200001	13250000	128	0.000852908	259	0.00241911	420	0.00305543	338	0.00242624	413	0.00281111	460	0.00335161	936	0.00456137	364	0.00179782	807	0.00375475	347	0.00174578	358	0.00252933	372	0.00333459	132	0.000899556	777	0.00657573	774	0.00541533	448	0.00305801	918	0.00617705	106	0.000734293
chr01	13250001	13300000	326	0.00252713	464	0.00399067	784	0.00604992	693	0.00514359	763	0.00530044	666	0.00500496	861	0.00514889	584	0.00364933	759	0.00444889	534	0.00328017	543	0.004044	575	0.00483689	360	0.00279424	831	0.00589894	808	0.00562319	873	0.0052485	973	0.00608685	217	0.00162369
chr01	13300001	13350000	121	0.000869778	186	0.001724	529	0.00452978	476	0.00355956	505	0.00295956	333	0.00250844	461	0.00251733	279	0.00150933	414	0.00212311	282	0.00165022	267	0.00185822	313	0.00275156	130	0.000928889	485	0.00348733	396	0.00291543	557	0.00337168	606	0.00341335	148	0.00135306
chr01	13350001	13400000	165	0.00124804	216	0.00179146	391	0.00337956	364	0.00261191	385	0.0023775	304	0.00214453	361	0.00224981	269	0.00158844	321	0.00180182	288	0.00173384	274	0.00202935	280	0.00236642	167	0.00113694	391	0.00289788	362	0.00249058	465	0.00271942	462	0.00254876	108	0.000823571
chr01	13400001	13450000	166	0.00160978	228	0.00216848	257	0.00162709	239	0.00237385	316	0.00286055	320	0.00273244	306	0.00241378	282	0.00208803	255	0.002036	283	0.0020627	279	0.00243383	293	0.00287827	148	0.00147644	368	0.00273986	317	0.00276223	293	0.0024411	398	0.00201584	132	0.001405
chr01	13450001	13500000	72	0.000529794	202	0.00162756	177	0.001133	211	0.00196453	242	0.00217289	252	0.00177912	224	0.00129033	218	0.00109126	133	0.000846269	219	0.00126535	217	0.00151028	225	0.00204803	75	0.000567587	226	0.00104555	240	0.00188401	231	0.00167342	249	0.00119324	77	0.000697857
chr01	13500001	13550000	155	0.00135911	421	0.0032818	292	0.00188414	432	0.0043014	477	0.00446933	474	0.00353378	391	0.00239602	401	0.00234222	198	0.00148222	404	0.002448	388	0.00304447	421	0.00406803	134	0.00121378	438	0.00184452	472	0.00389377	427	0.0033938	492	0.00211061	135	0.00131429
chr01	13550001	13600000	305	0.00297467	599	0.00525111	576	0.00493315	701	0.006648	689	0.0064996	711	0.00553795	652	0.00461142	595	0.00425556	374	0.00334844	609	0.00443467	589	0.00498537	655	0.00597822	295	0.00296491	641	0.00285201	642	0.00502817	718	0.00518059	765	0.00378763	202	0.00212357
chr01	13600001	13650000	146	0.00129867	331	0.00267518	361	0.00293778	429	0.00380578	395	0.00359644	403	0.00290271	358	0.00212894	339	0.00189778	205	0.00141022	356	0.00204404	336	0.00263644	339	0.00311923	133	0.00114089	376	0.00157139	408	0.00293001	446	0.00284234	535	0.00277477	149	0.00128429
chr01	13650001	13700000	40	0.000229778	375	0.00271378	444	0.00337467	399	0.00314356	405	0.00317378	435	0.00291867	436	0.00213467	297	0.00135422	278	0.00126578	308	0.001436	371	0.00273022	422	0.00346316	61	0.000397333	249	0.00117257	441	0.00347275	466	0.00336368	529	0.00262747	51	0.000375714
chr01	13700001	13750000	39	0.000219111	339	0.00242711	513	0.00372978	421	0.00348933	472	0.00374089	476	0.00321111	665	0.00327244	336	0.00150222	539	0.00231067	331	0.00150178	360	0.00248267	485	0.00395022	55	0.000355556	657	0.00624727	580	0.00411152	588	0.00389012	931	0.0060899	89	0.00065436
chr01	13750001	13800000	360	0.00296889	583	0.00480356	922	0.00628178	855	0.00772756	958	0.00902667	752	0.00511733	713	0.00480089	736	0.00480889	582	0.00394089	709	0.00530667	537	0.004248	640	0.00510178	348	0.00320311	876	0.00761983	1049	0.00673841	1045	0.00670189	1095	0.00784685	351	0.00339367
chr01	13800001	13850000	210	0.001908	354	0.00286855	580	0.00408667	539	0.00524978	628	0.00574711	593	0.00382533	388	0.00278756	593	0.00359867	279	0.00209422	604	0.00508978	376	0.00300711	393	0.00351467	227	0.00200228	579	0.00511704	652	0.00421262	627	0.00423931	657	0.0048635	211	0.00178713
chr01	13850001	13900000	174	0.00137733	564	0.004632	769	0.00647556	687	0.00484044	773	0.00530844	890	0.00484311	632	0.00347956	589	0.00351647	502	0.00267022	585	0.00527156	523	0.00408892	663	0.00514089	177	0.00138044	804	0.0063877	951	0.00633805	935	0.00606194	996	0.00668935	259	0.00184907
chr01	13900001	13950000	56	0.000463556	438	0.00412933	529	0.00446089	397	0.00336096	552	0.00370981	520	0.00404711	572	0.00400178	497	0.00419911	492	0.00360225	328	0.00202402	361	0.00321422	499	0.00402723	63	0.000387111	466	0.00296649	571	0.00360822	610	0.003924	626	0.00398252	221	0.0015558
chr01	13950001	14000000	107	0.000827556	1316	0.0123203	1425	0.0134693	1130	0.0101899	1440	0.0113049	1332	0.00929867	1522	0.00818831	1155	0.00694194	864	0.00550133	970	0.00430683	1150	0.0106108	1361	0.0118196	108	0.000819593	1226	0.0086794	1356	0.0111732	1461	0.0109666	1642	0.0111336	440	0.00249429
chr01	14000001	14050000	74	0.000586667	1024	0.009436	1132	0.011032	1072	0.009784	1108	0.00974578	1157	0.00759156	1093	0.00543556	1012	0.00476359	363	0.0020827	995	0.004488	987	0.00918978	1150	0.0110298	71	0.000568893	1115	0.00740025	1191	0.0102216	1123	0.00888389	1244	0.00820673	282	0.00148093
chr01	14050001	14100000	255	0.00145689	1508	0.0139604	1588	0.0147434	1505	0.0143298	1842	0.0155125	1828	0.0164792	1437	0.0142373	1734	0.0160569	1698	0.0148973	845	0.0067841	1356	0.0123836	1697	0.00950383	193	0.00130756	1800	0.0124417	1945	0.0088033	1845	0.0103647	1321	0.00732263	318	0.00209368
chr01	14100001	14150000	69	0.000651556	315	0.00309333	520	0.00365289	645	0.00573683	694	0.00563865	450	0.00342444	463	0.00305244	498	0.00325778	571	0.00354044	429	0.00376933	383	0.00397467	361	0.0029298	74	0.000693333	659	0.00461268	671	0.00370972	644	0.00338235	765	0.00506709	160	0.00104286
chr01	14150001	14200000	296	0.00216356	1168	0.0109324	804	0.00651556	1284	0.0112249	1356	0.0119604	800	0.00622844	1046	0.00710489	715	0.00444889	1239	0.00747689	670	0.006252	626	0.00612133	1206	0.00823733	128	0.000873778	1391	0.00883204	793	0.00522188	691	0.00492726	1347	0.00955667	234	0.00182
chr01	14200001	14250000	105	0.000741333	636	0.00563333	742	0.00557689	829	0.00643333	845	0.00753467	578	0.00489378	805	0.00512133	623	0.00394089	1029	0.00598627	568	0.00471689	599	0.00566978	704	0.00462025	285	0.00246356	898	0.0056025	824	0.00528768	613	0.00400968	910	0.00651259	85	0.000643571
chr01	14250001	14300000	169	0.0015067	331	0.00307422	996	0.00828667	920	0.00772984	993	0.00853911	952	0.00842533	807	0.00624737	898	0.00755617	1064	0.00750322	785	0.00734178	891	0.00850077	787	0.00754157	675	0.00622938	1111	0.00847945	1150	0.00900731	1067	0.00854315	1181	0.00713896	181	0.00157229
chr01	14300001	14350000	85	0.000560444	299	0.00272489	884	0.00714133	783	0.00673733	833	0.00765084	717	0.007556	743	0.00634978	780	0.00748889	871	0.00762533	684	0.00696178	776	0.00696957	718	0.00712178	708	0.00647111	924	0.00756188	895	0.00716959	891	0.00735411	986	0.0073128	97	0.000851429
chr01	14350001	14400000	4	1.91111e-05	1046	0.00989956	1098	0.0108778	1030	0.00809956	1122	0.0110062	958	0.00423911	230	0.00118222	93	0.000756	978	0.00465067	71	0.000616444	932	0.009796	916	0.003908	57	0.0005	1106	0.00987117	1065	0.00819159	990	0.009258	841	0.00380345	15	7.78586e-05
chr01	14400001	14450000	132	0.000871556	526	0.0046	562	0.00498701	496	0.00376044	569	0.00502364	458	0.00230267	189	0.00113244	135	0.000981778	464	0.00242356	127	0.000883556	502	0.00456182	451	0.00222356	161	0.00118489	588	0.00455536	564	0.00375599	554	0.00428101	547	0.00231974	192	0.00153477
chr01	14450001	14500000	74	0.000600889	915	0.008488	1032	0.00898273	969	0.008544	1173	0.00945067	912	0.00792311	796	0.00702356	689	0.00597689	958	0.00708489	175	0.00131691	793	0.00819657	976	0.00501522	84	0.000609333	1237	0.00958717	1240	0.0086229	1223	0.00953741	1047	0.00642027	61	0.000388571
chr01	14500001	14550000	203	0.00137822	547	0.00485867	829	0.00693644	537	0.00438015	897	0.00674157	796	0.00580578	729	0.00550889	790	0.00510844	729	0.00530578	610	0.005264	688	0.00640536	604	0.00363689	198	0.00150311	882	0.00678296	887	0.00624384	929	0.00615321	883	0.00501193	221	0.0019798
chr01	14550001	14600000	491	0.00395244	674	0.00555289	1225	0.0106934	720	0.00519689	1182	0.0100591	1177	0.00802622	988	0.00702844	1080	0.00664622	1151	0.00812756	1030	0.00934162	977	0.00937429	799	0.00559778	513	0.00416178	1229	0.0102337	1297	0.00869529	1275	0.00852151	1280	0.0077906	300	0.00283804
chr01	14600001	14650000	47	0.000320894	984	0.0092774	980	0.00724855	997	0.00753396	1059	0.0103901	176	0.00152711	150	0.00130274	1009	0.00447688	271	0.00151651	969	0.00892914	104	0.000944466	1012	0.00472235	47	0.000333343	1093	0.0080535	1118	0.00635567	1032	0.00495314	1050	0.00664654	31	0.000214286
chr01	14650001	14700000	315	0.00294178	969	0.00902711	1102	0.00928178	1028	0.00847511	1171	0.00956889	765	0.00602311	696	0.00558444	1116	0.00658543	1085	0.00753022	1022	0.00908909	641	0.006112	987	0.00680622	308	0.002824	1195	0.00834481	1384	0.00911144	1285	0.00824295	1243	0.00832002	245	0.00256071
chr01	14700001	14750000	188	0.00136844	750	0.00691467	879	0.00791556	858	0.00771778	915	0.0076485	740	0.00370889	556	0.00296178	770	0.00525422	856	0.00571822	754	0.00660311	767	0.00758222	441	0.00243422	191	0.00148222	1032	0.0071605	1233	0.00791058	1124	0.00643716	1115	0.00756239	201	0.00165357
chr01	14750001	14800000	39	0.000234667	550	0.0050689	691	0.00480374	594	0.00423172	638	0.00561992	321	0.00139956	174	0.000797784	541	0.00354444	505	0.00287244	516	0.00472178	347	0.0033749	480	0.00222	77	0.000441333	671	0.00412144	743	0.0051741	748	0.00538168	671	0.00450996	58	0.000470004
chr01	14800001	14850000	139	0.00112628	663	0.005828	865	0.00560902	710	0.0042845	687	0.00678232	409	0.00226366	183	0.00125967	679	0.0044481	517	0.00286422	666	0.00611644	392	0.00381609	684	0.00344803	140	0.00102102	809	0.00468938	913	0.00651611	904	0.00684811	846	0.00582418	45	0.00032
chr01	14850001	14900000	173	0.00128045	836	0.00734806	1257	0.00949881	679	0.00435128	1339	0.0118453	1108	0.00904578	884	0.00782	810	0.007576	1268	0.00972192	373	0.00297644	795	0.00792584	1170	0.00659378	154	0.00121868	1279	0.0103617	1317	0.0097175	1237	0.00921951	1274	0.00909206	139	0.00107786
chr01	14900001	14950000	167	0.00150316	913	0.00817867	1295	0.0106483	1203	0.00998319	1347	0.0113193	1109	0.00961111	1048	0.00871918	1158	0.0088588	1147	0.00993074	737	0.00676756	817	0.00841835	1165	0.00642711	149	0.00117112	1493	0.0113972	1491	0.00962835	1477	0.00979463	1108	0.00833722	196	0.0018872
chr01	14950001	15000000	10	5.95569e-05	29	0.000226667	16	9.42222e-05	24	0.000160897	34	0.000279562	22	0.000224	27	0.000240002	23	0.000156894	27	0.000224	25	0.000188893	24	0.000229333	28	0.000155112	10	5.73346e-05	30	0.000161525	35	0.000211391	32	0.000203056	30	0.000203347	8	7.14286e-05
chr01	15000001	15050000	28	0.000216897	32	0.000258224	26	0.000219556	28	0.000245778	30	0.000273778	25	0.000193335	29	0.000241778	29	0.000250222	31	0.000278667	29	0.000250222	30	0.000289778	27	0.000217778	24	0.00022	31	0.000248502	33	0.00021754	30	0.000181061	30	0.00022871	20	0.000185718
chr01	15050001	15100000	178	0.00115413	506	0.00430791	512	0.00432222	84	0.000458222	495	0.00334267	624	0.00577417	597	0.00535546	641	0.00497051	574	0.00540489	638	0.00504311	546	0.00536869	632	0.00410583	158	0.00104787	624	0.00379061	655	0.00357533	287	0.00160274	620	0.00229276	86	0.000705732
chr01	15100001	15150000	108	0.00064759	701	0.00552413	680	0.00539208	328	0.00258182	694	0.00522278	681	0.00628578	568	0.00470366	611	0.00438314	561	0.00488007	675	0.00524897	644	0.00636162	692	0.00477797	96	0.000622255	809	0.00503355	766	0.00450783	614	0.00391259	790	0.00388622	98	0.00069789
chr01	15150001	15200000	185	0.00138444	731	0.00620311	1183	0.00679848	899	0.00669467	867	0.00575692	1164	0.00888	896	0.00622938	1157	0.00721156	894	0.00586267	794	0.00452889	652	0.00576372	948	0.00829141	579	0.00478669	1043	0.00614197	1376	0.00766236	1394	0.00894836	1244	0.00633563	209	0.00154857
chr01	15200001	15250000	196	0.00144605	348	0.00296101	480	0.00309129	410	0.00283733	400	0.00280989	509	0.00367317	425	0.00304005	483	0.00328472	437	0.00319678	370	0.00247644	390	0.00306108	446	0.00334606	337	0.00266359	449	0.00290135	569	0.00343603	564	0.00337589	483	0.00232302	170	0.00138931
chr01	15250001	15300000	60	0.000439556	69	0.000570222	125	0.000899556	116	0.000759281	97	0.000583111	130	0.000883576	105	0.000759123	117	0.000816586	109	0.000761778	97	0.000660454	102	0.000862686	103	0.000837778	80	0.000657343	105	0.000631339	131	0.000777329	122	0.000714526	117	0.000618928	29	0.000220714
chr01	15300001	15350000	560	0.00456933	1015	0.00868267	1736	0.0121538	1613	0.0119142	1306	0.00969822	1664	0.0121978	1130	0.00848756	1475	0.00990533	1219	0.00901956	1348	0.00914	1055	0.00917258	1460	0.012844	669	0.00591911	1460	0.0101927	1726	0.0103087	1848	0.0115203	1504	0.00823423	527	0.004375
chr01	15350001	15400000	187	0.00119333	1031	0.00819693	1366	0.00978703	1226	0.00925111	1368	0.00885911	1053	0.00874311	1069	0.00963511	993	0.00812444	1257	0.00960222	973	0.00847265	965	0.0091313	1222	0.00909674	553	0.00477281	1173	0.00833408	1323	0.00840188	1282	0.00853684	889	0.00376996	166	0.00131
chr01	15400001	15450000	28	0.000136	1093	0.00919383	1209	0.00682311	612	0.00435111	1240	0.007304	1201	0.00991911	1346	0.00936889	1077	0.00759689	1554	0.00879333	621	0.00363111	880	0.0080857	631	0.00571911	790	0.00723022	820	0.00606842	1326	0.00669277	1337	0.00762567	1341	0.00598102	373	0.00210258
chr01	15450001	15500000	118	0.001212	479	0.004404	465	0.00396933	484	0.00374133	519	0.00443956	412	0.00372933	620	0.00415882	373	0.00304608	692	0.00455956	219	0.00162844	344	0.00331733	368	0.00277822	282	0.00271956	544	0.00412783	682	0.00473464	670	0.00419558	712	0.00496021	185	0.00183857
chr01	15500001	15550000	211	0.00142089	1227	0.0112529	1156	0.011244	1233	0.00986756	697	0.00500356	1125	0.00995156	963	0.00539111	1122	0.00607689	1149	0.00826267	1072	0.00505022	630	0.00557822	1127	0.0111689	337	0.00259822	1216	0.0099896	1247	0.0104479	1269	0.00720442	1442	0.00899743	364	0.00249071
chr01	15550001	15600000	163	0.00162222	924	0.00869867	1335	0.0105027	905	0.007712	1106	0.00668267	824	0.00773467	760	0.00512889	815	0.00537689	1315	0.00868533	737	0.00390844	524	0.00525467	777	0.00810444	302	0.00299067	1380	0.0122634	1374	0.00998255	1413	0.00789716	1564	0.0102242	434	0.00296221
chr01	15600001	15650000	297	0.00218311	727	0.00604711	768	0.00524889	585	0.00502489	825	0.00591778	329	0.00222089	586	0.00339689	285	0.00193911	727	0.0049823	287	0.001756	597	0.00544889	572	0.00339511	228	0.00151556	965	0.00609336	828	0.00492606	855	0.00569937	902	0.00445262	454	0.00302574
chr01	15650001	15700000	130	0.000877778	746	0.00643467	786	0.00550178	616	0.00543467	817	0.00629689	323	0.00258267	543	0.00324978	305	0.00221689	694	0.00484089	235	0.00120356	531	0.00510444	533	0.00335067	233	0.00183067	922	0.00599001	823	0.00508657	816	0.00530842	859	0.00429021	312	0.00190071
chr01	15700001	15750000	153	0.00133244	848	0.00722889	990	0.00836444	878	0.007788	1013	0.00813067	570	0.00504667	539	0.00460578	572	0.004656	899	0.00614756	359	0.00216978	562	0.00505067	736	0.00475733	425	0.00375644	926	0.00679927	1005	0.00654768	917	0.00589326	880	0.00518108	213	0.00165571
chr01	15750001	15800000	264	0.00188714	1599	0.0148418	1538	0.013898	1637	0.015345	1788	0.0157379	1309	0.0129329	1479	0.0112934	1346	0.0103768	1630	0.0138899	317	0.00203957	1464	0.0135833	550	0.00356311	1227	0.0112807	1643	0.0136406	1831	0.0142165	1739	0.0147395	1718	0.0118274	253	0.00197143
chr01	15800001	15850000	169	0.00130444	994	0.00758806	1022	0.008564	1271	0.0107084	1395	0.0110938	409	0.00358889	859	0.00521701	410	0.00313913	1044	0.00846651	174	0.00129867	474	0.00421111	413	0.00247561	417	0.0036845	1403	0.0096795	1344	0.00922193	1313	0.0105434	1341	0.00892285	246	0.00162789
chr01	15850001	15900000	176	0.00126489	1014	0.00921822	886	0.00812044	995	0.00839435	1018	0.00676711	820	0.00493911	516	0.002936	493	0.00295911	639	0.00427378	423	0.00228756	705	0.00686094	479	0.00408089	228	0.00160267	1047	0.00846641	1119	0.00799483	1102	0.00810095	1094	0.00517628	452	0.00279438
chr01	15900001	15950000	151	0.000919111	695	0.00582578	718	0.00567689	686	0.00524578	700	0.00541378	689	0.00580222	679	0.00531333	671	0.00532844	756	0.00571778	493	0.00236889	578	0.00509867	577	0.00513644	482	0.00352711	633	0.0046655	864	0.00534275	821	0.00520947	996	0.00583394	133	0.00097859
chr01	15950001	16000000	34	0.000194667	846	0.00649156	983	0.0077245	838	0.00698178	950	0.00738889	867	0.00687778	582	0.00423333	771	0.00524178	641	0.00451159	595	0.00379778	808	0.00805156	643	0.00648889	378	0.00276	806	0.00540083	1119	0.00792167	1047	0.00727768	1195	0.00812078	167	0.000935732
chr01	16000001	16050000	118	0.00100182	454	0.00270267	494	0.00436293	489	0.00406489	477	0.00332756	457	0.00444756	469	0.00441747	455	0.0043455	463	0.00426521	400	0.00412181	452	0.00422842	438	0.00424831	434	0.00375059	519	0.00359739	575	0.00410475	352	0.00226038	484	0.00208103	110	0.000732904
chr01	16050001	16100000	102	0.000688889	756	0.00604671	1062	0.00720533	830	0.00613916	1135	0.00708578	891	0.00751028	858	0.007772	843	0.00791568	785	0.006716	659	0.00663872	629	0.00580138	831	0.00746133	844	0.00540626	1112	0.00732327	1216	0.00679302	956	0.00562558	936	0.00599813	100	0.000667857
chr01	16100001	16150000	232	0.00194	1210	0.0105884	1130	0.00907244	1175	0.00990933	1303	0.00820267	1103	0.00832667	962	0.00723333	683	0.00633822	1048	0.00791022	251	0.00210311	904	0.00904489	675	0.00437559	671	0.00383867	1298	0.00968357	1232	0.00898406	1248	0.00880238	1086	0.00794189	614	0.00412395
chr01	16150001	16200000	163	0.00116489	618	0.00517111	703	0.00491644	597	0.00469867	695	0.00514622	617	0.0052299	558	0.00476756	516	0.00481511	592	0.00513333	175	0.00119912	490	0.00464089	524	0.00363911	492	0.00242844	808	0.00558583	828	0.00469449	846	0.00461742	812	0.00499438	303	0.00177857
chr01	16200001	16250000	131	0.00087619	889	0.00831156	845	0.00598156	880	0.00571111	995	0.00577956	818	0.00522848	731	0.00500985	514	0.00419425	861	0.00572671	114	0.000792444	432	0.0040787	362	0.00240178	377	0.00194352	1028	0.00782395	1126	0.00603109	722	0.00464812	896	0.00476466	436	0.00259214
chr01	16250001	16300000	254	0.00196312	807	0.0066766	783	0.00571326	667	0.00579111	833	0.00566356	771	0.00672444	775	0.00665351	735	0.0061392	694	0.00530218	209	0.00190267	691	0.00596862	509	0.00355111	701	0.00488758	760	0.00573278	957	0.00640219	908	0.0063735	776	0.00567045	363	0.00297648
chr01	16300001	16350000	139	0.00122933	929	0.00932229	971	0.00964052	975	0.00748	1114	0.00760889	1043	0.00890311	984	0.00932985	1011	0.0099943	1120	0.00820889	151	0.00134356	982	0.00924807	524	0.00301778	996	0.00724989	1093	0.00723681	1264	0.00889319	1120	0.00873255	545	0.0039302	179	0.00167429
chr01	16350001	16400000	58	0.000317333	779	0.00719726	904	0.00798323	726	0.00590297	1032	0.00679644	829	0.00659294	817	0.00731117	832	0.00755867	932	0.00688044	65	0.000411114	754	0.00708404	671	0.00394356	765	0.00555249	897	0.00546978	1130	0.00663671	971	0.00528242	721	0.00382046	113	0.00074
chr01	16400001	16450000	173	0.00146489	409	0.00289822	1431	0.0130165	1044	0.0096623	1266	0.00801755	1299	0.00697111	1291	0.0113973	1310	0.0126947	1383	0.012544	73	0.000462222	1228	0.0112188	1352	0.009284	1250	0.0120625	1027	0.00782142	1411	0.00558239	1477	0.00912098	1111	0.00437347	226	0.00171786
chr01	16450001	16500000	42	0.000296444	604	0.00528711	883	0.00750941	792	0.00595556	1184	0.00917467	1087	0.009236	1133	0.00914533	1153	0.0101	1248	0.0103929	45	0.000279111	837	0.00798939	1047	0.00706978	976	0.00676089	1149	0.00718207	1255	0.00788075	997	0.00693011	1175	0.00725641	79	0.000516429
chr01	16500001	16550000	99	0.000695111	697	0.00522178	663	0.00516634	628	0.0052389	842	0.00570013	517	0.00415556	733	0.00567204	739	0.00574222	827	0.00582089	606	0.00480222	647	0.00593613	654	0.00496756	689	0.00576951	892	0.00593075	935	0.00580789	860	0.00581193	929	0.00473271	298	0.00199932
chr01	16550001	16600000	39	0.000251113	800	0.00454096	872	0.00698921	960	0.00903378	1095	0.00638232	952	0.00836375	1064	0.00772711	1010	0.00759244	1185	0.00893247	897	0.00624186	791	0.00795474	961	0.00812222	781	0.00696504	1175	0.00680544	1081	0.00726587	1003	0.00692616	1085	0.00625173	134	0.000715
chr01	16600001	16650000	203	0.00161478	825	0.00579395	1290	0.010327	1233	0.00985911	1036	0.00686489	976	0.00824247	1320	0.0104793	1049	0.00933874	1353	0.0103462	879	0.00676099	985	0.00943266	1325	0.0105246	743	0.00673076	1369	0.00658667	1424	0.0104188	1411	0.00842396	1312	0.00935554	189	0.00146939
chr01	16650001	16700000	74	0.000481337	522	0.00424267	785	0.00660449	776	0.00649653	748	0.00521778	599	0.00492089	869	0.00661003	758	0.00562675	880	0.0061872	545	0.00395294	597	0.00545119	778	0.00617156	488	0.00433029	969	0.00546322	1089	0.00642977	1048	0.00582674	929	0.00521206	82	0.000710007
chr01	16700001	16750000	157	0.00127291	609	0.00482489	844	0.00697794	939	0.00710916	1177	0.00720305	1042	0.00816584	809	0.00680815	1115	0.00776785	826	0.00636232	779	0.0057228	716	0.00648632	963	0.00836502	627	0.00504093	1187	0.00726944	1249	0.00809644	1179	0.00718982	956	0.00362581	206	0.0014774
chr01	16750001	16800000	144	0.00102133	1227	0.0112142	1271	0.00989526	1126	0.00645498	1362	0.010732	635	0.00505333	1277	0.00748222	679	0.00591022	1258	0.00803422	330	0.00296044	670	0.00610178	642	0.00543067	613	0.00532178	1367	0.0068205	1524	0.00681292	1381	0.00646653	1287	0.00556887	754	0.00422357
chr01	16800001	16850000	317	0.00232964	761	0.00605839	858	0.0066323	787	0.00474414	908	0.00664085	711	0.00638038	877	0.00705991	820	0.00611436	901	0.00653763	719	0.0062927	845	0.0071244	831	0.00634966	753	0.00548711	1035	0.00655628	1099	0.00692729	1057	0.00669058	1034	0.00489666	357	0.00253604
chr01	16850001	16900000	124	0.000894667	901	0.00808444	1049	0.0086334	972	0.005504	1230	0.00944533	930	0.00937867	1253	0.0107933	1051	0.00808089	1267	0.00916711	901	0.00878311	1000	0.00953556	1045	0.00829911	1007	0.00814178	1166	0.00822027	1273	0.00944587	1312	0.00988212	1340	0.00694589	548	0.00417078
chr01	16900001	16950000	125	0.001076	960	0.00892089	909	0.00741574	982	0.00845467	1185	0.00885378	888	0.00584413	985	0.00728761	701	0.005104	793	0.00629303	657	0.00459778	765	0.00770849	754	0.006972	875	0.00639837	1121	0.00833145	1144	0.00808567	1027	0.00689557	1254	0.00743178	130	0.00106302
chr01	16950001	17000000	153	0.000985333	441	0.00347422	575	0.00443982	659	0.00503689	787	0.00607511	578	0.00447378	727	0.00600222	567	0.00481422	697	0.004944	534	0.004576	350	0.00318578	632	0.005308	588	0.00347111	769	0.00557069	876	0.00527117	817	0.00521022	842	0.00484468	191	0.00134144
chr01	17000001	17050000	256	0.0021267	451	0.00411117	557	0.00444174	620	0.00490052	798	0.00579067	557	0.00449867	673	0.00580933	560	0.00525511	686	0.00515956	536	0.00513422	427	0.00407289	617	0.00502711	638	0.00454622	764	0.00507786	797	0.00539486	765	0.00530611	694	0.00462135	278	0.00229376
chr01	17050001	17100000	188	0.00144578	545	0.00492937	604	0.00405864	781	0.00679561	957	0.00676366	629	0.00467607	786	0.00650815	587	0.00538626	794	0.00605649	572	0.00516	440	0.00421689	679	0.00515737	645	0.00441161	952	0.00593403	974	0.00620464	940	0.00661234	777	0.0040228	250	0.0018793
chr01	17100001	17150000	119	0.000983589	1274	0.00734044	1132	0.00944059	1252	0.0121028	1400	0.0124485	1134	0.00992622	1267	0.0120822	1184	0.0105766	1303	0.0100115	1133	0.00656844	308	0.00304936	1220	0.00966386	420	0.00309422	1427	0.0106066	1479	0.0109244	1374	0.00854171	1318	0.00723087	577	0.00353948
chr01	17150001	17200000	70	0.000516	534	0.00463422	283	0.001768	392	0.0031298	610	0.00448756	369	0.00223244	370	0.00309825	323	0.00234715	386	0.00330225	323	0.0027178	354	0.00354905	302	0.00242178	460	0.00321736	497	0.0031587	496	0.00325386	598	0.00326434	536	0.00274281	86	0.000723585
chr01	17200001	17250000	110	0.000795111	584	0.00520089	473	0.00296978	455	0.00362546	755	0.00538933	381	0.00276889	348	0.00306044	521	0.00354978	452	0.00345511	497	0.00421511	449	0.00445156	372	0.00288713	549	0.00408133	716	0.00511367	728	0.00432119	718	0.00454516	743	0.00440306	153	0.00138143
chr01	17250001	17300000	368	0.00319364	1133	0.0108483	755	0.00640819	642	0.00527378	1281	0.0078	604	0.0053343	749	0.00614566	783	0.0062597	786	0.00639712	748	0.00657239	1059	0.0104963	767	0.0058	1193	0.00891239	1163	0.00572149	1390	0.00680355	1390	0.00648573	1219	0.00710559	340	0.00270714
chr01	17300001	17350000	105	0.000848	929	0.00901556	898	0.00755867	664	0.00413577	1000	0.00811568	508	0.00446756	499	0.00507559	517	0.00486356	515	0.00501333	508	0.00375689	807	0.00812849	579	0.00447118	838	0.00618494	661	0.0055598	972	0.00615272	947	0.00644458	840	0.00492954	244	0.00156083
chr01	17350001	17400000	37	0.000271111	338	0.00299689	353	0.00295067	349	0.00236089	579	0.00428851	237	0.00210889	228	0.00220356	213	0.00192889	304	0.00250311	180	0.00108978	395	0.00409917	223	0.00193289	407	0.00296269	494	0.00403348	459	0.00258993	539	0.00339147	481	0.00262206	54	0.000333577
chr01	17400001	17450000	161	0.00108535	589	0.00453121	1301	0.0113859	1207	0.0107516	1375	0.010816	1355	0.012976	1333	0.0128848	1325	0.0119814	1462	0.0138335	995	0.00837414	1230	0.0122641	1397	0.0134974	1196	0.00881607	1654	0.0112589	1844	0.0123733	1737	0.01216	1554	0.00757953	177	0.00145378
chr01	17450001	17500000	211	0.00177302	532	0.00488489	535	0.00418409	681	0.00542982	757	0.00581937	665	0.00554095	526	0.00464705	537	0.00465644	656	0.00541685	320	0.00264089	448	0.00409386	632	0.00529119	512	0.00382731	746	0.00564063	690	0.00493067	754	0.005316	698	0.00344323	204	0.00156098
chr01	17500001	17550000	163	0.00114933	889	0.00812711	702	0.00692418	649	0.00328785	953	0.00792178	942	0.00856978	736	0.00714989	740	0.00666049	925	0.00781956	586	0.005088	572	0.00567333	891	0.00748044	696	0.00482804	952	0.00667965	832	0.00578185	1010	0.0051152	869	0.00365073	374	0.00213732
chr01	17550001	17600000	146	0.000996469	1796	0.0170395	1387	0.0145818	1379	0.00615114	1916	0.0166618	1862	0.0175498	1522	0.015108	1537	0.0135516	1915	0.0167764	1396	0.0125782	1344	0.0140149	1826	0.0161271	1517	0.0108247	1886	0.0144415	1710	0.0131665	1947	0.0100619	1619	0.00667219	438	0.00270242
chr01	17600001	17650000	18	0.000116	427	0.00314533	664	0.00513911	707	0.00600533	775	0.00596267	591	0.00399156	684	0.00442133	450	0.00278844	713	0.00512933	378	0.00335689	370	0.00387956	204	0.00183422	611	0.00384044	736	0.00604754	697	0.00497241	732	0.00538606	644	0.00317278	142	0.000782857
chr01	17650001	17700000	171	0.00124756	657	0.00598267	609	0.00562089	616	0.00535333	759	0.00632311	652	0.00471733	526	0.00393911	514	0.00296089	631	0.00467333	469	0.00402489	544	0.0049907	606	0.004524	603	0.00462044	682	0.00506167	827	0.00585717	783	0.00576958	685	0.00406606	371	0.00331857
chr01	17700001	17750000	80	0.000576444	497	0.00465867	431	0.00342844	429	0.00385381	706	0.00485511	654	0.00491733	492	0.00374844	445	0.00329467	607	0.004632	365	0.0023561	413	0.00410933	438	0.00342044	417	0.00339689	538	0.00323705	644	0.00361529	618	0.00303306	415	0.00196492	107	0.000769286
chr01	17750001	17800000	45	0.000295556	804	0.00774311	718	0.00605831	993	0.00808356	1257	0.00917689	1164	0.00947289	940	0.00828222	863	0.00737378	1084	0.008988	603	0.00465689	629	0.00659956	921	0.00820711	782	0.005844	1114	0.00766103	1200	0.0075323	1292	0.00844915	998	0.00455674	230	0.00123357
chr01	17800001	17850000	44	0.000243111	604	0.00566133	689	0.00577245	686	0.00534457	877	0.00630622	732	0.00540267	389	0.00375067	435	0.00356178	558	0.00442311	326	0.00292178	423	0.00437867	480	0.00423956	430	0.003244	897	0.00653614	937	0.00624052	831	0.006906	931	0.00405242	103	0.000675714
chr01	17850001	17900000	257	0.00198415	655	0.00579489	790	0.00656252	783	0.00696133	836	0.00700855	770	0.005016	449	0.00376112	705	0.00462216	727	0.00491007	615	0.00545644	621	0.00584537	458	0.00382628	647	0.00535004	879	0.00641739	919	0.00663683	791	0.00589833	935	0.00393121	290	0.00244297
chr01	17900001	17950000	134	0.00108178	846	0.00776628	857	0.00625895	964	0.00860559	1614	0.0115743	1321	0.0106525	1102	0.00934983	1268	0.00922933	1294	0.0101747	987	0.00860444	636	0.00650005	1293	0.0103274	1202	0.007288	1597	0.0126562	1771	0.0100714	1608	0.0127616	1405	0.00634217	203	0.00128982
chr01	17950001	18000000	99	0.000731111	846	0.00704711	503	0.0036183	712	0.00680889	1163	0.00801689	1029	0.00809289	772	0.00699378	969	0.00707956	1059	0.00778933	660	0.00582756	320	0.00314667	778	0.00705333	698	0.00416092	1162	0.00852257	1254	0.00741611	1138	0.00829235	1072	0.00505372	104	0.000716527
chr01	18000001	18050000	214	0.00149872	817	0.00686933	702	0.00512868	813	0.00589338	1237	0.00905778	759	0.006644	694	0.00635332	859	0.00661971	774	0.00648578	516	0.00445778	630	0.00603747	651	0.00610089	782	0.00561744	1297	0.00797626	1233	0.00605281	1118	0.00620768	1295	0.00597163	286	0.00195635
chr01	18050001	18100000	25	0.000103111	896	0.00838959	885	0.00812691	404	0.003428	969	0.00580987	907	0.00858044	840	0.00862267	794	0.00719705	954	0.00888089	748	0.00696311	234	0.00242402	768	0.00812451	271	0.00188533	356	0.00263001	925	0.00632456	894	0.00817525	1040	0.00335121	123	0.000727317
chr01	18100001	18150000	220	0.00202935	979	0.00845956	773	0.00699663	644	0.00585867	1136	0.00836267	862	0.00726933	857	0.00685048	721	0.00589613	857	0.00654844	593	0.00561467	700	0.00720983	689	0.00639839	885	0.00639511	1074	0.00772657	1091	0.00699027	1139	0.00720379	1128	0.00606311	254	0.00226216
chr01	18150001	18200000	327	0.00259984	1036	0.00894933	1139	0.0102271	933	0.00882862	1265	0.00966566	1062	0.00838335	770	0.00660906	768	0.00583211	1151	0.008144	617	0.00422714	891	0.00868748	771	0.00665121	879	0.00663513	1204	0.00760398	1317	0.00891335	1318	0.00856379	1268	0.00483615	240	0.00182286
chr01	18200001	18250000	44	0.000310225	529	0.00458496	384	0.00365472	493	0.004352	637	0.0047277	545	0.00414021	529	0.00439987	598	0.00420552	507	0.00428095	482	0.00303082	354	0.00368133	522	0.00432013	447	0.00342578	406	0.00261085	691	0.00458948	686	0.00428517	620	0.00254622	22	0.000151429
chr01	18250001	18300000	42	0.000261333	497	0.00316494	241	0.00223378	454	0.00283655	590	0.00382444	578	0.00460889	536	0.00385556	507	0.00282673	438	0.00262844	487	0.00294461	234	0.00228133	483	0.00465251	271	0.00184667	486	0.00317639	672	0.00333323	631	0.00316379	539	0.00185917	70	0.000420891
chr01	18300001	18350000	204	0.00171778	371	0.00285644	462	0.00416222	458	0.00381067	560	0.00367911	580	0.00486933	559	0.00401514	459	0.00357022	692	0.00442889	489	0.00387289	291	0.00237733	454	0.00375926	288	0.00198356	540	0.0038485	698	0.00439755	677	0.00449937	620	0.00285408	154	0.00109154
chr01	18350001	18400000	97	0.000752889	498	0.00390536	257	0.00209983	424	0.00373117	584	0.00440981	637	0.00511156	545	0.00455644	563	0.00350178	561	0.00352	489	0.00332267	222	0.00197778	496	0.00479426	309	0.00202	644	0.00439238	732	0.00515898	754	0.00499399	619	0.00274226	208	0.00159571
chr01	18400001	18450000	349	0.002744	808	0.00644667	551	0.00427289	614	0.00506089	805	0.00679778	1373	0.0107258	1349	0.0117298	1289	0.00746978	757	0.00567111	1252	0.00745556	537	0.00481778	1242	0.0122742	494	0.00403422	902	0.0063375	1499	0.0112058	1552	0.0107532	1591	0.00656173	361	0.00303305
chr01	18450001	18500000	83	0.000528444	579	0.00553333	480	0.00341867	452	0.00395467	588	0.00484622	851	0.006776	812	0.00697502	766	0.00531401	678	0.00485289	754	0.005188	351	0.00354978	758	0.00736139	378	0.00283022	734	0.00483217	1037	0.00647943	996	0.00642863	1012	0.00442621	263	0.00168643
chr01	18500001	18550000	33	0.000186667	609	0.00496	891	0.00747745	778	0.00689872	902	0.00711922	770	0.006188	778	0.00633797	687	0.005424	827	0.00559084	408	0.00284622	670	0.00593471	612	0.00516667	333	0.00238272	891	0.00646499	1019	0.00681225	985	0.00749501	922	0.00431649	240	0.0018773
chr01	18550001	18600000	97	0.000702222	523	0.00479248	583	0.00484477	814	0.00690667	466	0.00356536	634	0.00478937	599	0.00496467	598	0.00527333	558	0.004668	284	0.00230578	410	0.003748	598	0.00510008	329	0.00241111	798	0.00443091	931	0.00624173	935	0.00656437	742	0.00486291	198	0.00134716
chr01	18600001	18650000	84	0.000449333	829	0.00628332	870	0.00550715	928	0.00615366	1035	0.00800945	1053	0.00789067	917	0.00659788	926	0.00701067	770	0.00614267	521	0.0026547	684	0.00623294	879	0.00678357	524	0.00382581	984	0.00703344	1081	0.00590747	1156	0.00619426	1108	0.00406773	427	0.00261357
chr01	18650001	18700000	228	0.00166756	745	0.00709552	844	0.00704	879	0.00671556	962	0.00694756	1283	0.00945467	1555	0.00933422	880	0.00797733	1630	0.0102236	711	0.00566271	886	0.00790183	918	0.00700183	590	0.00455689	1220	0.00735438	1344	0.00562056	1060	0.00589021	1622	0.00784278	506	0.00407214
chr01	18700001	18750000	342	0.00337156	594	0.00552889	726	0.00664405	702	0.00619111	754	0.00614849	868	0.00643378	993	0.0068165	660	0.00621733	999	0.007488	489	0.00457206	676	0.00656089	659	0.00577244	549	0.00498133	857	0.0067425	857	0.00572845	782	0.0051052	990	0.00613059	474	0.00408643
chr01	18750001	18800000	323	0.00245137	304	0.00232046	784	0.00659828	755	0.00410844	846	0.00761936	878	0.00528978	969	0.00590049	894	0.00805879	1095	0.0089695	394	0.00258622	808	0.00703671	853	0.00626735	193	0.00139333	679	0.00301783	787	0.00443336	775	0.00568832	865	0.00420256	217	0.00154961
chr01	18800001	18850000	136	0.0013058	470	0.00409511	529	0.0045494	471	0.00388711	506	0.00388356	518	0.00373244	404	0.0032178	342	0.00292358	467	0.00319511	249	0.00143689	444	0.00444311	325	0.00283867	378	0.00230178	550	0.0039695	557	0.00364141	573	0.00406611	617	0.00334387	185	0.00172
chr01	18850001	18900000	35	0.000224012	591	0.0050753	664	0.00445717	702	0.00543215	715	0.00501586	757	0.00507378	524	0.00404311	454	0.00333958	665	0.00418965	379	0.00289268	530	0.00524994	382	0.00321867	440	0.00184492	642	0.00437885	846	0.00502696	779	0.00468288	622	0.00280424	202	0.00122714
chr01	18900001	18950000	122	0.000946229	496	0.00426311	730	0.00630276	496	0.00333022	728	0.00533656	652	0.00477911	632	0.00544889	535	0.00484178	695	0.00499826	642	0.00435051	651	0.00577738	644	0.00531956	291	0.00129244	629	0.00442435	768	0.0051746	654	0.00360768	660	0.00336129	421	0.00287219
chr01	18950001	19000000	44	0.000305803	363	0.00311244	539	0.00437554	363	0.00265067	539	0.003868	502	0.003588	519	0.00434403	456	0.0039113	551	0.0038867	473	0.00322854	494	0.00447484	462	0.00417289	282	0.00147644	464	0.00338277	567	0.00368697	505	0.00290706	522	0.00245297	301	0.00187014
chr01	19000001	19050000	227	0.00185674	583	0.00473822	843	0.00662618	684	0.00574595	840	0.00657215	819	0.00693804	788	0.006988	828	0.00643755	817	0.00576875	577	0.00444554	613	0.00583209	766	0.00678933	354	0.00238622	799	0.00602701	995	0.00572751	946	0.00589201	862	0.00460979	304	0.00248509
chr01	19050001	19100000	157	0.00115156	830	0.00822157	1148	0.00989652	901	0.00791028	1037	0.00901644	1106	0.00867429	1114	0.00854889	905	0.00713733	1052	0.00756489	799	0.00718222	929	0.00906058	896	0.00833867	813	0.00399511	1153	0.00795144	1177	0.00835413	1094	0.00796095	1226	0.00670155	412	0.00348234
chr01	19100001	19150000	98	0.000942229	542	0.00551333	600	0.00412978	641	0.005684	729	0.00601822	776	0.00688248	608	0.00491689	441	0.00317825	552	0.00393822	507	0.00466024	585	0.00558444	417	0.00327427	522	0.00260408	799	0.00572367	907	0.00591662	881	0.00650758	942	0.0058799	235	0.00215651
chr01	19150001	19200000	230	0.00217956	437	0.00414711	591	0.00518	519	0.00438267	555	0.00420044	606	0.00486089	546	0.00486044	533	0.00445067	540	0.00386622	450	0.00324889	486	0.00459603	520	0.00471244	404	0.0027578	623	0.00481171	620	0.0038474	613	0.004438	676	0.00477259	283	0.00264214
chr01	19200001	19250000	358	0.00334311	1124	0.009788	1106	0.00930222	1097	0.00925156	1015	0.00839867	958	0.00726672	913	0.00611511	557	0.00494622	1089	0.0069637	598	0.0046387	633	0.00548711	582	0.00478356	619	0.00408	1258	0.00983976	1301	0.00847991	1149	0.00856125	1292	0.00802649	388	0.00390714
chr01	19250001	19300000	17	0.000131556	734	0.00745765	877	0.00803434	901	0.00813612	818	0.00758241	162	0.00148178	198	0.00113733	77	0.000644889	741	0.00343244	138	0.00116178	698	0.00733272	76	0.000511111	674	0.00281067	964	0.00829209	1008	0.00655449	951	0.00776832	986	0.00749766	60	0.00041932
chr01	19300001	19350000	169	0.00145822	265	0.00242356	730	0.00609605	731	0.00629156	767	0.005652	751	0.006288	696	0.00639689	704	0.00668938	709	0.00587911	280	0.00228978	662	0.00619378	701	0.0064842	613	0.00275422	801	0.00667088	850	0.00548308	760	0.00639687	829	0.00587188	117	0.000864397
chr01	19350001	19400000	133	0.000925778	585	0.00601272	746	0.00581378	1056	0.00840222	1073	0.00688578	887	0.00709733	692	0.00634489	719	0.00660756	1009	0.00693644	362	0.00289956	592	0.00533515	712	0.00635427	486	0.00208933	975	0.0071005	1199	0.00793	1126	0.00765856	913	0.00585596	207	0.00176077
chr01	19400001	19450000	44	0.000298667	793	0.00756057	492	0.00319689	933	0.00672263	963	0.00559644	1047	0.00668637	420	0.00352141	420	0.00290142	891	0.00504316	446	0.00330889	307	0.00273289	417	0.0034285	111	0.000455556	1049	0.00625714	1117	0.00680723	999	0.00514624	747	0.00454229	628	0.00403635
chr01	19450001	19500000	52	0.000416	429	0.00403376	782	0.00635702	772	0.00624316	874	0.00627695	713	0.005944	630	0.00499382	881	0.00654993	761	0.0039366	629	0.00496894	534	0.00518468	742	0.00659797	392	0.00158578	888	0.00628111	939	0.00657475	940	0.00668866	905	0.00479616	404	0.00266038
chr01	19500001	19550000	48	0.000339114	452	0.0030338	438	0.0032757	565	0.00510004	476	0.00385961	582	0.00581698	551	0.00468725	650	0.00559378	693	0.00535956	575	0.00486933	409	0.00368464	630	0.005852	110	0.000884444	581	0.00417	669	0.00377923	658	0.00547671	712	0.00457837	68	0.000458681
chr01	19550001	19600000	155	0.0010707	508	0.00390133	587	0.00380645	510	0.00401244	672	0.00489556	499	0.00438978	669	0.00534097	683	0.00560508	829	0.00531596	536	0.00378984	559	0.00494686	692	0.00565649	333	0.001657	767	0.00491255	695	0.00435128	724	0.00486348	903	0.00574704	99	0.000727352
chr01	19600001	19650000	72	0.000418667	648	0.00383514	736	0.00706709	707	0.00664642	428	0.00318311	445	0.00353289	711	0.00405467	758	0.00429422	1013	0.00661111	727	0.00499067	215	0.00191825	364	0.00300133	105	0.000415133	774	0.00687669	864	0.00569113	837	0.006926	975	0.00583361	51	0.000390714
chr01	19650001	19700000	203	0.00152311	773	0.00616311	857	0.00748267	766	0.00597871	909	0.00702	718	0.00490622	807	0.00648756	735	0.00642178	978	0.00545911	510	0.00395733	674	0.00603156	697	0.00584235	466	0.00252713	932	0.00639967	1001	0.00645929	924	0.00652516	957	0.00524437	371	0.00303929
chr01	19700001	19750000	231	0.00190756	738	0.00609822	727	0.00578893	623	0.00501382	869	0.00631521	600	0.00449918	590	0.00482578	591	0.00488311	646	0.00440356	550	0.00354847	657	0.006036	525	0.00452844	479	0.00255022	851	0.00565155	794	0.00458328	698	0.00455116	764	0.00444585	248	0.00211286
chr01	19750001	19800000	150	0.00110533	692	0.00559333	599	0.00453597	721	0.00593943	712	0.00536129	603	0.00434118	558	0.00470844	525	0.00449559	605	0.00390402	506	0.00313924	614	0.0054695	521	0.00413158	430	0.00196756	771	0.00505868	736	0.00487508	749	0.0048987	666	0.00397289	176	0.00153571
chr01	19800001	19850000	339	0.00321624	481	0.00449022	559	0.00451504	476	0.00379644	604	0.00488585	519	0.00408403	416	0.00393396	446	0.00416409	483	0.00309116	330	0.00236	444	0.00431356	417	0.00260227	338	0.00182447	575	0.004405	596	0.00425425	588	0.00394926	569	0.00319699	151	0.00142164
chr01	19850001	19900000	296	0.00291867	308	0.00238889	338	0.00289289	325	0.00232044	425	0.00315467	358	0.00302578	269	0.00192495	350	0.00283513	362	0.0023898	254	0.0019765	220	0.0020249	293	0.00262804	206	0.000979578	421	0.00265923	432	0.00293786	406	0.00271137	434	0.00253391	64	0.000555
chr01	19900001	19950000	548	0.00508844	566	0.00491244	645	0.00547644	530	0.00491707	706	0.00538889	565	0.003564	425	0.00329556	472	0.003836	483	0.00332049	375	0.002832	466	0.004164	422	0.00311733	344	0.00171333	727	0.0050286	742	0.00486396	742	0.00481389	713	0.00463095	48	0.000407857
chr01	19950001	20000000	400	0.00341556	476	0.00358444	527	0.00387603	516	0.00459022	570	0.0043401	549	0.00406	362	0.00278622	399	0.00345511	458	0.00336578	423	0.00287222	341	0.00293022	389	0.0030778	245	0.00176626	616	0.00414776	563	0.00346207	599	0.0036575	648	0.00368701	139	0.00121584
chr01	20000001	20050000	307	0.00272669	541	0.00390311	506	0.00342946	675	0.00496533	461	0.00359244	723	0.00608107	508	0.00398711	682	0.00602055	582	0.00388667	616	0.00426804	502	0.00479258	665	0.00561791	399	0.00211111	656	0.00515106	783	0.00536148	796	0.00540987	741	0.00440296	311	0.00302714
chr01	20050001	20100000	714	0.00636008	490	0.00324444	845	0.0067605	814	0.00660716	803	0.00537483	616	0.00390711	788	0.00581378	598	0.00505826	749	0.00462267	536	0.00373022	572	0.00521467	604	0.00469159	410	0.00207202	785	0.00488183	957	0.00592093	962	0.00583055	724	0.00481	217	0.00170357
chr01	20100001	20150000	348	0.00260147	500	0.00408751	572	0.00358712	479	0.00419044	593	0.00465426	596	0.00429778	467	0.00369208	505	0.00374756	635	0.00390225	299	0.00180356	365	0.00296	382	0.00302044	154	0.000682667	828	0.0056925	823	0.00458089	843	0.00531842	610	0.00432051	242	0.00182857
chr01	20150001	20200000	628	0.005612	849	0.00751156	1236	0.00803263	1138	0.0107364	1260	0.0115102	1403	0.0112769	925	0.00816584	1050	0.00866089	1186	0.0088112	1013	0.00738711	727	0.00673378	867	0.00731383	554	0.00390756	1477	0.010257	1409	0.00877306	1549	0.00946295	1268	0.00840596	546	0.00495652
chr01	20200001	20250000	1201	0.0123451	508	0.00353022	1435	0.0119948	802	0.00679778	662	0.00517662	1497	0.00999653	791	0.00644533	1427	0.0129079	1493	0.0128411	683	0.00483511	372	0.00347556	1433	0.0126008	280	0.00119867	1544	0.00925767	966	0.00724545	1577	0.00828624	583	0.0034934	75	0.000554317
chr01	20250001	20300000	830	0.00748983	808	0.00641156	823	0.00598578	1084	0.00869834	1068	0.00851518	1380	0.0104373	1388	0.0108011	1347	0.0108836	1378	0.00926023	707	0.004904	1090	0.00999923	1332	0.0105669	764	0.00354711	1032	0.00700103	1396	0.00963558	1374	0.00962347	1253	0.00850502	336	0.00328643
chr01	20300001	20350000	867	0.00757378	899	0.00589009	950	0.00787834	752	0.00615396	1094	0.00833104	1033	0.00781384	935	0.00854051	1027	0.008864	929	0.00556044	806	0.00609165	794	0.00717605	1008	0.00847879	517	0.0027535	961	0.00764928	1077	0.00718146	1233	0.00818894	981	0.00403367	85	0.000592143
chr01	20350001	20400000	1046	0.00959429	1105	0.00693655	1009	0.00830061	1162	0.00970889	1241	0.00834489	1359	0.0104467	1102	0.00991301	1313	0.0109493	1189	0.00787485	1019	0.00702844	746	0.00734933	1260	0.0096843	703	0.00353114	1360	0.00925009	1430	0.00952448	1523	0.0105264	1043	0.00385645	285	0.00273357
chr01	20400001	20450000	701	0.00627244	759	0.00479115	659	0.00568444	829	0.00696044	1049	0.00690588	879	0.00712633	820	0.00701349	850	0.006916	831	0.00553915	721	0.00494937	762	0.00719405	795	0.00595152	567	0.00267115	995	0.00662683	1034	0.00605831	1195	0.00713368	667	0.00286259	131	0.000670093
chr01	20450001	20500000	423	0.00375114	530	0.00352	512	0.00367694	505	0.00424892	568	0.00436267	442	0.00337244	433	0.00372578	429	0.00355156	448	0.00292758	256	0.00193067	367	0.00343067	412	0.00304178	283	0.001536	545	0.00372854	659	0.00455659	634	0.00420509	432	0.00223666	246	0.00237288
chr01	20500001	20550000	712	0.00679742	874	0.00694444	835	0.00640555	795	0.00714011	870	0.00598	691	0.005772	702	0.00600512	679	0.00544667	822	0.005688	297	0.00220444	533	0.00486722	607	0.00549471	338	0.00184715	918	0.00621539	962	0.00572319	938	0.00584305	903	0.00625946	142	0.00128644
chr01	20550001	20600000	400	0.00360092	737	0.00374978	762	0.00467395	752	0.00668805	768	0.00511244	810	0.00724444	751	0.00663467	778	0.00585604	742	0.00376358	312	0.00212667	291	0.00216178	696	0.00699043	150	0.00103244	882	0.00623533	842	0.00493253	912	0.00545371	895	0.00546826	151	0.00119429
chr01	20600001	20650000	761	0.00747122	762	0.0053796	1112	0.0086014	974	0.00812089	955	0.00636671	882	0.00806628	847	0.00725117	845	0.00683022	860	0.00630271	510	0.00457556	783	0.007796	806	0.00795378	788	0.005284	1073	0.00796471	916	0.0061699	1062	0.00715293	1026	0.0071628	306	0.00228864
chr01	20650001	20700000	717	0.00635625	684	0.00509689	715	0.0057632	838	0.00688133	1044	0.00740489	874	0.00705067	786	0.00706638	741	0.006584	839	0.00615476	582	0.00459911	721	0.00662005	572	0.00404889	473	0.00429022	991	0.00616212	1098	0.00664887	1116	0.00666381	973	0.00554606	95	0.000672887
chr01	20700001	20750000	534	0.00454444	580	0.00482667	517	0.00403733	475	0.003992	707	0.0052503	629	0.00511111	599	0.00509426	631	0.00508222	745	0.00522578	406	0.00327778	597	0.00519252	527	0.00350533	384	0.00318392	718	0.00486502	704	0.00443856	754	0.00461903	825	0.00445754	242	0.00203337
chr01	20750001	20800000	1256	0.0123756	1399	0.0113204	1498	0.0107271	1222	0.0108316	1625	0.0134102	1532	0.012412	1129	0.00777078	1458	0.0130462	1728	0.0122298	994	0.00894178	1252	0.01206	1319	0.0102076	981	0.00899378	1298	0.008617	1572	0.00954602	1766	0.0108237	1817	0.00902188	298	0.00214893
chr01	20800001	20850000	686	0.00649249	935	0.00680287	864	0.00595801	842	0.00729899	1110	0.00898007	1014	0.00775727	631	0.0043748	792	0.00696805	931	0.00659161	634	0.005276	858	0.00842067	743	0.00555322	740	0.00662766	680	0.00481374	907	0.00503672	1018	0.00661034	1153	0.00641232	221	0.00221214
chr01	20850001	20900000	681	0.00579738	715	0.00466633	716	0.0051139	649	0.00517449	1068	0.00717566	592	0.00488756	743	0.00665285	1012	0.0083683	984	0.00734183	493	0.00367511	651	0.00562862	682	0.00615124	381	0.00378978	998	0.00629903	582	0.00373462	576	0.00349045	885	0.00504911	111	0.00102786
chr01	20900001	20950000	433	0.00415644	519	0.00401467	430	0.0032619	532	0.0045014	751	0.00569956	546	0.00473511	563	0.00441566	588	0.00522444	627	0.00453829	413	0.00306089	423	0.00406089	380	0.00349422	318	0.00327556	651	0.00509854	744	0.00484334	691	0.0052387	743	0.0049327	251	0.00228517
chr01	20950001	21000000	878	0.00845733	1119	0.00725111	931	0.00708054	1093	0.00899347	1305	0.00920568	1037	0.00856978	1029	0.00899812	1223	0.0106049	1631	0.0103227	857	0.00773967	873	0.00870133	815	0.00784367	758	0.00778933	1315	0.00854333	1425	0.00959232	1402	0.010101	1595	0.00958385	546	0.00551452
chr01	21000001	21050000	1058	0.00985971	670	0.00520089	1143	0.00757689	673	0.00580578	1157	0.00862622	1041	0.00828089	1041	0.00937016	1058	0.00853956	1000	0.00608756	588	0.004172	674	0.00603867	490	0.00432489	420	0.00416	749	0.00462669	1251	0.00640239	1036	0.00562339	1100	0.00540839	299	0.00286929
chr01	21050001	21100000	435	0.00324635	402	0.00341244	483	0.00323733	449	0.00390136	557	0.00441959	437	0.00373556	434	0.0036625	438	0.00363011	473	0.00329602	430	0.00301529	435	0.00383253	307	0.00253926	315	0.00307911	430	0.00288244	575	0.00319273	512	0.00328039	506	0.00277858	281	0.0028886
chr01	21100001	21150000	456	0.00417906	394	0.00314267	522	0.00378981	516	0.00386844	585	0.00448578	557	0.004728	712	0.0052956	537	0.00440978	643	0.0043788	365	0.00281911	524	0.00497333	335	0.00294133	400	0.00403422	565	0.00412656	717	0.00463705	799	0.00475589	827	0.00496975	285	0.00272786
chr01	21150001	21200000	527	0.00484844	554	0.00409867	525	0.004436	411	0.00345156	614	0.00463604	608	0.0047405	557	0.00518178	582	0.00490759	721	0.00514178	400	0.0029704	554	0.00542089	374	0.00334267	450	0.00467778	649	0.00450571	632	0.00437022	569	0.00403116	533	0.00279753	169	0.00122292
chr01	21200001	21250000	487	0.00435967	443	0.00362889	477	0.003864	475	0.00398551	538	0.0036885	611	0.00434844	513	0.00470844	537	0.00447655	785	0.00511067	328	0.002636	541	0.00499822	387	0.00353247	395	0.00398628	617	0.00443521	761	0.00481635	646	0.00399814	621	0.00342035	127	0.000943421
chr01	21250001	21300000	677	0.00629249	868	0.00734933	671	0.00529644	728	0.00630578	634	0.00519243	1074	0.00779067	679	0.00628711	797	0.00638267	949	0.00690978	457	0.00415114	577	0.00515778	504	0.00452	373	0.00376178	926	0.00660139	1126	0.00727364	1034	0.00674768	966	0.00522664	130	0.00118429
chr01	21300001	21350000	983	0.00958268	993	0.00855353	988	0.00810178	1007	0.00856089	1215	0.00999919	1328	0.0107347	981	0.00956941	1151	0.0102334	1275	0.0102316	1042	0.009604	899	0.00882102	860	0.00813166	830	0.00832133	1137	0.00907045	1432	0.00991526	1325	0.00989414	1409	0.00878841	364	0.00354323
chr01	21350001	21400000	615	0.00528116	822	0.007073	853	0.00594898	711	0.00590756	976	0.00701219	852	0.00617644	710	0.00663067	885	0.00748589	1015	0.00764984	786	0.00697744	846	0.00791929	487	0.00428314	718	0.00707871	962	0.00667331	1265	0.00776446	1086	0.00745777	1084	0.0066467	306	0.00219929
chr01	21400001	21450000	551	0.00403156	815	0.00593689	783	0.00632183	723	0.00648578	876	0.00690667	716	0.00628	534	0.004885	676	0.00638138	888	0.00672138	679	0.00627289	581	0.00487956	313	0.00266267	313	0.00279556	930	0.00674873	949	0.00629728	920	0.0059501	1004	0.00674791	132	0.00108952
chr01	21450001	21500000	392	0.00278802	567	0.00398142	546	0.00393689	612	0.00492178	640	0.0052846	582	0.00496044	474	0.00484426	578	0.00542049	683	0.00570013	481	0.00342311	506	0.00482326	407	0.00368544	395	0.00405755	574	0.0046909	683	0.00502733	667	0.00461042	718	0.00477151	80	0.00076431
chr01	21500001	21550000	1144	0.00899333	1265	0.0092876	1257	0.00920889	1100	0.00850105	1336	0.0112352	1312	0.0103059	732	0.00715289	1328	0.0117271	1409	0.0115636	1102	0.00893487	1143	0.0107853	1064	0.00950756	1001	0.0100124	1321	0.0103278	1467	0.0107374	1375	0.00978927	1414	0.00880125	221	0.00197071
chr01	21550001	21600000	279	0.00201833	816	0.00593116	324	0.00226464	979	0.00810411	329	0.00250423	719	0.00656059	571	0.00425318	724	0.0063641	757	0.00643212	781	0.00742311	341	0.00319856	572	0.00517287	324	0.00320564	1024	0.0074647	1083	0.00789188	1057	0.0074503	876	0.00516093	165	0.00170644
chr01	21600001	21650000	586	0.0041494	801	0.00688	715	0.00555689	805	0.00637111	785	0.00625956	870	0.00729333	688	0.00625022	834	0.00702405	1150	0.00906578	539	0.00517644	665	0.00544756	643	0.005844	273	0.00270356	906	0.00750311	1014	0.00776287	983	0.00699095	1154	0.00596283	515	0.00321217
chr01	21650001	21700000	452	0.00338929	1134	0.010071	594	0.00407983	1175	0.00997963	1220	0.0100759	1267	0.00911822	507	0.00428474	1268	0.010857	1326	0.0106063	867	0.005736	497	0.0039886	978	0.00867746	357	0.00288095	1187	0.00944017	1297	0.00843789	1348	0.00856666	1248	0.00591014	633	0.00582159
chr01	21700001	21750000	467	0.0038725	821	0.00592729	491	0.00394939	681	0.00535204	639	0.00499922	690	0.00587511	550	0.00457665	683	0.00589699	811	0.00622405	582	0.00438198	554	0.00511436	540	0.00490715	413	0.00416403	828	0.00673275	969	0.00663245	969	0.00677208	863	0.00478121	412	0.00419885
chr01	21750001	21800000	471	0.00351704	550	0.00476048	528	0.00407895	515	0.00414943	599	0.00437156	705	0.005504	509	0.00436899	650	0.00524671	613	0.0049496	320	0.00299822	448	0.00397342	383	0.00345114	288	0.00288624	692	0.00461413	762	0.00521706	788	0.00544832	640	0.00323374	119	0.00104214
chr01	21800001	21850000	901	0.00671111	1130	0.00790806	834	0.00389048	1319	0.0114694	1356	0.0103658	1312	0.00982244	309	0.00226667	1163	0.00727398	1326	0.0113751	1066	0.0102382	412	0.00372222	484	0.00411527	379	0.00347867	1330	0.00689347	1470	0.00931932	1441	0.0101162	938	0.0059496	392	0.00315912
chr01	21850001	21900000	931	0.00681963	1048	0.00966636	902	0.00403209	1156	0.00997883	1407	0.0107502	1340	0.0111302	484	0.0033178	1225	0.0103707	1394	0.0108497	1024	0.00959867	711	0.00716578	824	0.00748756	715	0.00715517	1328	0.00993853	1548	0.00972989	1423	0.0101249	1507	0.00813167	387	0.00299863
chr01	21900001	21950000	299	0.00247022	420	0.0036	289	0.00152178	447	0.00372044	662	0.00489867	464	0.00399644	212	0.00168267	417	0.00369689	673	0.00476044	363	0.00347867	358	0.003772	264	0.00252222	354	0.00369956	652	0.00485852	755	0.0048651	702	0.00455274	554	0.00298806	317	0.003195
chr01	21950001	22000000	413	0.00385119	707	0.00617156	375	0.00231691	590	0.00462358	1283	0.00667121	707	0.00660538	617	0.00444458	702	0.00623338	1139	0.00725716	425	0.00384889	415	0.00395822	599	0.00532315	412	0.00375647	1373	0.00843233	1674	0.010961	1521	0.010599	1506	0.0110628	320	0.00290288
chr01	22000001	22050000	591	0.00562138	887	0.00657111	636	0.00358756	848	0.00704374	1035	0.00802933	939	0.00723805	662	0.0057792	934	0.00761146	1047	0.00832667	646	0.006156	597	0.00562315	595	0.00542533	499	0.00492978	1067	0.00758337	1045	0.00678434	996	0.00675521	964	0.00601028	186	0.00131182
chr01	22050001	22100000	566	0.005564	737	0.005792	626	0.00409295	819	0.00646049	902	0.00645511	861	0.00645556	655	0.00579027	748	0.00577333	946	0.00674578	531	0.00499467	554	0.00512133	425	0.00399067	359	0.003752	906	0.00595093	896	0.00575018	788	0.00514695	830	0.00531917	229	0.00170241
chr01	22100001	22150000	758	0.0071586	804	0.00580489	797	0.00467956	805	0.00677872	981	0.00664849	808	0.0070365	795	0.00630667	918	0.00752284	988	0.00722533	654	0.00603733	489	0.00443156	573	0.0051567	279	0.00287289	1008	0.006914	985	0.00635803	969	0.00683087	954	0.00629888	271	0.00267143
chr01	22150001	22200000	455	0.00404848	514	0.0034019	644	0.00347203	606	0.004428	785	0.00497348	689	0.00499911	731	0.00556128	635	0.00514533	682	0.00507123	508	0.00455826	511	0.00432902	250	0.00225338	283	0.00287204	775	0.00426535	857	0.00502526	767	0.00486179	891	0.00549355	362	0.00361585
chr01	22200001	22250000	821	0.00683022	837	0.00500396	969	0.00576044	923	0.00691511	1246	0.00866578	1316	0.00992222	1176	0.00895244	1212	0.00979511	1286	0.01	1021	0.00880622	984	0.00867956	733	0.00653067	771	0.00775656	1409	0.00820532	1544	0.00879935	1362	0.0083507	2009	0.0131847	465	0.00414264
chr01	22250001	22300000	482	0.00456698	526	0.00407117	491	0.00267867	585	0.00513822	672	0.00474978	673	0.00517689	549	0.00500178	678	0.00544489	752	0.00570044	514	0.00502311	511	0.00416178	350	0.00318978	226	0.00222622	630	0.00354604	537	0.00326271	525	0.00324596	603	0.00369972	144	0.00125143
chr01	22300001	22350000	155	0.00139335	420	0.00340222	312	0.00185468	377	0.00322089	478	0.00366269	483	0.00365644	390	0.00340635	486	0.00383051	504	0.00397956	348	0.00313511	344	0.00327022	224	0.00207867	278	0.00295024	434	0.00306806	473	0.00324251	466	0.00333921	457	0.00305891	187	0.00141857
chr01	22350001	22400000	445	0.00397822	738	0.00579156	523	0.00293289	794	0.00658844	835	0.00559684	764	0.00611111	478	0.00390311	755	0.00607111	897	0.00648311	460	0.00409295	467	0.00410359	513	0.0046	376	0.00361627	838	0.00569739	843	0.00456668	852	0.00510832	1047	0.00631846	300	0.00198786
chr01	22400001	22450000	819	0.0078405	778	0.00586978	803	0.00387034	830	0.00714372	1090	0.00916079	349	0.002792	435	0.00279206	326	0.00272495	365	0.00270342	752	0.00385881	672	0.00590952	313	0.00250019	626	0.00618954	1073	0.00866013	1030	0.00797325	978	0.00792482	1099	0.00592598	225	0.00154
chr01	22450001	22500000	814	0.00794178	1167	0.00831733	929	0.00476058	1107	0.00948533	1404	0.0107898	741	0.00614	650	0.00500405	761	0.00651956	733	0.00569786	930	0.00604489	872	0.0075665	565	0.00485211	771	0.00723496	1183	0.00926308	1310	0.00933179	1237	0.00875305	1195	0.00656049	350	0.00266505
chr01	22500001	22550000	634	0.00560711	601	0.00413733	666	0.00357977	553	0.00427467	755	0.00511002	877	0.00620622	690	0.00604936	877	0.00661556	887	0.00668341	432	0.00403156	635	0.00516553	459	0.00409822	240	0.00236062	665	0.00437152	969	0.00545358	842	0.00454465	799	0.0049608	361	0.00241889
chr01	22550001	22600000	828	0.00773247	1053	0.00816356	795	0.00408889	1037	0.00740637	1247	0.00990341	1387	0.0118369	1070	0.00897685	1325	0.0114911	1414	0.00931177	1128	0.0094797	722	0.00606844	765	0.00685033	382	0.00353822	1358	0.0102567	1552	0.0106234	1265	0.00861214	1448	0.00836366	276	0.00257143
chr01	22600001	22650000	623	0.00564	1051	0.0089748	629	0.00405299	1090	0.00806251	1532	0.0103513	1466	0.0120548	884	0.00634896	1414	0.0119059	1554	0.00849859	801	0.00499244	406	0.00303111	1075	0.00989519	134	0.00120044	1338	0.00914398	1459	0.00971717	1345	0.00694811	1274	0.00718815	395	0.00232885
chr01	22650001	22700000	572	0.00493922	803	0.00633471	562	0.00530271	1184	0.00959273	1172	0.00897699	1188	0.00782889	925	0.00779878	1173	0.00840089	979	0.007346	457	0.00351475	624	0.00540978	551	0.00497337	366	0.00356756	1240	0.00836887	1282	0.00732778	1136	0.00770834	1298	0.00866295	272	0.00234345
chr01	22700001	22750000	968	0.0093171	1352	0.0111742	1108	0.0110742	1621	0.0124204	1667	0.0122996	1737	0.010776	1374	0.0120521	1721	0.0123698	1625	0.0124036	701	0.00429733	1384	0.0113489	1133	0.00980878	708	0.00670978	1755	0.00987464	1558	0.00587567	1352	0.00711642	1197	0.00687241	737	0.00733571
chr01	22750001	22800000	625	0.00568362	838	0.00624857	626	0.0053775	1047	0.00784667	1013	0.0076973	910	0.00637156	758	0.00632094	954	0.00700356	898	0.00646489	559	0.00428403	712	0.00610699	543	0.00479606	531	0.00489922	1080	0.00692369	923	0.00404231	878	0.00511	941	0.00517956	342	0.00347071
chr01	22800001	22850000	553	0.00496356	1042	0.00645511	534	0.00383556	1186	0.00934711	1106	0.00838756	670	0.00516444	491	0.00397022	659	0.00520711	670	0.00444089	508	0.00440667	483	0.00432756	391	0.00349689	428	0.00415511	1169	0.0094996	692	0.00386734	751	0.00474926	1175	0.00455642	146	0.00114214
chr01	22850001	22900000	416	0.0032818	746	0.00536699	420	0.00325218	807	0.00662864	913	0.00663388	792	0.00590493	713	0.00573515	796	0.00481607	837	0.00609333	534	0.00376889	413	0.00343406	207	0.0015569	351	0.00313827	720	0.00527761	813	0.00549865	839	0.00577432	764	0.00497785	281	0.00184078
chr01	22900001	22950000	337	0.00272889	446	0.00348136	391	0.00289515	453	0.00359247	442	0.00349956	280	0.00221962	377	0.00283568	288	0.00254489	400	0.00295556	320	0.00247111	335	0.00292047	232	0.00185106	253	0.00243035	407	0.00284669	459	0.00286627	451	0.00254211	416	0.00282609	106	0.00099432
chr01	22950001	23000000	927	0.00654667	1007	0.0091758	1077	0.00987704	1091	0.00992808	567	0.00430314	1198	0.0102708	1153	0.0106728	1174	0.0105684	1138	0.00996637	394	0.00222979	981	0.00915891	481	0.00378485	959	0.00917883	521	0.00405687	1199	0.00409438	1295	0.0076646	1082	0.00646127	274	0.00198045
chr01	23000001	23050000	533	0.00426581	725	0.00583035	569	0.00513733	917	0.006908	700	0.00515378	844	0.00675872	636	0.00574844	803	0.00682015	804	0.00641111	469	0.00319511	525	0.00493422	379	0.00330429	493	0.00495959	647	0.004495	819	0.00447858	926	0.00551363	847	0.00580493	137	0.00133
chr01	23050001	23100000	866	0.00771189	806	0.00624	615	0.00563556	1083	0.00874973	1104	0.00852254	1182	0.00919778	879	0.00748567	958	0.00761511	1185	0.00853289	590	0.00555378	811	0.00633708	574	0.00526271	544	0.00544097	1019	0.00749006	1168	0.00828294	1183	0.00718716	1192	0.00777891	272	0.00236364
chr01	23100001	23150000	478	0.00455156	730	0.004824	564	0.00411114	699	0.00438306	782	0.00601244	668	0.0046227	321	0.002636	591	0.00421022	693	0.00461426	262	0.00192578	335	0.00247244	383	0.00382133	328	0.00305721	755	0.00517299	773	0.00469162	808	0.00557295	846	0.00521238	409	0.00384571
chr01	23150001	23200000	732	0.00652805	1153	0.00822133	792	0.00664647	1090	0.00840875	1222	0.0100436	1068	0.00770095	922	0.00735982	1043	0.00726165	1266	0.00863746	821	0.00620335	885	0.00714709	629	0.00551689	643	0.0062916	1294	0.00863287	1271	0.00797164	1236	0.00823883	1164	0.00758112	422	0.00400585
chr01	23200001	23250000	1048	0.00928047	1009	0.00785556	1092	0.0079939	1416	0.00987934	1327	0.0104618	1398	0.0112809	896	0.00782273	1403	0.0113876	1418	0.0100382	851	0.006223	700	0.00560635	857	0.00767778	451	0.0041072	1251	0.00940477	1505	0.0108682	1444	0.0107156	1159	0.00645173	631	0.00646357
chr01	23250001	23300000	486	0.00439959	489	0.00340826	534	0.00385911	893	0.00524267	867	0.00534683	916	0.00681827	709	0.0053916	918	0.00712489	997	0.00664444	569	0.00401292	485	0.00357122	589	0.00529822	382	0.00366764	814	0.0052764	1044	0.00684945	1061	0.0061475	916	0.00505024	210	0.002075
chr01	23300001	23350000	232	0.00227511	210	0.00139911	124	0.000709333	378	0.00258489	247	0.00201778	293	0.00202089	194	0.00139067	285	0.00235428	371	0.00225511	90	0.000473333	192	0.00142222	197	0.00182668	180	0.00189867	292	0.00129917	358	0.00218292	315	0.00153253	255	0.00128924	96	0.000962866
chr01	23350001	23400000	655	0.00561689	1223	0.0101489	563	0.00366669	1191	0.00852464	1586	0.0112079	1458	0.00861067	1305	0.00960124	1393	0.00820436	1676	0.0121773	873	0.00513134	514	0.00382936	459	0.00377987	446	0.00376672	1607	0.0114498	1494	0.00942119	1471	0.0116179	1358	0.00699797	399	0.00359231
chr01	23400001	23450000	494	0.00408983	638	0.00480533	535	0.00480044	614	0.00453333	649	0.00515644	589	0.00524667	747	0.0058592	629	0.00535156	658	0.00458274	514	0.00296756	530	0.00404851	185	0.00141289	226	0.00214711	635	0.00358633	696	0.00494502	678	0.00356863	816	0.00368662	118	0.00111429
chr01	23450001	23500000	927	0.00841756	982	0.00598711	1082	0.00763156	1242	0.00866756	1059	0.00691156	990	0.00834711	958	0.00829644	1195	0.00771111	1278	0.00972444	881	0.00517244	766	0.006184	351	0.00309822	633	0.00648415	1165	0.00765487	1283	0.00902925	1317	0.00869358	1210	0.00703693	273	0.00282214
chr01	23500001	23550000	818	0.00833708	696	0.00579689	934	0.00940496	1179	0.00928756	1120	0.00858667	1092	0.00842444	916	0.00924154	1051	0.00780133	1065	0.00792667	669	0.00407822	870	0.00779561	797	0.007188	601	0.0061592	892	0.00494517	994	0.0038684	1011	0.00416937	1092	0.00879589	170	0.00122683
chr01	23550001	23600000	754	0.00711124	1098	0.00852591	788	0.00573249	1039	0.00699395	1092	0.00853168	1148	0.00802578	896	0.0062281	966	0.00803758	1016	0.00791556	832	0.00471188	840	0.00592504	461	0.00379723	745	0.00746733	1126	0.00834711	1273	0.00860993	1346	0.00904042	1134	0.00639705	410	0.003055
chr01	23600001	23650000	711	0.00651494	970	0.00542874	936	0.00805778	1068	0.00807802	1054	0.00827956	1106	0.00837898	920	0.00795314	1037	0.00810895	1086	0.00745611	583	0.00399523	897	0.00687326	843	0.00721195	573	0.00511822	1131	0.00649562	1276	0.00838581	1196	0.00767039	1014	0.00518986	507	0.00369633
chr01	23650001	23700000	503	0.00431578	592	0.00381067	643	0.00509289	630	0.00494093	844	0.00626831	729	0.00630844	617	0.00447022	670	0.00621511	676	0.0058636	459	0.00348978	596	0.00461525	367	0.00335956	437	0.00456181	929	0.00593948	926	0.00632804	926	0.00563807	937	0.00585451	303	0.00299286
chr01	23700001	23750000	409	0.00383822	666	0.00518554	723	0.00637422	651	0.00523378	722	0.005728	878	0.006632	641	0.00571467	747	0.00562271	718	0.00572356	617	0.00457156	616	0.00534194	357	0.00312729	498	0.004868	858	0.00557067	887	0.00582551	836	0.00581991	613	0.00338302	375	0.00284643
chr01	23750001	23800000	667	0.00635422	801	0.00603022	1036	0.00802267	932	0.00705644	1086	0.00793168	1188	0.008932	1037	0.00880762	1176	0.00949799	1169	0.00902133	498	0.002512	707	0.00609111	785	0.00622133	354	0.00358311	1118	0.00733173	1269	0.00774856	1175	0.0082015	1087	0.00566311	235	0.00181429
chr01	23800001	23850000	455	0.00374889	644	0.00411333	639	0.00576356	647	0.00508555	767	0.00648222	987	0.00763778	613	0.0055174	844	0.00622859	866	0.00642192	538	0.00292267	663	0.00612316	762	0.00629476	551	0.00531329	1084	0.00722244	1012	0.00613103	946	0.00721708	1076	0.00653384	583	0.00613286
chr01	23850001	23900000	424	0.00371156	458	0.0030614	586	0.00459333	551	0.00430848	543	0.00441203	683	0.00535467	570	0.00477007	549	0.00468178	578	0.00478	250	0.001224	406	0.00395387	503	0.0039984	313	0.003096	604	0.00467353	810	0.00467984	759	0.00481737	710	0.00437004	169	0.00164859
chr01	23900001	23950000	583	0.00503737	464	0.00311733	687	0.00556622	580	0.00454578	602	0.00464756	1052	0.00714622	636	0.00514859	668	0.00526404	1008	0.00696356	405	0.00275067	438	0.00427733	962	0.00730667	232	0.00230311	880	0.00592	1148	0.00599469	737	0.00443552	1044	0.00645069	122	0.00102072
chr01	23950001	24000000	801	0.00709111	613	0.00434089	846	0.00762267	717	0.00587511	822	0.00606578	1075	0.00795333	838	0.00701966	857	0.00678089	932	0.00764178	651	0.00526489	628	0.00591289	802	0.00634222	186	0.00180756	1005	0.0061595	1113	0.00713841	818	0.00568979	907	0.00319528	136	0.000974305
chr01	24000001	24050000	718	0.00649397	715	0.00552978	804	0.00670178	709	0.00567213	908	0.00659808	887	0.00645156	795	0.00650627	680	0.005708	841	0.00664356	515	0.00389289	668	0.005864	742	0.00601797	499	0.00472089	1011	0.00656318	924	0.00592486	871	0.00678672	874	0.00455743	466	0.00457
chr01	24050001	24100000	560	0.00508133	608	0.00487867	781	0.00632721	708	0.00548178	796	0.00640983	834	0.00598756	608	0.00505963	659	0.00483156	837	0.00608676	636	0.00438533	640	0.00583867	724	0.00612681	487	0.00438756	777	0.00499309	918	0.00594606	887	0.00533343	693	0.00324256	317	0.00287929
chr01	24100001	24150000	395	0.00275378	610	0.00412222	631	0.00517022	679	0.00484311	651	0.00475156	649	0.00498978	924	0.00602489	587	0.00472178	616	0.00468489	447	0.00308978	463	0.00416889	403	0.00297516	310	0.00268622	763	0.00444917	785	0.00427626	714	0.00437824	942	0.00634312	212	0.00172714
chr01	24150001	24200000	802	0.00618852	1047	0.00750133	1160	0.00996489	1177	0.00835689	1084	0.00892458	1165	0.00991289	1146	0.0104802	1015	0.00943792	1068	0.00973652	967	0.00854857	976	0.00998194	942	0.00675921	430	0.00403556	1226	0.00965429	1209	0.00967935	1315	0.0090881	1220	0.0083071	676	0.00430722
chr01	24200001	24250000	802	0.00611058	859	0.00689956	981	0.00819522	942	0.00633289	970	0.00744143	958	0.00710133	891	0.00732661	829	0.00724866	885	0.00700672	854	0.00651422	783	0.00724771	787	0.00584671	331	0.00298578	1020	0.00802954	1092	0.00733307	1034	0.00750662	1174	0.00812257	628	0.00478529
chr01	24250001	24300000	432	0.00367294	775	0.00612089	453	0.00314283	886	0.00830756	803	0.00752667	829	0.00568715	457	0.00377472	424	0.0040427	459	0.00336714	135	0.00103467	192	0.00138895	140	0.00130444	142	0.00129022	928	0.00752406	953	0.00749522	959	0.00760073	992	0.00488818	209	0.00146214
chr01	24300001	24350000	1076	0.00990371	1366	0.0123351	1141	0.00773539	1400	0.011948	1348	0.0104789	1378	0.00894987	965	0.00859302	1112	0.0101681	1158	0.00855588	445	0.00237026	453	0.00332808	446	0.00396245	423	0.00372222	1547	0.0127233	1543	0.00928953	1526	0.00994544	1613	0.0096797	288	0.0025901
chr01	24350001	24400000	1655	0.0171378	1777	0.0171538	1757	0.0146912	1798	0.0150867	1758	0.0163042	1862	0.0169856	1373	0.0121562	1769	0.0143042	1870	0.0158611	1692	0.0125431	1720	0.0153499	1668	0.0165039	1647	0.0157502	1953	0.0165085	2169	0.0162345	2120	0.0153492	2230	0.0134362	1266	0.0129471
chr01	24400001	24450000	1191	0.0115498	1326	0.0122129	1394	0.012976	1369	0.0126378	1453	0.0129098	1384	0.0133187	1385	0.012938	1298	0.0128909	1464	0.013898	1230	0.0112371	1262	0.0126689	1122	0.010902	1149	0.0118739	1459	0.0120944	1535	0.0125926	1563	0.0131518	1388	0.011352	927	0.0101267
chr01	24450001	24500000	1245	0.012672	1536	0.0147382	1413	0.0119747	1506	0.0141711	1576	0.0143938	1415	0.0137773	1029	0.009764	899	0.00930756	1446	0.0123453	878	0.00936178	1270	0.0120422	899	0.00931156	1259	0.0127369	1606	0.0139069	1569	0.0131601	1574	0.0136208	1433	0.0123558	909	0.00993412
chr01	24500001	24550000	1408	0.0136978	1673	0.0157307	1579	0.0124058	1717	0.015529	1710	0.0142175	1619	0.0145493	1121	0.00941022	843	0.00810444	1628	0.0129916	842	0.00792533	1393	0.0121178	858	0.00813022	1357	0.0130898	1803	0.015053	1797	0.0136831	1773	0.0144513	1682	0.0134771	834	0.00875516
chr01	24550001	24600000	1022	0.00977748	1701	0.0147844	1538	0.01248	1602	0.0120889	1610	0.0147452	1599	0.0140404	1028	0.00777111	663	0.00629067	1517	0.0102836	672	0.00650222	1447	0.0121942	700	0.00650805	1428	0.0133401	1820	0.0147021	1737	0.0136072	1845	0.0143024	1660	0.0134684	1217	0.0129694
chr01	24600001	24650000	1094	0.0109768	1155	0.0109285	1142	0.01006	1175	0.0111778	1393	0.011254	1478	0.0128738	1064	0.00992489	793	0.00788939	1431	0.0114263	861	0.007864	1085	0.0105484	921	0.00885296	942	0.00950533	1313	0.0113902	1563	0.0111927	1556	0.0123452	1572	0.0124183	845	0.00907979
chr01	24650001	24700000	836	0.00680441	1450	0.0101702	993	0.00747989	1086	0.00947177	1634	0.00994816	1882	0.0135085	905	0.00743695	221	0.00150712	1618	0.0114867	686	0.00370933	878	0.00788975	713	0.00530744	514	0.00410948	1427	0.0118406	1805	0.0122226	1822	0.013332	1811	0.0125144	323	0.0026457
chr01	24700001	24750000	1214	0.00981007	1654	0.0118851	1466	0.0104404	1491	0.0139412	1621	0.0108324	1891	0.0141859	1333	0.00933378	97	0.000639116	1589	0.010029	548	0.00254899	595	0.0060227	714	0.00569173	127	0.000925209	1545	0.0120381	1742	0.0127	1700	0.0127877	1586	0.00860442	797	0.00840945
chr01	24750001	24800000	1093	0.00988193	1379	0.0106258	1408	0.00956622	1136	0.00962178	1888	0.0153923	1698	0.0113182	1363	0.0128236	311	0.00299511	1958	0.0125225	605	0.00428489	618	0.0062553	1326	0.0127747	344	0.00317447	1864	0.0140362	1826	0.00963185	1590	0.0115459	1993	0.0109484	663	0.00693357
chr01	24800001	24850000	399	0.00313289	552	0.00283156	662	0.00518978	725	0.005564	608	0.00521163	861	0.00554356	519	0.00495111	92	0.000796	852	0.005916	400	0.00196356	460	0.00457778	538	0.00439959	187	0.00176586	699	0.00486936	797	0.00455947	799	0.00428179	637	0.00485589	165	0.00125786
chr01	24850001	24900000	690	0.005948	937	0.00637786	1007	0.00816533	1130	0.009508	1006	0.00927689	1336	0.00958444	889	0.00874	257	0.00257024	1269	0.00939244	603	0.00393156	795	0.007816	873	0.00791672	494	0.00479333	1118	0.00855982	1243	0.00806587	1267	0.00809737	1046	0.00804884	351	0.00352889
chr01	24900001	24950000	1055	0.00964822	1208	0.0101578	1358	0.0113564	1419	0.0122684	1224	0.0101036	1620	0.0126622	1307	0.0115322	649	0.00572044	1391	0.0115831	1042	0.00706889	1302	0.011905	1237	0.0102376	1045	0.00961022	1407	0.0107607	1680	0.0109992	1511	0.0104592	1393	0.0100844	654	0.00632786
chr01	24950001	25000000	648	0.00652736	634	0.006404	738	0.00709833	856	0.00774178	733	0.00666533	1006	0.00813067	832	0.00756844	511	0.00497778	863	0.00759067	670	0.00527956	723	0.00711867	771	0.00692026	592	0.00589467	854	0.00673557	992	0.00696532	819	0.00676097	879	0.00663457	453	0.00483163
chr01	25000001	25050000	1009	0.00956178	1117	0.0105418	1045	0.00999652	1192	0.0115262	1495	0.0137639	1641	0.0151658	1498	0.0144694	1322	0.0133725	1554	0.0149191	916	0.00823511	1171	0.011328	1365	0.013333	1026	0.0101404	1569	0.0119439	1769	0.0132609	1727	0.0130403	1695	0.0116605	991	0.0106736
chr01	25050001	25100000	1575	0.014712	1308	0.0128299	1604	0.0156773	1698	0.0164716	1524	0.0139844	1870	0.0156814	1795	0.0152939	1637	0.0157136	1842	0.0161511	1321	0.0114476	1579	0.0159601	1648	0.0152349	1141	0.0115059	1867	0.0158909	1974	0.015383	1892	0.0157101	1876	0.012555	947	0.01023
chr01	25100001	25150000	984	0.00822489	1196	0.0100298	639	0.00469244	744	0.00578178	1134	0.0085301	1471	0.0117213	953	0.00706788	1164	0.00762666	1434	0.00945644	300	0.00235556	1242	0.0102822	836	0.00666133	927	0.00843644	1148	0.00754783	1345	0.00871891	1380	0.00898263	1369	0.0100198	542	0.00465192
chr01	25150001	25200000	1338	0.0122181	1493	0.0132267	1284	0.0111973	1516	0.0130062	1474	0.0122879	1501	0.0128267	1351	0.0119276	1426	0.0122654	1617	0.0129779	646	0.00634533	1321	0.0124582	1171	0.0106542	1043	0.00976993	1605	0.0126442	1815	0.0121907	1633	0.0118407	1651	0.0112784	875	0.00870416
chr01	25200001	25250000	1288	0.0122874	1474	0.0132728	1518	0.013288	1589	0.0152654	1492	0.0146702	1567	0.0144197	1540	0.0139072	1475	0.0145653	1494	0.013968	758	0.00805156	1284	0.0124516	1030	0.00984533	1091	0.0115	1584	0.013237	1644	0.0137059	1604	0.0137451	1679	0.0122746	836	0.00904071
chr01	25250001	25300000	894	0.00898026	1149	0.0088564	1192	0.00925368	1143	0.0102516	1235	0.0104404	1202	0.0103925	973	0.00837454	873	0.00911207	1202	0.0103982	473	0.00489022	871	0.0081758	612	0.00577511	713	0.00758984	1157	0.00920536	1257	0.00982865	1222	0.0098632	1093	0.00690204	452	0.00485228
chr01	25300001	25350000	963	0.00914533	1213	0.0114729	1066	0.0101484	1069	0.0104333	1082	0.0098683	1272	0.0111973	1187	0.0102299	980	0.00932222	1130	0.0105231	664	0.00697752	1028	0.0103141	938	0.00873648	819	0.00844806	1298	0.00949288	1309	0.00966598	1161	0.00993702	1316	0.00984843	701	0.00754929
chr01	25350001	25400000	1315	0.0114871	2076	0.017696	1696	0.0146724	1922	0.0171	1806	0.015524	1953	0.0168769	1954	0.0158739	1606	0.0148307	1931	0.0168027	941	0.00870718	1748	0.015932	1439	0.0123788	1482	0.0147256	2092	0.0148257	2225	0.0149609	1859	0.0132531	2098	0.0147515	1185	0.01149
chr01	25400001	25450000	717	0.00637733	1158	0.0101413	1092	0.00835956	1490	0.0114724	1378	0.011048	1854	0.0153404	1853	0.0140987	1588	0.0153591	1636	0.0154924	471	0.00446356	1399	0.0126036	1025	0.00831733	1277	0.0133098	1152	0.00853583	1711	0.0120909	1758	0.0136935	1812	0.00810421	476	0.00477219
chr01	25450001	25500000	1648	0.0161482	1977	0.0187251	1931	0.0173902	2028	0.018517	1995	0.0179701	2373	0.0206407	2427	0.0195274	2199	0.0200013	2224	0.0201737	1363	0.013572	1914	0.0183149	1889	0.0163078	1777	0.0175454	2107	0.0168686	2259	0.0172806	2397	0.0191318	2472	0.0163885	1034	0.0102686
chr01	25500001	25550000	798	0.00721099	836	0.00757689	775	0.00712921	788	0.00736583	862	0.00783822	876	0.007564	822	0.00640721	715	0.00704044	797	0.00706222	421	0.00442667	806	0.0077451	647	0.00591547	664	0.00699744	962	0.00777121	953	0.00716641	871	0.00710509	962	0.00671368	491	0.00529228
chr01	25550001	25600000	1083	0.00916889	1399	0.0122191	1234	0.0112724	1347	0.0124347	1138	0.0107933	1538	0.0131996	1250	0.00917467	1312	0.0123782	1531	0.012204	484	0.00488622	1338	0.0128987	1127	0.00940711	934	0.00987822	1439	0.0119412	1554	0.0123543	1476	0.0115676	1561	0.0113249	771	0.00826857
chr01	25600001	25650000	1378	0.0124436	1877	0.0167779	1669	0.0163253	1896	0.0175871	1796	0.0152769	2235	0.0187427	2002	0.0159425	2011	0.0180081	2102	0.0177963	897	0.00906544	1837	0.0176379	1545	0.0134862	1372	0.0144407	2104	0.0169066	2335	0.0161424	2183	0.0158605	1955	0.0144283	1007	0.0108521
chr01	25650001	25700000	685	0.00610222	1067	0.00917022	1121	0.00904694	1167	0.00996236	1160	0.00975303	1212	0.00987911	1217	0.00974896	1046	0.009412	1082	0.00910051	513	0.00499822	952	0.00847511	825	0.00745273	842	0.00850622	1239	0.0090523	1413	0.00877418	1277	0.008916	1445	0.0118351	551	0.00553378
chr01	25700001	25750000	766	0.00725279	954	0.0088536	925	0.00840489	965	0.00900267	917	0.00852502	962	0.00872198	950	0.00878502	866	0.00825809	882	0.00814362	740	0.00717733	854	0.00803606	861	0.00822933	782	0.00764363	1010	0.00819397	1023	0.00809124	997	0.00808017	1084	0.0086639	601	0.00631637
chr01	25750001	25800000	1148	0.0113747	1313	0.0119422	1130	0.0110845	1259	0.0121564	1391	0.0129522	1297	0.012324	1319	0.0125196	1076	0.010342	1344	0.0121028	1096	0.010996	1169	0.0104576	1194	0.0117167	1153	0.0092135	1361	0.0120613	1425	0.0110475	1423	0.0114226	1402	0.0114071	942	0.010375
chr01	25800001	25850000	1348	0.0138769	1601	0.016296	1642	0.0163467	1659	0.0166721	1607	0.0156076	1702	0.0167138	1621	0.016132	1629	0.0163343	1699	0.0165991	1465	0.0152599	1579	0.0156147	1558	0.0154462	1530	0.0157062	1656	0.0153082	1727	0.0145786	1754	0.0154556	1681	0.014498	1267	0.0140436
chr01	25850001	25900000	882	0.00828051	926	0.0090734	1074	0.00977674	1123	0.0104858	1036	0.00972674	1084	0.0100682	1001	0.00960377	988	0.00925188	1025	0.00910636	756	0.00751778	925	0.00775813	962	0.00936117	911	0.00910223	1216	0.00984943	1068	0.00868313	1207	0.0098372	1264	0.0095274	630	0.00695143
chr01	25900001	25950000	957	0.00883526	1679	0.0152662	1437	0.0127933	1812	0.0152036	1738	0.0149907	1465	0.0140178	1445	0.0134276	1423	0.0134307	1524	0.0140382	1177	0.0106142	1625	0.0126009	1303	0.0114729	1603	0.0143385	1751	0.0124101	1452	0.0110724	1482	0.0113748	1769	0.0133739	1083	0.0113745
chr01	25950001	26000000	338	0.00266222	822	0.00754189	926	0.00851822	997	0.00675556	931	0.00814653	933	0.00870681	927	0.0085781	911	0.00807822	954	0.00893029	776	0.00580109	807	0.00611298	853	0.00643294	796	0.00444267	926	0.0053674	597	0.00385151	539	0.00389157	998	0.00711694	311	0.00254433
chr01	26000001	26050000	760	0.00749822	1377	0.0129844	1310	0.0128382	1520	0.0128818	1464	0.0133738	1581	0.0151036	1599	0.0149458	1455	0.0138827	1521	0.0146289	1182	0.0102588	1249	0.0111098	1423	0.0126383	1251	0.0105763	1621	0.0124809	1307	0.0106122	1294	0.0110624	1643	0.0121191	704	0.00734078
chr01	26050001	26100000	1181	0.0112057	2338	0.0223642	2282	0.021889	2231	0.0198683	2224	0.0177438	2322	0.0217722	2167	0.0205504	2160	0.0184034	2195	0.0213835	1972	0.0168408	2264	0.0198217	2128	0.0179291	2209	0.0201606	2375	0.0189984	2405	0.0187997	2404	0.0192598	2348	0.0158903	1605	0.0165671
chr01	26100001	26150000	721	0.00677422	1531	0.0143382	1516	0.0152982	1505	0.012544	1551	0.0123779	1651	0.0152347	1481	0.0138884	1469	0.0140215	1686	0.0157118	1359	0.0116181	1502	0.0132253	1479	0.0120449	1463	0.0138046	1915	0.0149375	1855	0.0134648	1910	0.0145806	1675	0.0126277	727	0.00731626
chr01	26150001	26200000	914	0.00840267	1582	0.0136758	1397	0.0128302	1687	0.0149253	1573	0.0128408	1639	0.0150383	1611	0.0146757	1572	0.014238	1698	0.0151705	1222	0.0106717	1332	0.0115908	1409	0.0120437	1286	0.0103221	1708	0.0140099	1685	0.0126975	1725	0.014631	1501	0.0106222	961	0.00999655
chr01	26200001	26250000	882	0.00754228	1271	0.0109	1053	0.00966133	1381	0.0109017	1353	0.0111894	1510	0.0127397	1481	0.0126733	1331	0.0124095	1412	0.0115807	848	0.00727244	954	0.00790362	1110	0.00932859	869	0.00658627	1363	0.0103045	1433	0.0101038	1513	0.011627	1295	0.00804173	673	0.00656512
chr01	26250001	26300000	977	0.00887334	2029	0.0172267	1673	0.0134134	1942	0.0173973	2120	0.0181042	2022	0.0171333	2094	0.0150187	1742	0.0163342	1716	0.0133978	1362	0.0113579	1612	0.0145149	1744	0.0138833	1555	0.0155427	2191	0.0177305	2285	0.0169758	2129	0.0162108	2208	0.0160557	880	0.00889088
chr01	26300001	26350000	1522	0.0118347	2180	0.0198307	2041	0.0157684	1881	0.0142991	2054	0.0173543	2382	0.0197138	2155	0.0163618	1928	0.0184231	2103	0.0180031	1512	0.0124739	1283	0.0110879	1446	0.0119381	1267	0.0109606	2029	0.0149237	2392	0.0160127	2217	0.0171436	2445	0.0177448	755	0.00748059
chr01	26350001	26400000	954	0.00856711	1858	0.0134329	1164	0.0111342	1447	0.0120587	1879	0.0160249	2023	0.0180773	1818	0.0162552	1747	0.0149753	1852	0.0146924	1374	0.0116511	1570	0.0114219	1801	0.0167739	1431	0.0145036	1804	0.014989	2148	0.0155313	2087	0.0154127	2092	0.013015	1202	0.0119109
chr01	26400001	26450000	1515	0.0148942	1659	0.0161095	1615	0.016304	1667	0.0162204	1831	0.0167798	1823	0.016888	1628	0.0160653	1630	0.0162702	1731	0.0163262	1386	0.0144334	1563	0.0148833	1487	0.0152431	1577	0.0157058	1872	0.0162552	1898	0.015753	1851	0.0160086	1782	0.0150469	1226	0.0133656
chr01	26450001	26500000	1544	0.0102129	1768	0.0166658	1760	0.0165741	1735	0.0158827	1889	0.0170079	1776	0.0158311	1810	0.0132631	1673	0.0160966	1700	0.0127062	848	0.00734533	1683	0.0155533	1504	0.0118764	1657	0.0155406	2031	0.0166454	2079	0.0133573	1794	0.0140078	2232	0.0167124	789	0.00818722
chr01	26500001	26550000	1158	0.00931931	1894	0.0196191	2077	0.0173026	2049	0.020212	1951	0.0165556	1897	0.0170436	1882	0.0120293	1858	0.0152831	1966	0.0140196	1589	0.0127902	1856	0.01761	1805	0.0142311	1833	0.0126299	1241	0.0101949	2106	0.0164141	2080	0.018191	2117	0.0176103	686	0.00710068
chr01	26550001	26600000	2044	0.0120186	1775	0.0174098	2184	0.020784	2506	0.0182987	2276	0.0185823	1983	0.015412	1911	0.0119916	1715	0.0138156	1635	0.0102258	617	0.005812	1666	0.0165106	1638	0.0129405	1632	0.0165064	2253	0.0166023	1928	0.0145763	1860	0.0141509	2433	0.0136676	1019	0.0105529
chr01	26600001	26650000	1407	0.00694767	1154	0.0100875	1599	0.0152467	1540	0.0115427	1619	0.0147393	1496	0.0111529	1448	0.00733733	1487	0.0109889	867	0.00454533	211	0.00167378	1525	0.0113722	1535	0.0129441	1535	0.0149415	1599	0.00979403	1647	0.0113106	1627	0.012072	1686	0.00729873	727	0.0066322
chr01	26650001	26700000	1590	0.010596	1598	0.0145653	1628	0.0155102	1776	0.0146533	1498	0.0126484	1890	0.017088	1888	0.0159283	1748	0.0157489	1687	0.0131676	780	0.00706044	1419	0.0130491	1676	0.0145373	1428	0.0108582	1796	0.0144173	2017	0.0146767	1852	0.0127907	2022	0.0128902	718	0.0073135
chr01	26700001	26750000	1186	0.00899911	966	0.00912888	1284	0.0114832	1310	0.0116151	1123	0.00958792	1301	0.0118381	1319	0.0118928	1272	0.0118187	1238	0.0110984	994	0.00897661	1093	0.0091345	1100	0.010736	1114	0.011212	1479	0.0114078	1395	0.010912	1420	0.0112931	1419	0.0104421	468	0.00459521
chr01	26750001	26800000	904	0.00691956	857	0.00839835	1040	0.00932585	1040	0.00931125	820	0.00675789	991	0.0088748	1002	0.00863576	750	0.00741883	766	0.00766819	752	0.00690756	832	0.00766826	904	0.008296	741	0.00717526	1144	0.00905918	1163	0.00861433	1049	0.00830783	1059	0.00821077	577	0.00623083
chr01	26800001	26850000	1618	0.0132182	1352	0.0124796	1740	0.0149204	1847	0.0164168	1415	0.0118702	1429	0.0116858	1500	0.0128996	1113	0.0103791	1134	0.0111364	1021	0.00953689	1314	0.0112604	1133	0.010337	1085	0.0103381	1969	0.0142735	1581	0.0111426	1939	0.0127302	1851	0.0128542	681	0.00690929
chr01	26850001	26900000	1035	0.00510489	1186	0.00896667	1067	0.00844495	1133	0.00743867	1356	0.0107849	1282	0.00806889	1034	0.00916933	823	0.00796133	868	0.00863289	292	0.00249689	1003	0.00555511	477	0.00391561	557	0.00476933	1323	0.0103728	1450	0.00742304	1478	0.00992516	1714	0.00687482	229	0.00169811
chr01	26900001	26950000	882	0.00430981	1033	0.00854546	924	0.00696711	1064	0.00615165	1076	0.00913867	1001	0.00622622	972	0.00937733	913	0.00898222	862	0.00874147	219	0.00129689	681	0.00353156	242	0.00175697	415	0.00347943	1135	0.00870117	1063	0.0047915	1098	0.00881516	1383	0.00497886	107	0.000696442
chr01	26950001	27000000	1161	0.00943118	1345	0.0105441	1209	0.00929605	1246	0.0107089	1261	0.0109333	1412	0.0112662	1500	0.0115436	1046	0.00981333	1038	0.0100517	716	0.00571624	988	0.00709195	1150	0.0102144	650	0.00542223	1278	0.00961152	1497	0.0101917	1439	0.011516	1658	0.00875542	607	0.00602795
chr01	27000001	27050000	1192	0.00729689	1306	0.0105493	1280	0.0106258	1328	0.00861244	1174	0.00988311	1535	0.0106156	1471	0.0113449	911	0.00787046	1189	0.0107111	1044	0.00955778	1106	0.00824238	1181	0.00922959	876	0.0082966	1405	0.0104422	1593	0.00824504	1464	0.008592	1761	0.00863236	433	0.00327927
chr01	27050001	27100000	1092	0.00535289	1183	0.0103756	1153	0.0111307	1260	0.00729067	1210	0.00895511	1285	0.00910674	1188	0.0104938	377	0.00355644	1132	0.0112351	996	0.0102342	1111	0.00956318	1100	0.00802717	1070	0.00863142	1201	0.00998563	1259	0.00632089	1236	0.00700232	1289	0.00586605	120	0.000795035
chr01	27100001	27150000	1138	0.00556578	1416	0.0130804	1249	0.0123739	1353	0.00943956	1444	0.0120153	1599	0.0133681	1564	0.0117984	807	0.00684894	1361	0.0122627	1175	0.0120058	1293	0.0112792	1290	0.00966994	1230	0.0119476	1480	0.00966125	1582	0.00973083	1648	0.0113178	1276	0.00748231	376	0.00357214
chr01	27150001	27200000	1019	0.00520044	1228	0.00963022	1095	0.00997785	1157	0.00827156	1200	0.00762584	1238	0.00955956	1221	0.00935955	1102	0.00954168	1158	0.0100716	865	0.00866	1006	0.00904044	1117	0.00740699	1130	0.0104402	996	0.00503069	1626	0.00945931	1496	0.0103771	1529	0.00759074	304	0.00251214
chr01	27200001	27250000	849	0.00428627	1004	0.00892356	986	0.00937556	1037	0.00909798	950	0.00834889	1069	0.00859537	1078	0.00913562	994	0.00894985	969	0.00904844	373	0.00345067	937	0.00574444	950	0.00874835	513	0.00488622	940	0.00766116	1151	0.00880197	1149	0.00878543	1131	0.00669066	134	0.00109571
chr01	27250001	27300000	665	0.00456629	737	0.00574622	752	0.00607962	850	0.00656578	897	0.00602858	834	0.00548844	1065	0.00728722	699	0.00584346	843	0.00656489	504	0.00466311	627	0.00509378	528	0.00385422	649	0.00550844	1308	0.00938588	1504	0.00849101	1405	0.00929481	1252	0.0073588	158	0.00125609
chr01	27300001	27350000	1051	0.0080535	333	0.00283297	1051	0.00773048	1127	0.00985156	1224	0.0111045	1147	0.00637289	1150	0.00844667	1103	0.010869	1095	0.010828	332	0.003008	342	0.00301291	374	0.00327963	352	0.00316489	1092	0.00719256	1308	0.00983242	1155	0.00867926	1192	0.00817016	159	0.00123419
chr01	27350001	27400000	850	0.00634543	208	0.00156622	874	0.00614894	928	0.00805028	984	0.00860534	836	0.00418533	839	0.00590356	794	0.00790662	763	0.00765289	163	0.00145289	168	0.00139378	213	0.00176444	210	0.00156844	752	0.00560364	1075	0.00756647	943	0.00665908	977	0.00672224	93	0.0006536
chr01	27400001	27450000	1015	0.0075898	370	0.00276133	1024	0.00712566	1116	0.00927378	1320	0.0117236	1197	0.00618311	1276	0.00895394	1243	0.0120225	1157	0.0113556	313	0.00270222	330	0.00257333	406	0.00312444	362	0.00283289	1200	0.00863546	1473	0.0102758	1140	0.00796916	1318	0.00882315	280	0.00212713
chr01	27450001	27500000	911	0.00722844	936	0.00746044	1061	0.00862978	1182	0.0100093	1151	0.0101164	1376	0.00966496	1377	0.0103413	972	0.00932756	948	0.00925822	597	0.00571378	746	0.00661467	903	0.008496	691	0.00596316	1297	0.0100006	1554	0.0113341	1436	0.0111185	1510	0.0094552	666	0.00588717
chr01	27500001	27550000	406	0.00341156	412	0.00343433	539	0.004012	582	0.00497748	644	0.00427331	959	0.00640266	795	0.00601733	599	0.00544267	549	0.00530267	314	0.00289422	373	0.00348913	510	0.00459013	440	0.00366267	680	0.00444238	896	0.00639873	847	0.00561554	883	0.00511982	382	0.00321132
chr01	27550001	27600000	827	0.00705522	685	0.00457956	783	0.00632178	835	0.00767156	968	0.00732489	695	0.004676	543	0.00420545	415	0.00421067	408	0.00426533	258	0.00247778	300	0.00191431	232	0.00219826	351	0.00358089	853	0.00631923	880	0.00670564	912	0.00652381	969	0.00631109	210	0.00180875
chr01	27600001	27650000	595	0.00476216	630	0.00403156	535	0.00470466	667	0.00570889	744	0.00583622	740	0.00459689	634	0.00418711	387	0.00372356	392	0.00374756	350	0.00351378	380	0.00230622	168	0.00139378	391	0.00384444	691	0.00559502	745	0.00521937	763	0.00539225	902	0.00583755	314	0.00268019
chr01	27650001	27700000	303	0.00237067	642	0.00402889	385	0.00337226	372	0.003184	433	0.00332978	783	0.00455867	734	0.00445111	265	0.00248933	333	0.00324889	111	0.000973778	291	0.00199689	160	0.00112933	283	0.00241333	770	0.00553176	806	0.00508191	776	0.00436042	930	0.00463303	99	0.000763069
chr01	27700001	27750000	722	0.00543422	731	0.00745644	794	0.00812018	860	0.00672622	802	0.00548044	943	0.00793402	815	0.00811986	719	0.00534533	805	0.00796125	651	0.00693116	744	0.00759886	699	0.00515026	754	0.00656509	818	0.00549691	957	0.00623437	878	0.00740686	1001	0.00626134	122	0.000931496
chr01	27750001	27800000	694	0.00580068	694	0.00576462	625	0.00532808	938	0.00620089	790	0.00603782	1024	0.00720055	867	0.00579427	636	0.00496948	600	0.00457289	451	0.00455337	547	0.00471022	430	0.0030978	486	0.00415333	954	0.00646913	1150	0.00746152	1057	0.00727406	1124	0.00570412	414	0.00396879
chr01	27800001	27850000	305	0.00242096	416	0.00294311	241	0.00167921	395	0.00266626	607	0.00425778	589	0.00386895	480	0.00273428	415	0.0029561	414	0.00262446	208	0.00190978	328	0.00172889	153	0.000898687	169	0.0013698	746	0.0050652	781	0.0039906	752	0.00517983	791	0.00384107	356	0.00330429
chr01	27850001	27900000	908	0.00644933	1164	0.00760044	927	0.00673689	1004	0.00921289	1350	0.0116756	1317	0.0114651	1033	0.00565478	1135	0.0082385	1106	0.00595204	385	0.00337156	1203	0.00745611	247	0.00155693	927	0.00926489	1408	0.010418	1472	0.0102899	1421	0.0109061	1506	0.00744911	319	0.00273885
chr01	27900001	27950000	969	0.00711616	1391	0.0116133	1355	0.0110244	1554	0.0113251	1622	0.0130652	1723	0.0128676	1399	0.0101296	1295	0.010535	1136	0.00906622	721	0.00716133	1409	0.0107413	625	0.00441822	1313	0.01198	1508	0.0108609	1822	0.0118079	1421	0.0105226	1476	0.00777683	723	0.00634861
chr01	27950001	28000000	594	0.00444178	1590	0.0145289	1579	0.0138746	1595	0.00894222	1504	0.00995445	1581	0.0088842	1440	0.00816552	1437	0.0112624	633	0.0050113	537	0.00469248	1506	0.014298	1337	0.00986682	1428	0.0125436	1314	0.00925984	1592	0.00863353	889	0.0049629	1355	0.00845192	997	0.00875612
chr01	28000001	28050000	444	0.00339472	1095	0.00986667	1189	0.0101315	1206	0.00673156	1119	0.00629116	1235	0.00686693	1106	0.00623422	1037	0.00798977	482	0.00342311	404	0.00332044	1174	0.0106476	984	0.00689087	1159	0.00982578	884	0.00553238	1038	0.00523451	996	0.00444296	1804	0.0130838	868	0.00736349
chr01	28050001	28100000	725	0.00550578	957	0.00785956	997	0.00798711	1027	0.00751378	1278	0.00870412	1513	0.0102667	867	0.00725422	907	0.00770978	813	0.00652578	507	0.00484133	1020	0.00782984	575	0.00496578	866	0.00709449	935	0.00579395	1103	0.00710009	1186	0.007043	1382	0.0075731	365	0.00351571
chr01	28100001	28150000	336	0.00262489	698	0.00573733	609	0.00470444	729	0.00580089	929	0.0061091	1164	0.00806444	619	0.00474222	725	0.00629086	654	0.00532933	351	0.00334889	696	0.004676	347	0.00298889	648	0.00550437	734	0.00439435	888	0.00553463	947	0.00598968	950	0.00473579	339	0.00287163
chr01	28150001	28200000	584	0.00547208	851	0.00717649	698	0.00656938	736	0.006872	846	0.00706222	772	0.00649116	743	0.005352	731	0.00581342	394	0.00341644	609	0.00589338	695	0.00597826	613	0.00538165	669	0.00446021	864	0.0061349	933	0.00640459	868	0.00637773	800	0.00467726	219	0.00208857
chr01	28200001	28250000	949	0.00813606	1165	0.0091358	1046	0.00925532	1080	0.00909422	1128	0.00897156	1192	0.00867455	1084	0.00726317	898	0.00686894	506	0.00390838	541	0.00498811	924	0.00751523	971	0.00832006	952	0.00617972	1165	0.00752205	1267	0.00877705	1184	0.00838305	1232	0.0057071	292	0.00234149
chr01	28250001	28300000	559	0.00473644	653	0.00473244	610	0.00498444	956	0.00688267	730	0.00546356	1184	0.00684267	796	0.00582627	581	0.00464667	609	0.00510222	300	0.00304269	560	0.00401067	445	0.00413467	530	0.00459511	911	0.00473492	1017	0.00663356	1035	0.00543739	1142	0.00609692	373	0.00371143
chr01	28300001	28350000	761	0.00581164	1131	0.00853511	847	0.00751967	1064	0.00959111	813	0.006764	913	0.00759956	904	0.00820463	762	0.00577512	850	0.0074125	702	0.00721911	859	0.00713561	626	0.005744	651	0.00357378	1064	0.00579683	1259	0.00780113	1207	0.00893614	1172	0.00651988	393	0.00400011
chr01	28350001	28400000	418	0.00355516	1104	0.00828463	1047	0.00832808	1052	0.00884362	912	0.00687474	1074	0.00773277	953	0.00796062	841	0.00632222	908	0.00582978	402	0.00356756	994	0.00647792	469	0.003868	624	0.00473314	931	0.00600847	1202	0.00720393	1230	0.00813263	1203	0.0058909	261	0.00221573
chr01	28400001	28450000	643	0.00525135	797	0.00665244	799	0.00642883	787	0.00645205	932	0.00721111	774	0.006235	749	0.00604486	611	0.00572404	662	0.00600729	468	0.00441227	755	0.00512491	348	0.00289966	564	0.00508958	908	0.00537054	1078	0.00678816	1000	0.00633641	985	0.00545105	276	0.00266025
chr01	28450001	28500000	515	0.00449203	702	0.00632133	791	0.00644716	797	0.00565822	814	0.00594893	911	0.00712677	702	0.00612938	673	0.00624636	649	0.00445778	351	0.00315289	769	0.00620578	540	0.00467248	703	0.00580889	1044	0.00788304	1180	0.00730963	1119	0.00696337	1086	0.00737597	192	0.00152429
chr01	28500001	28550000	529	0.00506	686	0.00600178	757	0.00665571	806	0.00663644	629	0.00385244	758	0.00630222	616	0.0044547	608	0.00515378	377	0.00298356	136	0.00128178	440	0.00352361	274	0.00244089	391	0.00316489	718	0.00525893	853	0.00564892	874	0.00599249	664	0.00463404	89	0.000822166
chr01	28550001	28600000	915	0.00747778	841	0.00738983	796	0.00705556	1143	0.008876	1155	0.00790533	1025	0.00799867	1010	0.00752533	951	0.00783378	824	0.00505333	378	0.00303778	714	0.00474533	409	0.00350489	735	0.00701125	1140	0.00808141	1319	0.00800233	1286	0.00862419	982	0.0070788	295	0.00261984
chr01	28600001	28650000	620	0.0048524	698	0.00624343	695	0.00597582	817	0.0069296	844	0.00678711	742	0.00568711	687	0.00622454	789	0.00638178	659	0.00597805	460	0.00425932	582	0.00544896	557	0.00480922	299	0.00247868	805	0.005392	858	0.00576693	840	0.00453214	770	0.00550796	200	0.00167075
chr01	28650001	28700000	958	0.0086612	1119	0.00749739	1079	0.00979129	1284	0.0106327	1148	0.00948763	876	0.00560844	774	0.00636113	711	0.00588844	826	0.00589822	450	0.00363145	626	0.00519131	539	0.00442	338	0.0029578	758	0.00453442	1356	0.00842353	1227	0.00895473	1216	0.0058675	233	0.00207857
chr01	28700001	28750000	692	0.00625867	1114	0.00957563	1076	0.00813828	1218	0.00918762	994	0.009328	1405	0.00982556	1208	0.0101156	959	0.00930311	1214	0.00924444	461	0.00430533	952	0.00909436	797	0.00726529	665	0.00696672	1086	0.00797833	1457	0.00889519	1303	0.00957871	1332	0.00937054	394	0.0039865
chr01	28750001	28800000	1122	0.00856756	1447	0.0121627	1431	0.0110708	1464	0.0111546	720	0.00652143	1478	0.00841473	1326	0.0127992	513	0.00483337	1392	0.011897	1024	0.00757022	1131	0.0118099	1126	0.0105203	265	0.00239204	1432	0.0072547	1509	0.0111315	1371	0.0101438	1282	0.00584973	184	0.00193
chr01	28800001	28850000	1203	0.00929429	1505	0.012648	1526	0.0117727	1560	0.0120123	993	0.00873449	1617	0.0103131	1408	0.0123721	918	0.00855899	1615	0.0126196	1106	0.00821422	1217	0.0109099	1051	0.00919074	660	0.00622849	1452	0.00896178	1757	0.0122412	1626	0.0113765	1588	0.00814168	335	0.00272004
chr01	28850001	28900000	525	0.00441692	733	0.00620454	646	0.00549924	887	0.00663521	802	0.00678559	779	0.00587387	846	0.00643911	579	0.00557778	823	0.00652015	345	0.00243422	731	0.00516541	457	0.00327733	638	0.00629733	875	0.00577533	1099	0.00674788	982	0.00576739	944	0.00386711	135	0.00109147
chr01	28900001	28950000	349	0.00264889	1262	0.00926496	1084	0.00931563	1137	0.00635644	1195	0.00849373	1232	0.0113417	1222	0.00896978	1179	0.0106502	513	0.00399067	126	0.000903556	1156	0.0112589	1177	0.00888234	1011	0.0100606	546	0.00339556	623	0.00368329	498	0.0025411	520	0.00337759	154	0.00147929
chr01	28950001	29000000	691	0.00551511	1442	0.0112293	1323	0.010828	1334	0.00865378	1454	0.0107789	1488	0.0129186	1472	0.0111885	1317	0.0120271	888	0.00742756	406	0.003104	1377	0.0125561	1349	0.0106297	1160	0.0112483	990	0.00681232	1162	0.00709063	885	0.0052118	945	0.00595278	400	0.00376
chr01	29000001	29050000	668	0.00527067	754	0.00668356	775	0.00565778	540	0.00380844	420	0.00287336	1397	0.00827746	427	0.00309027	394	0.00329733	884	0.007256	277	0.00198311	364	0.00272222	652	0.00633244	294	0.00261156	1152	0.00620311	1039	0.00477433	887	0.00581441	1243	0.00898064	327	0.00322214
chr01	29050001	29100000	552	0.00428978	713	0.00594178	699	0.00585244	704	0.00575556	645	0.00399378	1313	0.00882929	642	0.00588138	589	0.00579467	732	0.00471289	483	0.003444	567	0.00548089	670	0.00513032	209	0.00200356	1001	0.00562883	1020	0.0048437	766	0.00528084	1239	0.00803391	283	0.00285643
chr01	29100001	29150000	352	0.00262919	295	0.00255606	408	0.00286012	398	0.00289333	363	0.00281598	395	0.00287453	307	0.00280933	307	0.00267945	369	0.00304889	272	0.00197067	292	0.00274402	359	0.00297187	151	0.00103632	398	0.00256264	375	0.00211085	369	0.00252884	395	0.00161473	167	0.00136521
chr01	29150001	29200000	305	0.00212326	343	0.00239032	397	0.00261333	398	0.00274485	345	0.00245094	397	0.0028354	353	0.00251917	364	0.00242787	341	0.0024495	262	0.0019	337	0.00232305	389	0.00281597	254	0.00174454	413	0.00222986	460	0.00258828	353	0.00188468	366	0.00150516	285	0.00242658
chr01	29200001	29250000	657	0.00496711	678	0.006344	754	0.0054146	751	0.00530714	678	0.00610687	693	0.0052424	639	0.00656361	645	0.00655432	691	0.00649362	409	0.0028538	682	0.00682368	672	0.00605574	603	0.00614267	755	0.00562338	724	0.00467812	697	0.00590495	690	0.00291866	126	0.00118357
chr01	29250001	29300000	799	0.00703033	902	0.00675067	974	0.00768844	1016	0.00829733	969	0.007808	982	0.00848902	853	0.00682533	897	0.00745467	760	0.00601822	682	0.00570222	664	0.00471644	656	0.00646306	624	0.00622281	1052	0.00802965	1139	0.0084879	1085	0.00739302	1158	0.00623984	368	0.00359218
chr01	29300001	29350000	493	0.0039143	631	0.00520311	524	0.00380941	827	0.00600547	639	0.00393161	676	0.00483293	529	0.00346502	397	0.00321254	696	0.005796	568	0.00420102	425	0.0024147	583	0.00555511	264	0.00223748	641	0.00514304	805	0.00574523	711	0.00524611	697	0.00341565	172	0.00140505
chr01	29350001	29400000	554	0.00442489	566	0.00460933	524	0.00362889	789	0.00553867	592	0.00471333	602	0.00405049	532	0.00337867	347	0.00281422	608	0.00487981	491	0.00345438	417	0.00243709	482	0.00474907	469	0.004548	595	0.00458836	733	0.00470978	655	0.00491726	615	0.00311661	203	0.00152644
chr01	29400001	29450000	540	0.00447422	532	0.00407916	548	0.0041947	707	0.00494489	567	0.00435574	577	0.00386737	473	0.00331603	439	0.00336742	581	0.00433559	430	0.00313209	414	0.00265247	438	0.0038845	480	0.00431778	609	0.00412597	741	0.00425384	608	0.00416547	613	0.00327024	294	0.00235791
chr01	29450001	29500000	573	0.00495644	658	0.00550578	614	0.00462229	938	0.00687116	786	0.00624044	826	0.00592671	751	0.00554675	691	0.005688	743	0.00588489	674	0.00488315	522	0.00334047	604	0.00516111	600	0.00569022	813	0.00567483	1038	0.00625591	835	0.00547253	876	0.00416542	327	0.00250113
chr01	29500001	29550000	439	0.00404933	563	0.00494844	537	0.00392492	764	0.00594444	683	0.00545168	725	0.00490674	674	0.00483111	668	0.00549386	650	0.00524	614	0.00437911	407	0.0024818	481	0.00400854	542	0.00508178	809	0.00533955	967	0.00565663	795	0.00429505	884	0.00368069	349	0.0029469
chr01	29550001	29600000	446	0.00396835	635	0.00569778	552	0.00390314	835	0.00635654	661	0.00534404	645	0.00434114	652	0.00495797	596	0.00508387	678	0.00555333	573	0.00427259	374	0.00245209	444	0.00388061	538	0.00508363	798	0.00556125	903	0.00536247	705	0.00461579	759	0.00385337	216	0.0016053
chr01	29600001	29650000	241	0.00217485	285	0.00267067	296	0.00199916	425	0.00331158	366	0.00262681	313	0.00211422	318	0.00240446	296	0.00251644	289	0.00237156	281	0.00216267	161	0.00102979	205	0.00178978	210	0.00197289	338	0.0023607	467	0.00275077	336	0.00211464	408	0.00249351	122	0.000901838
chr01	29650001	29700000	178	0.00148267	158	0.00121733	161	0.00107733	242	0.00179111	191	0.00144311	173	0.00118978	179	0.001368	150	0.00123247	177	0.00125067	124	0.00102133	132	0.000921778	152	0.00126987	141	0.00113853	208	0.00133633	268	0.00140961	224	0.00127324	224	0.00114972	122	0.0009496
chr01	29700001	29750000	133	0.00108896	150	0.00110628	167	0.00118859	166	0.001144	174	0.00134357	168	0.00118364	167	0.00116446	157	0.00114361	169	0.00127697	151	0.00111208	133	0.000870724	170	0.00121753	153	0.00109523	151	0.000860683	218	0.00129907	200	0.0012053	182	0.00109294	81	0.000605811
chr01	29750001	29800000	105	0.000798258	82	0.000553333	111	0.00077517	101	0.000718667	104	0.000723111	101	0.0007267	94	0.000676949	109	0.000794667	92	0.000613333	94	0.000709349	113	0.0009143	107	0.000746667	109	0.000920945	97	0.0005205	130	0.0007335	112	0.000565948	88	0.000381863	67	0.000458593
chr01	29800001	29850000	438	0.00375705	463	0.00376725	551	0.00373991	668	0.00489741	557	0.00416416	507	0.0034715	506	0.00379848	477	0.00393203	504	0.0038109	405	0.00305584	362	0.0026281	398	0.00324731	414	0.00377862	518	0.003331	718	0.00407745	586	0.00326511	617	0.00319912	226	0.00171059
chr01	29850001	29900000	611	0.00537289	619	0.00485289	728	0.00443203	898	0.00632267	751	0.00624089	841	0.00556356	744	0.00604978	625	0.00590578	807	0.00571733	418	0.00305422	387	0.00292716	501	0.00466626	488	0.004708	817	0.00563736	939	0.00635043	875	0.00555516	844	0.00452719	187	0.00153599
chr01	29900001	29950000	816	0.00762695	722	0.00483689	945	0.00518178	943	0.00661911	947	0.00851499	1135	0.00765333	926	0.00825028	793	0.0077144	1109	0.00668756	360	0.00245289	446	0.00395067	765	0.00696667	618	0.00620756	922	0.00672032	1109	0.00825407	1079	0.00758421	1037	0.00509497	154	0.00122719
chr01	29950001	30000000	885	0.00769217	892	0.00705705	1177	0.0102676	1475	0.0109738	1293	0.0106237	1459	0.0103562	1369	0.0114186	1176	0.0102895	1347	0.00914233	558	0.00412492	847	0.0070968	839	0.00702683	837	0.00821261	1301	0.00824631	1575	0.00968807	1461	0.00951176	1360	0.0067274	370	0.00320301
chr01	30000001	30050000	563	0.00495911	521	0.00330716	636	0.00559111	829	0.00536182	567	0.00491289	665	0.00457429	609	0.00499648	578	0.00512622	592	0.00369067	164	0.00116711	228	0.00197111	250	0.00231911	358	0.0037602	845	0.00571626	957	0.00567344	899	0.00648749	768	0.00375212	72	0.000686448
chr01	30050001	30100000	367	0.00333449	710	0.00529067	581	0.00497271	600	0.00458311	511	0.00429067	734	0.00554844	679	0.00496578	615	0.00498133	671	0.00504578	274	0.00212356	419	0.002912	499	0.00468968	219	0.00216444	775	0.00513304	934	0.0053188	838	0.00544505	824	0.00446382	73	0.000549291
chr01	30100001	30150000	714	0.00612578	1209	0.00871689	1076	0.00896933	1131	0.00806317	1001	0.00785473	1334	0.0091904	1270	0.00912161	1140	0.00876751	1213	0.00863022	560	0.00414356	841	0.00649659	1009	0.00903658	669	0.00621822	1380	0.00853582	1727	0.00948132	1514	0.00939	1500	0.00814148	373	0.00301071
chr01	30150001	30200000	936	0.00852955	1036	0.00729722	1043	0.00928777	1135	0.00794406	1011	0.00756956	1412	0.0102044	1346	0.0106649	812	0.00601244	1143	0.00822323	497	0.00386338	633	0.00629886	1054	0.00965203	431	0.00424095	1066	0.00827742	1469	0.00952671	1411	0.00952808	1390	0.0095618	538	0.00478009
chr01	30200001	30250000	599	0.00529822	684	0.005244	721	0.00678578	786	0.00699956	773	0.006632	818	0.00693244	896	0.00718	689	0.00552444	728	0.00592227	497	0.003996	497	0.00349422	495	0.00499911	523	0.00545689	801	0.00510719	898	0.00642371	926	0.00657716	1059	0.00785289	281	0.002835
chr01	30250001	30300000	282	0.0024907	741	0.00595378	697	0.00627427	781	0.00635333	659	0.00537026	884	0.00679644	788	0.00647556	686	0.00537378	793	0.00644983	471	0.00341736	593	0.00445511	653	0.00618444	471	0.00481422	661	0.00419289	981	0.00599703	954	0.00628768	777	0.00570397	204	0.00174786
chr01	30300001	30350000	494	0.00426489	574	0.00485244	744	0.00587022	1119	0.00753556	1040	0.00715733	1073	0.00830667	884	0.00824667	650	0.005288	986	0.00748267	409	0.00291156	450	0.004004	649	0.00601511	401	0.00421867	1191	0.00848498	1316	0.00821511	1175	0.00868558	1048	0.00734403	55	0.000460714
chr01	30350001	30400000	552	0.00493181	838	0.00678178	690	0.00501456	789	0.00592978	812	0.00660356	923	0.00642933	838	0.00665966	717	0.00608889	902	0.00719867	399	0.00286715	607	0.00482444	569	0.00532889	387	0.003984	902	0.00575346	979	0.006237	827	0.00579192	848	0.00470642	305	0.00281786
chr01	30400001	30450000	1198	0.0109721	1520	0.0115644	1496	0.013384	1508	0.0129258	1541	0.0109294	1667	0.0117046	1192	0.00912133	1339	0.0087494	1578	0.0128045	759	0.00564671	1022	0.00862978	1063	0.00983778	755	0.00732721	1225	0.0085745	1703	0.0111365	1646	0.0102934	1459	0.00993369	500	0.00482
chr01	30450001	30500000	1016	0.00805033	1037	0.008536	1091	0.00829418	1292	0.0100276	1216	0.00871882	1397	0.0100169	910	0.00747151	1122	0.007129	1155	0.00860933	527	0.00372936	884	0.00732816	917	0.0080977	716	0.00676652	1291	0.00884967	1489	0.00901238	1385	0.0081808	1300	0.00646469	336	0.00289074
chr01	30500001	30550000	1542	0.0124876	1447	0.0129533	1646	0.014127	1789	0.0126044	1712	0.0143959	1885	0.015117	1684	0.0151347	1765	0.0142871	1706	0.0139049	641	0.00467134	1538	0.0116243	1073	0.00934947	1272	0.0128087	1645	0.0122919	1891	0.0127957	1805	0.0127813	1739	0.0114048	987	0.00902479
chr01	30550001	30600000	819	0.00591111	810	0.00728311	899	0.00809733	901	0.00765822	440	0.00331156	817	0.00633383	830	0.006912	748	0.00675067	831	0.00545378	300	0.00231067	484	0.00320496	321	0.00258444	666	0.00647093	907	0.00674294	1192	0.0068253	1165	0.00705885	1397	0.00966097	763	0.00643425
chr01	30600001	30650000	799	0.00695387	907	0.00827568	900	0.00818711	872	0.00728844	822	0.00710209	910	0.00713426	855	0.00721811	806	0.00692539	810	0.00633333	423	0.00397333	773	0.00668097	610	0.00567444	650	0.00646782	888	0.00681813	958	0.0060587	997	0.00735542	867	0.00599976	602	0.00546454
chr01	30650001	30700000	693	0.00550533	806	0.00776444	1264	0.0115	1272	0.00834851	1197	0.00854533	1288	0.0109667	1297	0.0108587	1093	0.00856178	1101	0.00662089	109	0.000945778	1063	0.0103076	928	0.008588	656	0.006756	1235	0.00793767	1284	0.00765831	1239	0.00710737	1347	0.00930984	428	0.00415549
chr01	30700001	30750000	1562	0.0116284	1528	0.0126338	1886	0.0152138	1720	0.0144871	1719	0.0147348	1916	0.0126587	1833	0.0137133	1837	0.0168653	1748	0.0103511	377	0.00326756	956	0.00890133	926	0.00813289	478	0.00457699	1971	0.0142702	1829	0.013622	1861	0.0137693	1090	0.00813333	385	0.00388758
chr01	30750001	30800000	707	0.00573422	743	0.00640089	1024	0.00890444	1182	0.00886311	851	0.00559941	1036	0.00697394	990	0.00802469	993	0.00673956	982	0.00706593	202	0.00132359	956	0.00817191	687	0.00598966	225	0.00185114	1017	0.0053481	1087	0.00635342	987	0.00629689	800	0.00535731	184	0.00156001
chr01	30800001	30850000	386	0.00295422	535	0.00461624	744	0.00602044	885	0.00561338	728	0.00405119	826	0.005404	814	0.00657418	812	0.00527535	800	0.00603223	171	0.0011868	703	0.00656222	613	0.00526008	139	0.00125067	789	0.00403047	835	0.00495086	808	0.00479371	561	0.00374032	120	0.000949355
chr01	30850001	30900000	572	0.00435022	780	0.00664637	941	0.00764489	1109	0.007728	895	0.00579851	1022	0.00685398	1017	0.00856084	986	0.00658622	1025	0.00747925	272	0.00201107	885	0.00806659	813	0.00691269	309	0.00242889	1007	0.00553196	1060	0.00642304	1037	0.0066816	847	0.00572699	244	0.00208718
chr01	30900001	30950000	577	0.00453741	903	0.007512	1050	0.00867778	1230	0.008436	991	0.00645956	1132	0.00750178	1137	0.00961109	1125	0.00713659	1105	0.00803467	241	0.00168358	955	0.00878718	829	0.00722139	270	0.00228489	1104	0.00593906	1153	0.00701002	1138	0.0068815	857	0.00588992	194	0.00155503
chr01	30950001	31000000	626	0.00482978	938	0.00826044	1128	0.009244	1303	0.00912533	1030	0.00681244	1214	0.008112	1205	0.00969289	1161	0.00754401	1131	0.00823751	217	0.00139664	1025	0.009336	890	0.00774756	265	0.00238311	1188	0.00643901	1261	0.00765276	1225	0.00782921	901	0.00598442	164	0.00132581
chr01	31000001	31050000	443	0.00334889	569	0.00472226	697	0.00545426	730	0.00495289	654	0.00435826	723	0.00465867	689	0.00515156	686	0.00441852	687	0.0050812	326	0.00224735	603	0.00515252	498	0.00406978	244	0.00200044	745	0.00411645	791	0.00459395	763	0.00467018	651	0.004449	264	0.00231004
chr01	31050001	31100000	371	0.00273071	448	0.00363828	532	0.00418889	601	0.00419835	509	0.00307956	582	0.00393156	555	0.00422546	573	0.00400656	590	0.00452735	205	0.00152764	509	0.00429473	450	0.00354847	231	0.00168	635	0.00337457	626	0.00355739	593	0.00350956	510	0.00295327	178	0.00145647
chr01	31100001	31150000	427	0.00285802	741	0.00631079	813	0.00662692	927	0.00613333	786	0.00501959	929	0.00613925	938	0.00737756	912	0.00600818	949	0.00713315	264	0.00201136	771	0.00721621	711	0.00596884	195	0.00162448	885	0.00461906	955	0.00581912	907	0.005773	628	0.00429788	196	0.00156675
chr01	31150001	31200000	469	0.00365154	766	0.00659289	931	0.00745033	987	0.00669738	865	0.00485556	942	0.00599956	923	0.00720489	928	0.00589246	986	0.00762723	226	0.0015864	817	0.00726886	704	0.00596601	190	0.00144844	931	0.00526296	1067	0.00537344	960	0.0059609	723	0.00453835	191	0.00175228
chr01	31200001	31250000	536	0.00403797	936	0.00842419	1054	0.00869156	1195	0.00814667	1031	0.00582978	1097	0.00711956	1099	0.00864267	1097	0.00697689	1158	0.00909867	220	0.00142948	971	0.00890434	832	0.00718861	216	0.00183872	1151	0.00635379	1289	0.00679415	1134	0.0072602	818	0.00485464	260	0.00242161
chr01	31250001	31300000	571	0.00423111	314	0.00281156	715	0.00580311	483	0.00358222	874	0.00515556	792	0.00554182	798	0.00539956	799	0.00610178	639	0.00587778	47	0.000355111	554	0.00397422	262	0.00236756	419	0.00429556	810	0.00514229	853	0.0061376	921	0.00605763	899	0.00529017	106	0.000973571
chr01	31300001	31350000	510	0.00378447	266	0.00221111	611	0.00470004	392	0.00292178	771	0.00439668	647	0.00483753	640	0.00471559	619	0.00534901	578	0.00533822	145	0.00110313	566	0.00376681	285	0.00238851	464	0.00448892	579	0.00420889	674	0.00475027	797	0.00487993	769	0.00455985	134	0.00101309
chr01	31350001	31400000	780	0.00580449	767	0.00641738	1027	0.00881118	1038	0.00720489	1333	0.00858337	1159	0.00890529	1272	0.00976148	1120	0.00873411	1019	0.007972	267	0.00186492	998	0.00823117	654	0.00573625	630	0.00558744	1267	0.00866962	1337	0.00860853	1385	0.00948915	1364	0.00817362	426	0.00383196
chr01	31400001	31450000	523	0.0044881	941	0.00828133	705	0.006316	790	0.00588627	1002	0.00538756	718	0.00512489	878	0.00640375	721	0.00521333	689	0.00539047	519	0.00371701	629	0.00558089	516	0.00439077	271	0.00180489	929	0.00586533	1067	0.00519133	977	0.00691029	1035	0.00710151	468	0.00458786
chr01	31450001	31500000	316	0.00236012	417	0.00384844	440	0.00390145	464	0.00337874	473	0.00347733	469	0.00318492	470	0.00366311	442	0.0032458	437	0.00343608	364	0.00297563	356	0.00329289	322	0.00289733	253	0.00208713	499	0.00322664	527	0.00326352	454	0.00306666	538	0.00298987	160	0.00155071
chr01	31500001	31550000	1190	0.0094762	1203	0.0121276	1466	0.0139444	1679	0.0116853	1460	0.0129697	1548	0.0126867	1364	0.0121561	1518	0.0127593	1410	0.00934044	1088	0.00779111	1131	0.011466	1093	0.0100389	989	0.00723956	1455	0.00961069	1681	0.0117952	1659	0.0114956	1776	0.00949715	400	0.00364874
chr01	31550001	31600000	545	0.00411511	884	0.00727778	884	0.00665467	948	0.00607956	982	0.00633778	958	0.00682538	886	0.00713428	928	0.00625822	952	0.00773561	622	0.00483191	715	0.00671294	605	0.00556044	422	0.00321022	541	0.00372252	879	0.00557904	859	0.00665544	990	0.00509311	464	0.00468092
chr01	31600001	31650000	837	0.00615156	1102	0.00897778	1237	0.009336	1170	0.00853156	1219	0.00744222	1223	0.00772667	1121	0.00797244	1090	0.00823053	985	0.0078285	613	0.00434356	878	0.00754356	598	0.00550178	229	0.00160578	906	0.00745733	1061	0.00726063	1056	0.00635463	1084	0.00575102	110	0.000947857
chr01	31650001	31700000	530	0.00393554	724	0.0059076	937	0.00628389	971	0.006692	841	0.00531511	839	0.00557261	735	0.00524945	776	0.00574889	716	0.00521216	341	0.00242809	538	0.00432279	349	0.0031246	260	0.00183289	887	0.005582	1030	0.00604979	966	0.00636442	738	0.00399013	181	0.00184429
chr01	31700001	31750000	628	0.00518719	726	0.00661872	1224	0.00860533	1198	0.00776201	1021	0.00800691	894	0.00683027	931	0.00690133	813	0.00576671	765	0.00539644	543	0.00388533	633	0.005832	538	0.00489911	560	0.00398447	1205	0.00676883	1293	0.00765805	1217	0.00947043	1156	0.00790791	275	0.00270071
chr01	31750001	31800000	439	0.00371156	756	0.00613556	974	0.00726533	991	0.00711422	922	0.00709822	1023	0.00757511	999	0.00739244	877	0.00595156	766	0.00559689	632	0.00451111	649	0.00656311	701	0.00654267	605	0.00429511	911	0.006416	996	0.00697341	1144	0.00701568	1158	0.00731054	211	0.0019736
chr01	31800001	31850000	559	0.00447511	560	0.0040387	823	0.00659822	917	0.00623467	913	0.00682622	938	0.00658943	939	0.00742356	873	0.00687339	744	0.00481915	554	0.00391911	642	0.00596538	616	0.00562844	534	0.003812	938	0.00617229	1034	0.00666077	1065	0.00665489	1004	0.00668349	180	0.00151868
chr01	31850001	31900000	704	0.00649791	1343	0.0110062	1397	0.0113187	1427	0.0104494	1512	0.0119849	1528	0.0119	1327	0.0112533	1481	0.0107832	1365	0.0108231	955	0.0091734	983	0.0100689	1248	0.0117564	318	0.00241911	1494	0.00864683	1625	0.0113456	1526	0.0104336	1445	0.00855353	301	0.002925
chr01	31900001	31950000	488	0.00411689	1517	0.0119207	1400	0.00879733	1412	0.008	1570	0.0124165	1628	0.0118047	1576	0.0122428	1495	0.0106744	1561	0.0114634	1194	0.0118725	1351	0.0125277	1370	0.0121215	355	0.00233867	1618	0.0112741	1824	0.01159	1752	0.0106804	1683	0.00815281	508	0.00472972
chr01	31950001	32000000	434	0.00362844	1396	0.0110786	1237	0.00906622	1253	0.00687289	1424	0.0109125	1390	0.00807467	1349	0.00964807	1229	0.00744895	1445	0.0100249	1104	0.0110782	1223	0.0115682	1330	0.011801	396	0.00293913	1344	0.0108289	1594	0.00971653	1496	0.00962947	1543	0.00725001	419	0.00371752
chr01	32000001	32050000	213	0.00170136	1123	0.0111582	941	0.00512667	393	0.00241733	1182	0.00764	1140	0.00857156	1177	0.00838044	501	0.00392643	1171	0.00648667	347	0.003332	503	0.00407467	1094	0.0109122	195	0.00130889	1200	0.010227	1292	0.00996578	1134	0.0103573	1274	0.00991412	223	0.00216286
chr01	32050001	32100000	295	0.002336	1205	0.012368	1104	0.005956	387	0.00262758	1289	0.00865784	1268	0.00951925	1325	0.00934844	480	0.00419962	1315	0.00689511	279	0.00248718	465	0.00326491	1203	0.0121936	257	0.00178179	1346	0.0114331	1427	0.0113496	1268	0.0117092	1375	0.0110058	270	0.00246357
chr01	32100001	32150000	165	0.00137733	466	0.00415289	346	0.00269867	279	0.00218089	456	0.00309644	454	0.00355067	428	0.00283911	231	0.002036	483	0.00307289	91	0.000686222	127	0.000859556	361	0.00362978	213	0.00156133	468	0.00382843	454	0.0037341	445	0.00364558	465	0.00296631	48	0.000422857
chr01	32150001	32200000	576	0.00462669	903	0.00745161	828	0.0062312	688	0.00536593	1015	0.00705717	914	0.0070434	901	0.00610813	610	0.00480421	976	0.00652752	380	0.00287346	450	0.00316966	728	0.00673038	567	0.00425421	963	0.00700835	936	0.00697163	914	0.00708347	946	0.0053486	286	0.00231691
chr01	32200001	32250000	193	0.00156939	180	0.00141202	197	0.00151871	190	0.00153164	202	0.00151741	214	0.00160935	202	0.00146093	185	0.00149923	204	0.0015698	171	0.00145072	183	0.00146224	168	0.00134712	164	0.00138672	210	0.0014025	220	0.00131678	219	0.00139549	200	0.00104331	142	0.00126143
chr01	32250001	32300000	635	0.00508975	1226	0.0105347	996	0.00770148	871	0.00679392	1327	0.0090507	1238	0.00953234	1183	0.00783775	761	0.00619521	1298	0.00865497	393	0.00315486	505	0.00362806	961	0.00929635	667	0.00509356	1278	0.0098975	1251	0.00956691	1207	0.00962598	1253	0.00750328	341	0.00297701
chr01	32300001	32350000	748	0.00656361	1102	0.0101027	1081	0.00896109	1001	0.00850667	1244	0.00937563	1127	0.00916533	1122	0.00845778	832	0.00704356	1258	0.00925022	451	0.00390044	516	0.00385209	948	0.00914089	730	0.005944	1193	0.00917383	1176	0.00900846	1151	0.00906158	1233	0.00724694	315	0.00297993
chr01	32350001	32400000	598	0.00513589	783	0.00706133	897	0.00772951	921	0.00790622	960	0.00740456	893	0.00724311	845	0.00676938	713	0.00608356	988	0.00760006	214	0.00178533	334	0.00219293	683	0.00667333	653	0.00449289	878	0.00560857	880	0.00611152	833	0.00612537	960	0.00453212	223	0.00169765
chr01	32400001	32450000	591	0.0051062	601	0.00517956	787	0.00646477	789	0.00655714	808	0.00607911	716	0.00563835	683	0.00548897	579	0.0049226	830	0.00628311	302	0.00257963	363	0.00288637	544	0.00519442	549	0.00402228	705	0.00452444	748	0.00492667	708	0.00499012	770	0.00349221	151	0.00107334
chr01	32450001	32500000	466	0.003476	439	0.00324933	624	0.004989	580	0.00459788	578	0.00433791	577	0.00424143	536	0.00471822	538	0.00432578	594	0.00458072	413	0.00378566	524	0.0043117	473	0.0040703	367	0.00280717	592	0.00379133	711	0.00445416	660	0.00415511	632	0.00409345	167	0.00149359
chr01	32500001	32550000	908	0.00664751	1083	0.00884807	1019	0.00889989	1218	0.00973755	1124	0.00976629	1006	0.00746423	1222	0.00917536	1088	0.00872295	1094	0.00826114	765	0.00771631	1039	0.00851705	755	0.0066659	766	0.00600582	1219	0.00766192	1187	0.00792083	1108	0.0070843	1133	0.00748386	120	0.000848653
chr01	32550001	32600000	1448	0.0103086	1476	0.0139502	1563	0.0145901	1652	0.0147916	1486	0.0126888	1463	0.00868095	1639	0.0140355	1430	0.0133409	1461	0.0123587	1259	0.0128257	1411	0.0133814	1248	0.0111821	1257	0.00912187	1721	0.0127451	1577	0.0127205	1529	0.00832924	1548	0.00874207	233	0.00203151
chr01	32600001	32650000	1479	0.0107655	1581	0.014804	1554	0.0150532	1796	0.0156964	1657	0.0143858	1544	0.0103458	1691	0.0148867	1501	0.0144102	1575	0.0137397	1409	0.01444	1528	0.0146367	1385	0.0125658	1313	0.00952222	1762	0.0117021	1663	0.0134932	1645	0.00977934	1816	0.0115399	241	0.00185951
chr01	32650001	32700000	767	0.0055975	787	0.00797129	861	0.00828756	1041	0.00848711	918	0.00703381	888	0.00787923	958	0.00821689	899	0.00813206	937	0.008352	666	0.00680489	760	0.00741689	801	0.00750989	611	0.00464667	986	0.006834	944	0.00707881	998	0.00744293	1069	0.00804373	211	0.0017888
chr01	32700001	32750000	197	0.00174356	195	0.00168178	198	0.00171333	213	0.00160133	223	0.00200133	228	0.00205119	218	0.00198276	226	0.00211333	211	0.00186667	211	0.00193886	217	0.00156714	217	0.00184882	177	0.00105844	235	0.0018593	235	0.00186613	236	0.00184708	233	0.00117242	102	0.00079314
chr01	32750001	32800000	260	0.00176178	194	0.00127244	269	0.00184489	274	0.00177822	292	0.00221156	221	0.001412	169	0.001128	192	0.00145733	246	0.00174356	101	0.000618222	192	0.00110578	111	0.000760889	256	0.00207621	302	0.00179647	352	0.00182094	288	0.00162945	302	0.00168329	185	0.0015129
chr01	32800001	32850000	279	0.002152	245	0.00157778	301	0.00235556	436	0.00260889	432	0.00320536	541	0.00312933	354	0.00216844	268	0.00209822	458	0.00290356	131	0.000825778	184	0.00122	121	0.000836	217	0.00138683	483	0.0027274	500	0.00285053	465	0.00222137	512	0.00348178	313	0.00300371
chr01	32850001	32900000	376	0.00274133	278	0.00188844	398	0.00276157	429	0.00291751	459	0.00336391	487	0.0028458	387	0.00253822	364	0.00258367	412	0.002888	182	0.001288	244	0.00163956	165	0.00121733	328	0.00247871	535	0.00307126	597	0.00322556	554	0.00285607	580	0.0036847	356	0.00317026
chr01	32900001	32950000	330	0.00222898	209	0.00128712	279	0.00191606	307	0.002108	291	0.00191735	257	0.001604	263	0.00160133	223	0.00155111	212	0.00154267	157	0.001048	192	0.00129467	175	0.00118356	200	0.00143737	352	0.00201726	372	0.00185395	333	0.00170897	382	0.00210887	183	0.00162
chr01	32950001	33000000	638	0.00550937	703	0.00668193	828	0.00668544	983	0.00801428	829	0.0060821	829	0.00691477	949	0.00719339	889	0.007604	920	0.00804622	246	0.0022405	668	0.00403749	671	0.00670771	605	0.00433511	959	0.00609606	980	0.00679735	1073	0.00717835	912	0.00518386	205	0.00206214
chr01	33000001	33050000	524	0.00397034	561	0.00396288	524	0.00440533	635	0.00531042	683	0.00462544	783	0.00552772	704	0.00535519	567	0.00420864	651	0.00527689	293	0.00288895	329	0.00295027	481	0.00374759	364	0.00277822	696	0.00500119	661	0.00365073	677	0.00461029	669	0.0043547	275	0.00286074
chr01	33050001	33100000	710	0.00517376	700	0.00593022	816	0.00717111	805	0.00727111	935	0.00622356	984	0.00652628	991	0.00704409	927	0.0066365	848	0.00643022	701	0.00691556	813	0.00716864	318	0.0030673	539	0.004012	657	0.00431556	948	0.00620101	967	0.00581589	727	0.00458152	417	0.004075
chr01	33100001	33150000	1074	0.00848881	1083	0.009496	1141	0.0104889	1037	0.00901333	1208	0.00744178	1211	0.00777961	1290	0.00909733	1190	0.00782711	1087	0.00793556	1011	0.00987704	999	0.00868711	396	0.00293962	570	0.00436578	707	0.00333683	1329	0.00778465	1292	0.00702768	778	0.00432464	654	0.00647714
chr01	33150001	33200000	1176	0.00759655	1262	0.00885051	1364	0.0116196	1461	0.0110201	1465	0.0112807	1167	0.00723744	1463	0.0118484	1203	0.0108357	1237	0.0106738	933	0.00957156	1173	0.0101609	1037	0.00955636	829	0.00604878	1498	0.0111327	1716	0.010987	1451	0.010044	1516	0.00583623	251	0.00222857
chr01	33200001	33250000	1355	0.0110972	1504	0.0127755	1532	0.0136236	1571	0.013638	1739	0.0107125	1525	0.0126983	1501	0.0130765	1446	0.0120637	1480	0.0134893	1059	0.010448	1351	0.0111346	1373	0.0131982	1301	0.00695301	1645	0.0119933	1752	0.0120162	1436	0.0116039	1539	0.00800934	380	0.00301676
chr01	33250001	33300000	788	0.00611047	1118	0.00997067	1099	0.00952244	1176	0.00999756	1202	0.00886309	1097	0.010212	1102	0.0100276	1113	0.00956548	1078	0.00924725	613	0.00537026	1059	0.00758631	1014	0.00994801	1084	0.00686756	1175	0.00725171	1243	0.00905936	1189	0.00879265	1186	0.00805355	379	0.00297106
chr01	33300001	33350000	734	0.00581689	992	0.00913918	1013	0.00877331	1159	0.00912995	1208	0.00927965	1183	0.0101179	1171	0.0091478	1127	0.00831381	1092	0.00764506	820	0.00749495	913	0.00819453	895	0.00815582	1003	0.00751956	1201	0.00799841	1281	0.00897406	1225	0.00867853	1188	0.00751457	417	0.00361214
chr01	33350001	33400000	539	0.00372502	365	0.00312622	653	0.00517776	506	0.00354502	702	0.00521911	658	0.00487911	852	0.00584013	661	0.00511219	553	0.00412267	351	0.00352267	372	0.00360136	463	0.00420997	449	0.00284178	592	0.00399415	908	0.00580393	883	0.00617078	754	0.00381615	129	0.00120006
chr01	33400001	33450000	721	0.00512133	570	0.00456889	922	0.00681034	719	0.00552897	1036	0.00662129	1069	0.00686114	1288	0.00839162	928	0.00703753	705	0.00556844	472	0.00460089	506	0.00468124	520	0.00448725	693	0.00402489	755	0.00475955	1103	0.00675558	1203	0.00752151	1212	0.00741808	219	0.00190314
chr01	33450001	33500000	490	0.00327404	546	0.00373217	807	0.00626222	835	0.00661867	897	0.00622627	1241	0.00814444	1232	0.00825422	827	0.00697326	759	0.00548267	519	0.00514133	531	0.005408	677	0.00618669	661	0.00370936	830	0.00520057	941	0.00468348	852	0.00456495	1312	0.00826661	291	0.00237435
chr01	33500001	33550000	736	0.00598044	576	0.00321111	807	0.00664815	802	0.00679942	814	0.00587556	1278	0.00828554	1260	0.00871552	763	0.00654864	824	0.00528844	656	0.00622671	702	0.00650143	703	0.00632457	578	0.00294089	727	0.00453063	749	0.00308154	791	0.00294611	1219	0.00718831	543	0.00458739
chr01	33550001	33600000	812	0.00608849	830	0.005676	886	0.00764813	963	0.00814095	1025	0.00796178	1361	0.00961	1324	0.00993904	868	0.00782444	904	0.00588627	749	0.00738311	789	0.00785402	803	0.00722322	712	0.00424133	908	0.00624345	941	0.00497296	1003	0.00505065	1456	0.00793082	591	0.00468264
chr01	33600001	33650000	833	0.00452489	828	0.00833333	944	0.00776844	892	0.00808044	983	0.00832679	1324	0.0100143	1346	0.0106107	845	0.00822356	855	0.00611156	807	0.00830133	826	0.00863156	836	0.00773581	419	0.00307333	918	0.00749854	980	0.00743307	928	0.00774863	1481	0.0101311	417	0.00365045
chr01	33650001	33700000	542	0.00302469	659	0.00576026	681	0.00443001	580	0.00424175	729	0.00598844	1044	0.00610546	1053	0.00706844	493	0.00303034	634	0.00485822	512	0.00472089	672	0.00526371	628	0.00487326	563	0.00486981	675	0.00428784	759	0.00540921	709	0.00530341	1061	0.00767749	260	0.00213491
chr01	33700001	33750000	83	0.00043175	149	0.00139602	193	0.00104133	168	0.00101289	195	0.0014089	394	0.00213038	347	0.00196493	156	0.000832457	169	0.00127956	182	0.00168001	180	0.00152579	163	0.00122623	142	0.000824924	177	0.000825334	236	0.00142142	226	0.00139661	403	0.00287775	124	0.000881176
chr01	33750001	33800000	238	0.001772	435	0.00422622	516	0.00278622	443	0.00301333	621	0.00485156	1254	0.00870584	1252	0.00678627	422	0.00221378	457	0.00368267	382	0.00375422	402	0.00384133	404	0.00331022	364	0.00176844	472	0.002224	646	0.00414906	630	0.00387021	1299	0.00929112	196	0.00148007
chr01	33800001	33850000	336	0.00263067	654	0.00573583	654	0.00373511	526	0.00361867	758	0.00570346	1406	0.0100094	1367	0.00805378	630	0.00397822	632	0.00529822	610	0.00573689	629	0.00593649	573	0.00498356	582	0.00334252	627	0.00329167	809	0.00510725	755	0.00499173	1397	0.0104767	348	0.00320472
chr01	33850001	33900000	1260	0.007124	1283	0.012026	726	0.00516	629	0.00514844	1422	0.0127035	1566	0.00912533	1278	0.00675556	389	0.00308356	512	0.00391911	333	0.00272444	324	0.00269778	624	0.00524533	1256	0.00886684	1202	0.00605367	1512	0.00945851	1479	0.00981385	1639	0.0113518	144	0.00114429
chr01	33900001	33950000	1236	0.00691869	1383	0.0127359	750	0.005304	571	0.00472933	1469	0.0131426	1445	0.00915526	1214	0.00650711	379	0.00282933	454	0.00362933	342	0.00294844	378	0.00311378	525	0.00435959	1353	0.00923151	1071	0.00578228	1516	0.00957384	1492	0.00994691	1566	0.00854007	160	0.00124146
chr01	33950001	34000000	957	0.00540444	986	0.00953822	499	0.00374367	413	0.00366444	1046	0.00966777	1180	0.00702421	947	0.0051663	295	0.00246356	315	0.0025347	232	0.00196801	270	0.002316	359	0.00308713	958	0.00659424	871	0.00443388	1092	0.00712939	1099	0.00769663	1194	0.00796452	145	0.001096
chr01	34000001	34050000	834	0.00461378	842	0.00807028	410	0.00331022	343	0.00299733	938	0.00831301	983	0.00602582	843	0.004644	343	0.00312756	276	0.00220933	182	0.00148267	205	0.001748	307	0.002644	812	0.00550356	655	0.00349843	933	0.00614884	1029	0.00703263	975	0.00571389	116	0.000865771
chr01	34050001	34100000	446	0.00265432	628	0.00411166	669	0.00483859	649	0.00536448	699	0.00440914	699	0.0059388	647	0.00460664	637	0.00519563	689	0.00565179	630	0.00596356	613	0.00573884	591	0.0050002	517	0.00355441	720	0.00450146	769	0.00531758	687	0.00503054	819	0.00340904	229	0.00189026
chr01	34100001	34150000	930	0.00696722	741	0.00694222	1030	0.00859733	1031	0.00936889	983	0.00620849	915	0.006524	515	0.00380711	509	0.004672	1005	0.00685022	449	0.00471689	459	0.00476222	941	0.00881333	759	0.00374767	1055	0.00786267	1082	0.00728519	1106	0.00738603	1076	0.00265476	341	0.00283666
chr01	34150001	34200000	854	0.00628832	925	0.00834076	948	0.00796578	967	0.00849778	982	0.00648756	846	0.00560133	513	0.00408978	534	0.00446285	909	0.00579378	430	0.00409511	440	0.00402133	893	0.0078648	804	0.00458604	970	0.00710599	1021	0.00607134	1019	0.00622062	929	0.00304101	418	0.00343604
chr01	34200001	34250000	878	0.00490027	880	0.00805624	615	0.0045294	618	0.00443698	1088	0.00625565	543	0.0035166	438	0.003248	404	0.00318987	498	0.00409698	141	0.000964459	239	0.00125736	416	0.00337435	802	0.00507022	1075	0.00621536	1032	0.00624615	1024	0.00523135	704	0.00353118	126	0.000943115
chr01	34250001	34300000	478	0.00356844	565	0.00380098	702	0.00508779	650	0.003876	795	0.00443289	743	0.00538089	682	0.00531786	693	0.00536061	600	0.00450075	505	0.00462568	557	0.00485429	531	0.00463741	504	0.00300178	703	0.00441433	784	0.00418788	753	0.00455411	848	0.00414476	146	0.00116001
chr01	34300001	34350000	399	0.002972	507	0.00342578	588	0.00443822	512	0.00321911	705	0.00367583	625	0.00479289	580	0.00479867	583	0.00467925	477	0.00396089	353	0.00367956	469	0.00415689	377	0.003724	368	0.00206267	580	0.0037555	670	0.00385797	648	0.00398379	721	0.0032165	81	0.000599286
chr01	34350001	34400000	342	0.00229644	554	0.00357333	653	0.004752	682	0.00451022	601	0.00403411	757	0.00594622	645	0.00524311	643	0.00488	574	0.00426178	504	0.004916	573	0.00528756	462	0.00452496	451	0.00235067	586	0.00426733	722	0.00453174	620	0.00430989	733	0.00368357	57	0.000438571
chr01	34400001	34450000	283	0.00189244	416	0.00273867	529	0.00369644	534	0.00350222	524	0.00349689	600	0.00466978	515	0.004208	492	0.00361644	515	0.00368489	437	0.00404756	451	0.00424803	431	0.0038245	416	0.00243156	524	0.00385351	565	0.00368094	527	0.00359579	598	0.00350108	150	0.00125214
chr01	34450001	34500000	531	0.00238004	585	0.003292	746	0.00629649	802	0.00605956	843	0.00575422	771	0.00620494	668	0.00565422	561	0.00421514	758	0.00641067	519	0.00422667	528	0.00545156	538	0.00523426	320	0.00185289	804	0.0053375	871	0.00564114	844	0.00567181	858	0.00346563	135	0.00117646
chr01	34500001	34550000	545	0.0028703	1084	0.00685155	1184	0.0103405	1444	0.0113438	1433	0.0105322	1224	0.00954711	1090	0.00894133	803	0.00584533	1165	0.0102036	732	0.00523378	883	0.00824667	1030	0.00995082	528	0.00240844	1480	0.00948123	1581	0.0103061	1425	0.00979409	1481	0.0051572	237	0.00168048
chr01	34550001	34600000	625	0.00476315	1749	0.0151081	1681	0.0146724	1949	0.0152024	1802	0.0140172	1796	0.0133063	1477	0.0107778	814	0.00614889	1667	0.0151956	685	0.00543782	1479	0.00924229	1284	0.0109076	1423	0.00782438	1997	0.0133952	2125	0.0139624	1995	0.0141835	1991	0.00841326	529	0.00476214
chr01	34600001	34650000	277	0.00253511	591	0.00526234	641	0.00573289	727	0.00591747	686	0.00571857	654	0.00525955	602	0.00481223	383	0.00326943	620	0.00585382	328	0.00280279	510	0.00361808	429	0.00336351	562	0.00395918	751	0.005335	791	0.00533412	755	0.00545888	727	0.00307423	221	0.00192382
chr01	34650001	34700000	434	0.00419927	366	0.00206314	462	0.00431127	495	0.0044854	484	0.00384834	512	0.00328049	346	0.00213986	235	0.00176623	488	0.00462058	214	0.00160703	459	0.00269617	459	0.00272547	474	0.0026377	508	0.00397962	554	0.00405997	536	0.0043067	530	0.00405109	333	0.00324607
chr01	34700001	34750000	454	0.00379244	524	0.004244	596	0.00514578	602	0.00507067	615	0.00492456	614	0.00443307	542	0.00368305	370	0.00284946	515	0.00462353	284	0.00238548	470	0.00359449	530	0.00427111	547	0.00349448	618	0.00477	696	0.00466401	644	0.00480993	648	0.00434746	326	0.0030022
chr01	34750001	34800000	907	0.00687289	1231	0.00998844	1030	0.00823542	1147	0.00805796	1475	0.0107609	1310	0.00951437	1432	0.00961888	1293	0.0100597	1467	0.0107245	794	0.00621469	965	0.00807802	980	0.008576	743	0.00549333	1456	0.0102478	1511	0.00993716	1495	0.00984987	1497	0.00870631	488	0.00443874
chr01	34800001	34850000	1019	0.00988297	1179	0.00758578	1233	0.010592	1210	0.008216	1324	0.0102676	1110	0.0094248	1097	0.01019	977	0.00510178	1222	0.0108255	355	0.00254356	519	0.00361911	543	0.00440222	996	0.00766254	1356	0.00992907	1258	0.0075013	1252	0.00954621	1306	0.00875449	610	0.00559787
chr01	34850001	34900000	961	0.00956133	1372	0.0102747	1345	0.0119254	1293	0.00950578	1651	0.0122887	1351	0.0114111	1313	0.0109502	1255	0.007408	1550	0.0132271	683	0.00540283	886	0.00758475	586	0.00505617	1208	0.00904682	1456	0.0107539	1616	0.0106063	1520	0.0107219	1490	0.0106069	594	0.00596286
chr01	34900001	34950000	1080	0.008972	1348	0.0111316	1171	0.0108819	1497	0.0114644	1525	0.0125256	1145	0.00964044	1190	0.00917289	1251	0.00961778	1293	0.0109071	840	0.0064556	1144	0.00895644	1039	0.00921556	1066	0.007372	1340	0.008889	1599	0.00993046	1640	0.0111717	1338	0.00981333	444	0.00410071
chr01	34950001	35000000	774	0.00640192	946	0.00739533	970	0.00804145	1003	0.00735617	959	0.00647575	663	0.00476226	608	0.00457644	764	0.00529467	865	0.00634089	542	0.00375911	470	0.00270178	623	0.00618921	877	0.00515526	1015	0.00474067	1195	0.00726755	1254	0.00738343	993	0.00575172	168	0.00145434
chr01	35000001	35050000	748	0.00558271	916	0.00724178	1356	0.0108716	1337	0.0101869	906	0.00711561	700	0.00598578	1143	0.008192	746	0.00481156	830	0.00632978	1059	0.00757244	633	0.00338222	637	0.00510804	1012	0.00558858	1033	0.00529505	1621	0.00847311	1638	0.00845111	1408	0.00936436	311	0.00270929
chr01	35050001	35100000	1453	0.0102569	1771	0.0167064	1532	0.0146832	1812	0.0167684	1757	0.0111098	846	0.00703956	968	0.00795644	837	0.00435244	866	0.00647644	1357	0.00960178	829	0.00471426	802	0.00556622	1538	0.00879583	1920	0.00728483	1907	0.0103256	1928	0.0105538	1111	0.00642336	485	0.00427607
chr01	35100001	35150000	462	0.00326933	528	0.00503975	487	0.00442122	533	0.00491156	533	0.00332889	262	0.00223867	301	0.002508	273	0.00154556	283	0.00215735	419	0.00295567	256	0.00160954	272	0.00204695	465	0.00265052	571	0.00230301	555	0.00293693	553	0.00299258	358	0.00206189	125	0.00105359
chr01	35150001	35200000	1341	0.0110663	1443	0.0131427	1392	0.0118007	1613	0.0126373	1525	0.00969696	1243	0.00962311	1245	0.00980978	1162	0.00835936	1349	0.011468	719	0.0050507	1087	0.00914373	1116	0.00917741	1219	0.00812674	1490	0.010548	1572	0.00933357	1630	0.0114559	1452	0.0104599	498	0.0045337
chr01	35200001	35250000	752	0.00619689	949	0.0077615	943	0.00796222	1086	0.00715492	1015	0.00773911	847	0.00605644	1258	0.00771022	660	0.00511156	860	0.00663644	373	0.00262089	610	0.00581467	603	0.00584756	544	0.00370711	825	0.00628136	1046	0.00593767	869	0.00648155	1355	0.00943974	477	0.00491161
chr01	35250001	35300000	673	0.00561208	1070	0.00781028	774	0.00678983	1058	0.00775067	792	0.00628133	628	0.00510844	942	0.00636222	949	0.00783173	974	0.00723161	488	0.00348358	660	0.00580933	548	0.00525475	516	0.003877	1075	0.00736917	1088	0.00598296	1022	0.00767505	828	0.00540834	423	0.00428861
chr01	35300001	35350000	727	0.00555867	1636	0.00927733	766	0.00610622	1683	0.0116196	842	0.00634356	909	0.00719822	1701	0.0100307	1751	0.0152545	1596	0.00960229	861	0.00613165	843	0.00690756	795	0.00696227	557	0.00374356	1773	0.0112979	1739	0.00696457	1641	0.012905	881	0.0053389	432	0.00367786
chr01	35350001	35400000	810	0.00596744	1868	0.00930629	835	0.00674222	1959	0.0128027	1795	0.0138477	1056	0.00825036	2172	0.0128556	2108	0.0183801	1981	0.0128503	1290	0.00916356	956	0.00802475	717	0.00684925	456	0.00251378	2006	0.0118174	1946	0.00741524	1854	0.0155753	881	0.0052691	349	0.00330643
chr01	35400001	35450000	641	0.00509289	1353	0.00704283	657	0.00540586	1442	0.00961829	1432	0.0114012	830	0.00648588	1570	0.0094354	1511	0.0134156	1451	0.00982807	973	0.00683192	738	0.00613925	535	0.00516455	406	0.00235145	1445	0.00912551	1406	0.00558163	1297	0.0110061	675	0.00416548	253	0.00237149
chr01	35450001	35500000	811	0.00642667	1401	0.0082734	791	0.00655378	1401	0.0100235	1433	0.0107245	1008	0.00785568	1563	0.0102357	1534	0.0134278	1486	0.0108206	1044	0.00757967	873	0.0071417	759	0.00636913	583	0.00402936	1430	0.00939538	1409	0.00664575	1339	0.0108282	847	0.00507913	287	0.00269571
chr01	35500001	35550000	950	0.00693865	1080	0.00959487	947	0.0092505	1262	0.0103467	1126	0.00920849	765	0.00672	741	0.006816	781	0.00524404	1184	0.00920844	438	0.00343689	649	0.00436578	911	0.00693265	975	0.00700602	1113	0.00903164	1097	0.00706529	645	0.00508305	617	0.00433465	511	0.00503972
chr01	35550001	35600000	713	0.00599156	745	0.00667783	702	0.0066643	1025	0.00789739	922	0.00687877	681	0.00631378	772	0.00673072	886	0.00705561	833	0.00651911	281	0.00215156	656	0.0063277	630	0.00597085	773	0.00454362	889	0.0068095	866	0.00587503	944	0.00683876	830	0.00563974	291	0.00291648
chr01	35600001	35650000	762	0.00604489	1091	0.00791307	764	0.0068805	1375	0.0101151	1183	0.00818844	762	0.00657289	1073	0.00820489	1141	0.00953926	1111	0.009048	302	0.00227467	643	0.00607467	683	0.00590982	793	0.00451177	1184	0.00803541	1160	0.00668248	1230	0.00877211	1174	0.00788924	444	0.00447071
chr01	35650001	35700000	739	0.00606901	1099	0.00817473	763	0.00700311	1371	0.0101789	1231	0.00949644	765	0.00674133	1095	0.00826711	1193	0.00997785	1135	0.00953563	323	0.00239422	701	0.00661289	679	0.00599556	731	0.00397778	935	0.0069121	1128	0.00709274	1279	0.00931593	1145	0.00804508	442	0.0045208
chr01	35700001	35750000	895	0.00692578	1118	0.00838133	916	0.00836057	1511	0.0113204	1246	0.00902414	898	0.00765778	1173	0.009388	1231	0.00996711	1238	0.0105956	302	0.00206228	856	0.00814489	842	0.00776978	911	0.00448937	1175	0.00832918	1276	0.0078248	1361	0.00942616	1248	0.00870144	472	0.00443429
chr01	35750001	35800000	1047	0.00785689	1198	0.00944375	1103	0.00978215	1515	0.0119724	1084	0.00807753	1011	0.00764701	1028	0.00919413	1177	0.00905757	1200	0.0101159	459	0.00330789	1042	0.00988957	1006	0.00986717	1139	0.00604063	1402	0.00967006	1365	0.00909587	1355	0.00925706	1226	0.00805056	396	0.00316358
chr01	35800001	35850000	243	0.00186889	1036	0.009356	920	0.00490137	1576	0.0108556	1295	0.00980237	906	0.00783244	912	0.00924629	1356	0.0108234	1133	0.00997644	799	0.00582049	898	0.0091854	1014	0.0102425	1036	0.00513261	1370	0.0108246	1461	0.00972658	1449	0.00932677	1017	0.00726881	137	0.00127
chr01	35850001	35900000	260	0.00217111	1374	0.0128828	1207	0.00600671	2059	0.0142807	1805	0.01197	1249	0.0112412	1234	0.0125674	1897	0.0152489	1444	0.013648	1156	0.00877244	1207	0.0124412	1382	0.013939	1356	0.00703822	1831	0.0144671	1931	0.0129113	1887	0.0121305	1234	0.00921083	165	0.00151929
chr01	35900001	35950000	169	0.00118222	1524	0.0137156	1379	0.00611467	1564	0.0102991	1408	0.0101081	1441	0.0144079	1452	0.0150441	1446	0.0103602	1559	0.0148013	1381	0.00996572	1397	0.0146704	206	0.00154285	1470	0.00658639	1469	0.00934497	1509	0.00855726	1480	0.00950516	1498	0.0122954	178	0.00152357
chr01	35950001	36000000	269	0.00239511	1779	0.0155255	1524	0.00738489	1870	0.0125929	1786	0.0128835	1793	0.0172808	1777	0.0180519	1735	0.0120209	1880	0.0169404	1681	0.0128239	1812	0.0180339	276	0.00262267	1729	0.00803308	1847	0.0114002	1781	0.010116	1786	0.0111018	1812	0.0154319	195	0.00184003
chr01	36000001	36050000	367	0.00278622	602	0.00457799	625	0.00367647	791	0.00547075	676	0.00511498	648	0.00553423	758	0.00626606	664	0.00471333	825	0.00635783	508	0.00378966	706	0.00610931	338	0.00264089	606	0.00365869	712	0.00444554	681	0.00360093	713	0.00386776	805	0.00575587	289	0.00268143
chr01	36050001	36100000	259	0.00198667	694	0.00569827	547	0.003084	886	0.00559778	603	0.00479467	563	0.00498315	677	0.00550586	591	0.004296	854	0.00606533	431	0.00326716	602	0.00520855	285	0.00238089	554	0.003416	589	0.00417571	591	0.00325254	596	0.0031577	725	0.00475154	190	0.00179294
chr01	36100001	36150000	158	0.00115067	603	0.00491319	442	0.002384	790	0.0051469	512	0.00425111	476	0.00425956	560	0.00469559	490	0.00360267	732	0.0052316	294	0.00205289	528	0.00462444	191	0.00167378	472	0.00293199	441	0.00330067	458	0.00256638	479	0.00260505	588	0.00376003	77	0.000635
chr01	36150001	36200000	251	0.00202756	495	0.00392933	407	0.00247778	645	0.00408089	531	0.00366819	397	0.00314756	826	0.00507111	405	0.00330494	550	0.00359822	200	0.00140133	377	0.00328	380	0.00340944	537	0.00293911	725	0.00398938	541	0.0031538	575	0.00259684	871	0.00656421	309	0.00241316
chr01	36200001	36250000	132	0.00106756	378	0.00299511	302	0.00167956	497	0.00328178	396	0.00284	288	0.00245644	650	0.00402489	319	0.00264594	419	0.00285511	179	0.00122756	292	0.00266622	294	0.00268042	370	0.0018908	523	0.0030934	414	0.00250657	401	0.00170147	703	0.00517819	224	0.00186
chr01	36250001	36300000	241	0.00187156	473	0.00376311	395	0.00242369	581	0.00387156	579	0.003872	403	0.00328444	1211	0.00675022	439	0.00372178	543	0.00378178	284	0.00195289	417	0.00352225	410	0.00351467	551	0.00319333	713	0.00392643	556	0.00328749	573	0.00267989	1256	0.0101	354	0.00282415
chr01	36300001	36350000	626	0.00509867	577	0.00505378	780	0.00511556	747	0.00555289	890	0.00661422	747	0.00589333	1555	0.00965733	775	0.00634578	832	0.00623867	445	0.00320667	802	0.00694622	735	0.00679778	768	0.00510222	879	0.0052	788	0.00523239	948	0.00467695	1535	0.0120473	499	0.00424438
chr01	36350001	36400000	284	0.00231366	273	0.00215689	297	0.00196533	579	0.00354311	686	0.00469363	283	0.00194178	412	0.00248978	215	0.001552	541	0.00484004	245	0.00199467	182	0.001296	395	0.00278679	289	0.00213648	646	0.00409737	670	0.00539758	648	0.00301863	739	0.00268306	221	0.00199786
chr01	36400001	36450000	88	0.000724	106	0.000825333	112	0.000745806	454	0.00250444	459	0.00297363	241	0.00131335	153	0.000829778	37	0.000184444	435	0.004324	69	0.000655556	34	0.000165335	217	0.00133779	77	0.000564899	532	0.00371529	407	0.00336893	492	0.0025526	437	0.0012007	104	0.00104716
chr01	36450001	36500000	135	0.00104667	150	0.00116178	139	0.000814667	523	0.00247289	532	0.00249428	348	0.00207067	170	0.00107556	99	0.000527111	513	0.00531434	112	0.00100622	88	0.000543111	80	0.000516893	123	0.000899556	629	0.00476613	651	0.00440223	661	0.00371663	630	0.00203	128	0.00124
chr01	36500001	36550000	261	0.00199644	218	0.00152311	212	0.00129867	1374	0.00599467	1392	0.00617778	1246	0.00630267	638	0.00302844	183	0.00106711	1367	0.0144059	169	0.00131067	180	0.00113556	155	0.001024	203	0.00131644	1426	0.0115897	1530	0.0077906	1438	0.0127062	1444	0.0072837	568	0.00570143
chr01	36550001	36600000	263	0.00186578	268	0.00187644	270	0.00171022	1094	0.00524044	1111	0.00513511	983	0.00517022	557	0.0029	237	0.00139689	1128	0.0112824	223	0.00169289	206	0.00127867	213	0.00133422	250	0.00175422	1149	0.00909376	1265	0.00648425	1188	0.00974063	1190	0.00612889	482	0.00486429
chr01	36600001	36650000	203	0.00147067	419	0.00304356	242	0.00152622	1420	0.00638133	1408	0.00691244	1397	0.00729644	598	0.00306178	170	0.000948444	1458	0.0149281	397	0.00379556	159	0.000887111	168	0.00108978	197	0.00136044	1571	0.012798	1677	0.00937687	1601	0.0133546	1627	0.0085586	664	0.00685214
chr01	36650001	36700000	392	0.00231867	1171	0.00828044	425	0.00235689	1162	0.00576667	1175	0.00834044	1542	0.00907309	557	0.00278844	139	0.000832444	1143	0.0119511	1133	0.0118156	121	0.000593778	137	0.000875111	155	0.00105956	1458	0.0112291	1575	0.0117472	1502	0.0117024	1494	0.00667706	412	0.004295
chr01	36700001	36750000	973	0.004572	1012	0.00727867	1017	0.00478222	989	0.00704533	1063	0.00818012	1180	0.00703333	634	0.00319156	182	0.00101822	1004	0.0103769	983	0.0100769	166	0.00104044	179	0.00120178	201	0.00146756	1074	0.0082531	1157	0.0095672	1139	0.00946305	1258	0.00386617	382	0.00385
chr01	36750001	36800000	413	0.00209779	423	0.00306222	418	0.00212538	432	0.0030476	442	0.00352677	443	0.00314444	417	0.00221244	120	0.00076	418	0.00416724	412	0.00415514	107	0.000665783	101	0.000752889	126	0.000964007	440	0.00310042	485	0.00351999	469	0.00383221	499	0.00233802	302	0.00293786
chr01	36800001	36850000	762	0.00429378	801	0.00595111	775	0.004292	792	0.00582667	854	0.00756879	839	0.00632533	787	0.00438311	226	0.001652	801	0.00795073	776	0.007792	247	0.00193956	236	0.0019	231	0.001896	825	0.00643161	890	0.00697895	858	0.00734137	982	0.00592476	629	0.00648429
chr01	36850001	36900000	330	0.00160356	341	0.00241646	337	0.00179067	338	0.00232268	349	0.00295889	320	0.00213644	311	0.00149556	72	0.000473333	324	0.00317577	307	0.00296269	68	0.000451556	62	0.000432	81	0.000599111	380	0.00290242	396	0.0029541	383	0.00300958	410	0.00212225	84	0.000827143
chr01	36900001	36950000	810	0.00528533	818	0.00675956	824	0.004832	738	0.00565956	906	0.00741739	836	0.00540537	767	0.004332	213	0.000864444	787	0.00729655	662	0.00704756	213	0.000878222	199	0.00139689	417	0.00296044	790	0.00635058	827	0.00546563	738	0.00613558	972	0.00514183	294	0.00313857
chr01	36950001	37000000	591	0.00400756	609	0.00486606	729	0.00545536	741	0.00592027	766	0.00539019	1075	0.00650507	916	0.00572911	394	0.00349574	680	0.00551351	474	0.00444184	394	0.00356369	501	0.00424507	454	0.00310533	573	0.00355811	790	0.00427138	767	0.00497427	1209	0.00783296	628	0.00616357
chr01	37000001	37050000	799	0.00610267	798	0.00710139	901	0.00728978	952	0.00806844	966	0.00778406	1306	0.00797733	1088	0.00624049	347	0.00290489	827	0.00739333	573	0.00561738	410	0.00348889	655	0.00529867	650	0.00510844	802	0.00609244	1023	0.00665746	969	0.00716768	1549	0.0111342	893	0.00933071
chr01	37050001	37100000	767	0.00570667	781	0.00628044	794	0.0066646	786	0.00622453	843	0.00658044	1316	0.00659911	843	0.00386267	126	0.000537333	632	0.00560449	314	0.00307244	150	0.000736889	548	0.00386889	565	0.00399422	740	0.00498683	873	0.00639451	830	0.00671442	1471	0.00998551	722	0.00744857
chr01	37100001	37150000	704	0.00576711	750	0.00640222	710	0.00585293	745	0.006732	782	0.00665333	1341	0.00692622	1008	0.00465244	137	0.000603556	663	0.00624311	160	0.00164711	126	0.000567556	577	0.004104	582	0.00411156	724	0.00463736	805	0.00637238	772	0.00670516	1451	0.0112567	534	0.00566857
chr01	37150001	37200000	709	0.00465111	649	0.00459867	815	0.00670939	792	0.00664277	791	0.00584671	1060	0.00611289	497	0.00363378	374	0.00220133	867	0.00692455	412	0.00325067	372	0.00239022	415	0.00300491	621	0.00503482	925	0.00659322	1017	0.00660242	945	0.00678142	1308	0.0095905	326	0.0029103
chr01	37200001	37250000	855	0.00563378	854	0.00511378	871	0.00778561	979	0.00806253	1008	0.00737289	876	0.00484311	331	0.00254756	292	0.00155333	1000	0.00805746	339	0.00304178	271	0.00143511	245	0.00166667	743	0.005516	1131	0.00844008	1186	0.0082868	1098	0.00822043	1151	0.00818881	206	0.00174143
chr01	37250001	37300000	600	0.00329689	585	0.00364864	684	0.00629911	762	0.00615378	746	0.00441956	635	0.00349244	214	0.00173067	211	0.000995556	701	0.00537067	229	0.00214533	150	0.000709778	171	0.00106622	465	0.00334629	880	0.0060739	936	0.00600705	878	0.00622739	769	0.00525129	72	0.000592148
chr01	37300001	37350000	479	0.00242711	516	0.00320165	581	0.00524	681	0.005464	634	0.00370342	562	0.00314222	221	0.00171511	189	0.00100535	608	0.00495663	261	0.00224402	165	0.000942674	181	0.00116269	444	0.00321451	824	0.00522067	870	0.00524426	801	0.00528384	713	0.00413452	167	0.00140357
chr01	37350001	37400000	634	0.00348889	688	0.00636478	801	0.00762829	916	0.00742311	830	0.00598716	838	0.00694356	577	0.00525111	565	0.00279422	837	0.00645778	532	0.00558578	227	0.00156311	205	0.00147956	561	0.00414962	997	0.00714368	1120	0.00574302	1007	0.00657474	896	0.00622974	133	0.00118929
chr01	37400001	37450000	547	0.00279956	652	0.00637067	701	0.00634191	873	0.00701422	769	0.00467358	851	0.00715156	632	0.00582444	619	0.00280933	822	0.00588413	631	0.00633733	204	0.00127422	225	0.00151422	559	0.00411067	896	0.00647733	1071	0.00486457	900	0.00571074	794	0.0053089	140	0.00112571
chr01	37450001	37500000	347	0.00174711	588	0.00556804	525	0.00473689	877	0.00647911	771	0.005216	798	0.00573156	497	0.00441022	441	0.001792	777	0.00557833	472	0.00489822	308	0.00139911	105	0.000734667	469	0.00342716	943	0.00537222	1110	0.00566232	914	0.00584863	951	0.00529218	188	0.00183823
chr01	37500001	37550000	734	0.00622622	1108	0.00892533	632	0.00416503	1240	0.00963348	1247	0.00917156	1120	0.00938325	1126	0.00969911	935	0.00774806	911	0.00776311	937	0.0093	891	0.00556715	932	0.00848418	836	0.00606267	919	0.00637706	1299	0.00942127	1254	0.0093665	1216	0.00687752	184	0.00174686
chr01	37550001	37600000	486	0.00373422	585	0.00439979	463	0.00296763	661	0.00497079	631	0.00446328	592	0.00429692	562	0.00420711	540	0.003975	447	0.00353611	513	0.00422756	495	0.00352735	482	0.00361621	540	0.00414624	604	0.00374869	686	0.00412097	682	0.00421444	656	0.00339628	261	0.00231714
chr01	37600001	37650000	1071	0.00758178	1072	0.00928756	1064	0.00726044	1143	0.008508	1253	0.00880533	1319	0.0102027	1051	0.00979822	956	0.00752267	645	0.00521733	642	0.00620978	957	0.00570985	815	0.00760756	619	0.0046076	1076	0.006595	1252	0.00776039	1076	0.00564358	1211	0.00546747	533	0.00520071
chr01	37650001	37700000	1061	0.00526311	1082	0.00760667	1073	0.00501111	1542	0.00895911	1096	0.00568933	1276	0.00919022	1158	0.00987156	1011	0.005404	1050	0.00951511	131	0.00119511	429	0.00330267	209	0.00184892	280	0.00200889	1173	0.00984182	1626	0.0116129	1157	0.00733147	1261	0.00411225	270	0.00261143
chr01	37700001	37750000	1837	0.013884	1821	0.0157889	1962	0.0151276	2024	0.0167253	1837	0.0135142	1994	0.0173587	1854	0.0172204	1807	0.0142009	1807	0.0173609	1280	0.0129302	1427	0.0125569	1360	0.0127622	1205	0.0109244	1990	0.015675	2124	0.0172777	2019	0.0166629	1985	0.0122522	1038	0.0106829
chr01	37750001	37800000	1837	0.0142307	1865	0.0173013	1959	0.0177622	1889	0.0171044	1837	0.0139542	2005	0.0179942	1902	0.0164827	1880	0.0156964	1836	0.0179809	1658	0.0171293	1820	0.0140938	1717	0.0164791	1641	0.0143982	1978	0.014708	1987	0.0166992	1887	0.0158505	1892	0.0133105	875	0.00903214
chr01	37800001	37850000	885	0.00675959	966	0.00744533	965	0.00660133	1033	0.00837867	907	0.006128	1192	0.00869333	1080	0.00809333	985	0.00693911	908	0.00672889	390	0.00330044	761	0.00646533	782	0.00643121	532	0.00381689	1129	0.0078435	1137	0.00762777	1077	0.00781219	1135	0.00563797	297	0.00244745
chr01	37850001	37900000	1286	0.0125503	1482	0.010688	1428	0.013326	1699	0.0141079	1458	0.00745339	1626	0.0138449	1302	0.00618978	1314	0.00954191	1366	0.00690489	358	0.00303822	1444	0.0122919	1358	0.0130519	447	0.00314044	1712	0.0134403	1755	0.0113396	1745	0.0144921	1502	0.00637165	353	0.00274186
chr01	37900001	37950000	854	0.00793052	953	0.00711988	994	0.0085936	1189	0.00946248	989	0.00589689	1122	0.00846444	889	0.00469244	858	0.00618533	843	0.00480626	406	0.00354356	998	0.00836978	852	0.00800295	376	0.00269535	1226	0.00860551	1235	0.00843502	1213	0.00904506	1044	0.00491461	269	0.00222167
chr01	37950001	38000000	760	0.00575244	665	0.00529567	861	0.00668798	870	0.00660124	716	0.00508835	849	0.006236	847	0.00582489	759	0.00592158	547	0.00430311	401	0.00366217	858	0.00693579	691	0.0063716	438	0.00316402	1007	0.00632475	942	0.00640608	939	0.00597151	739	0.00411988	342	0.00321235
chr01	38000001	38050000	636	0.00438581	544	0.00452612	729	0.00550004	704	0.00545075	582	0.00420875	690	0.00498052	730	0.00518834	669	0.00528713	432	0.00374375	434	0.0039358	718	0.00584371	553	0.00497244	398	0.00305825	798	0.00460929	761	0.00498967	694	0.00433263	569	0.00360661	288	0.0027053
chr01	38050001	38100000	933	0.00656899	778	0.0063436	1002	0.00750895	1017	0.00767378	860	0.00622236	1111	0.00804004	1100	0.00790329	945	0.00767996	594	0.00515626	638	0.00588142	999	0.00790895	853	0.00769593	595	0.00442366	1166	0.0066878	1185	0.00736608	1111	0.00704861	880	0.00562494	445	0.0041979
chr01	38100001	38150000	803	0.00625467	801	0.00714844	869	0.00671733	827	0.00603111	854	0.00654484	1246	0.00945511	1190	0.00854667	787	0.00660057	662	0.00600222	667	0.00620494	816	0.00650523	817	0.00725185	671	0.00502044	933	0.00538686	1331	0.00702413	1268	0.00723916	942	0.00629562	198	0.00147357
chr01	38150001	38200000	1236	0.00882133	1136	0.00866889	1473	0.0110467	1190	0.00881867	1152	0.00669689	1546	0.0112076	1170	0.00814756	1085	0.00815556	975	0.00868711	944	0.00947067	1063	0.00920667	1006	0.00949467	444	0.00333333	1423	0.006271	1658	0.0111167	1555	0.0114685	1361	0.00838087	191	0.0014418
chr01	38200001	38250000	1348	0.00977289	1091	0.00884311	1464	0.0106545	1083	0.00794496	1091	0.0053604	1448	0.0105494	993	0.00765675	1014	0.00628487	942	0.00826444	660	0.00614925	993	0.00786634	1003	0.00940368	238	0.00164311	1447	0.00594525	1597	0.0109636	1516	0.011706	1311	0.00843313	200	0.00146014
chr01	38250001	38300000	825	0.00599644	708	0.00591156	864	0.00584533	664	0.00484444	674	0.00364305	913	0.00732527	797	0.00655679	784	0.00425104	597	0.00481111	288	0.0021595	734	0.00520773	724	0.00673034	319	0.00224097	866	0.00418222	965	0.00637399	933	0.00710779	817	0.00512782	399	0.00378342
chr01	38300001	38350000	1218	0.00870222	987	0.00844044	1325	0.00927956	990	0.00709822	1001	0.00437189	1379	0.0101987	925	0.00766578	842	0.00418015	517	0.00469111	276	0.00242121	853	0.00631137	845	0.008444	130	0.000880444	1344	0.00541017	1455	0.0103804	1332	0.0106049	1258	0.00800878	379	0.0038934
chr01	38350001	38400000	1446	0.010408	1139	0.00838311	1590	0.0119964	1134	0.00806667	1119	0.005692	1512	0.0111249	1060	0.00705644	1060	0.00760044	651	0.00579689	940	0.00960178	1101	0.00940178	1014	0.00979518	279	0.00199067	1549	0.00643278	1698	0.0120675	1632	0.012718	1375	0.00892484	92	0.000752269
chr01	38400001	38450000	1121	0.00795331	904	0.00659822	1247	0.00946354	891	0.00645511	908	0.00463778	1202	0.00878	820	0.00569689	802	0.00603387	525	0.00467956	718	0.00738783	786	0.00697122	775	0.00771887	260	0.00175067	1188	0.00484545	1308	0.00938467	1271	0.0100665	1072	0.0069794	118	0.00105304
chr01	38450001	38500000	1153	0.00787978	1048	0.00776844	1301	0.009892	973	0.00696978	1035	0.00555422	1323	0.00982044	946	0.00655956	931	0.00694356	678	0.00599422	838	0.00846844	977	0.00829744	919	0.00901949	312	0.00228133	1314	0.00604883	1427	0.0097302	1380	0.0109121	1190	0.00786084	217	0.00192408
chr01	38500001	38550000	1073	0.00711562	878	0.00639911	1204	0.00874418	860	0.00631111	862	0.00455156	1157	0.00926044	891	0.00622227	888	0.00658049	629	0.005704	797	0.00819733	879	0.00788889	859	0.00852622	250	0.00185378	1153	0.00516986	1284	0.00848055	1220	0.00963779	1026	0.00653387	163	0.00131195
chr01	38550001	38600000	1425	0.00941426	1176	0.00883911	1578	0.0119369	1174	0.00856044	1178	0.00627644	1534	0.012196	1172	0.00802044	1166	0.00865022	832	0.007452	1048	0.0107129	1172	0.0105676	1175	0.0116228	306	0.00224178	1559	0.00710817	1691	0.0113763	1626	0.012995	1343	0.00858142	430	0.00446306
chr01	38600001	38650000	1142	0.00795828	529	0.00474222	1300	0.0100672	977	0.00758711	542	0.00409387	1109	0.00914267	982	0.00720489	941	0.00734997	694	0.00653689	779	0.00830451	989	0.00910749	925	0.00940774	346	0.00286089	1063	0.00577805	1309	0.00810206	1265	0.0106139	1082	0.00737368	436	0.00461286
chr01	38650001	38700000	1537	0.0148792	1532	0.0148618	1721	0.015996	1676	0.0156164	1684	0.015416	1756	0.0160596	1689	0.0150129	1718	0.0152298	1594	0.0156818	1340	0.0132333	1647	0.0154769	1583	0.0153978	1518	0.0146093	1759	0.0148957	1858	0.0146067	1746	0.0151008	1658	0.0132888	1080	0.0111243
chr01	38700001	38750000	976	0.00891162	1014	0.00953341	1269	0.0109441	1260	0.0107178	1194	0.00970999	1354	0.0112547	1267	0.00872133	1248	0.00952455	965	0.00906133	519	0.00509389	1131	0.00901836	955	0.00948118	912	0.00690898	1326	0.0102887	1424	0.0100674	1287	0.0103104	1151	0.00807458	218	0.00194357
chr01	38750001	38800000	1100	0.00960578	874	0.00827822	1158	0.0106396	1135	0.00934933	1174	0.00880435	1286	0.00995333	1157	0.00978756	1161	0.00993769	859	0.00820089	773	0.00750181	1145	0.0102196	905	0.00888133	811	0.00761275	1195	0.00812883	1253	0.00764707	1038	0.00772971	1252	0.00931662	526	0.00535223
chr01	38800001	38850000	1370	0.0120351	812	0.00786335	1471	0.013936	1351	0.00974192	1429	0.01	1776	0.0125218	1425	0.0120133	1408	0.0120232	870	0.00809396	717	0.00700066	1394	0.0128879	1323	0.0128603	788	0.00748767	1462	0.00897146	1481	0.00846551	962	0.00756231	1760	0.0112786	620	0.00616385
chr01	38850001	38900000	1040	0.00801454	385	0.00329514	1141	0.0101756	985	0.00527422	556	0.00401422	1437	0.00822481	1106	0.008316	1072	0.00791639	359	0.00256671	245	0.00187522	1040	0.00940052	968	0.00869075	362	0.00262806	1172	0.00551962	1143	0.0047305	585	0.00335474	1392	0.0071221	223	0.00164743
chr01	38900001	38950000	1133	0.010077	421	0.00363658	1272	0.0113742	1072	0.00552178	573	0.0043294	1655	0.009464	1200	0.00888273	1158	0.00878306	417	0.00293067	247	0.00175348	1141	0.010254	1107	0.0106512	383	0.00270053	1292	0.005946	1222	0.00472092	580	0.00352697	1622	0.00842767	188	0.0014888
chr01	38950001	39000000	470	0.0038227	245	0.00239022	575	0.00402622	749	0.00621244	471	0.00338047	847	0.00642889	841	0.00671911	795	0.00510556	629	0.00551067	82	0.000719556	475	0.00415778	410	0.00333216	227	0.00181914	448	0.00333267	861	0.0059935	430	0.00297032	509	0.00295376	275	0.00276026
chr01	39000001	39050000	598	0.00491511	328	0.00291778	724	0.0050557	1022	0.00829657	529	0.00369733	1138	0.00837408	1143	0.00930889	1022	0.00614667	938	0.00789583	186	0.00141467	535	0.00461467	468	0.00366089	340	0.00231289	563	0.00377871	1180	0.00851758	536	0.00374789	616	0.00344719	392	0.00366857
chr01	39050001	39100000	563	0.0045	496	0.00432533	757	0.00509822	1266	0.0106511	615	0.00449556	1380	0.0106089	1357	0.01124	1288	0.00774412	1213	0.0107672	255	0.00193022	652	0.00552444	516	0.00432267	466	0.00368578	670	0.00482267	1412	0.0105421	649	0.00474137	731	0.00406891	536	0.00543576
chr01	39100001	39150000	527	0.00434444	307	0.00283111	626	0.00453511	1077	0.00909118	485	0.00341733	1158	0.0087723	1129	0.00963918	1072	0.006168	965	0.00876534	143	0.00116933	472	0.00417956	412	0.00336089	299	0.00222089	490	0.00350983	1190	0.00867704	473	0.00320642	552	0.00274165	445	0.00445892
chr01	39150001	39200000	694	0.00554978	446	0.004196	820	0.00568489	1230	0.0100205	655	0.00474844	1387	0.0104801	1324	0.0110409	1264	0.00771276	1155	0.0101939	310	0.00260044	670	0.00576	573	0.00470938	443	0.00347244	663	0.00474517	1390	0.00997047	644	0.00476779	758	0.00405516	420	0.00408571
chr01	39200001	39250000	450	0.00346	434	0.00385333	570	0.00411835	642	0.004856	550	0.00384228	807	0.00570577	748	0.00589867	656	0.00486489	553	0.00413965	330	0.00290938	500	0.00443689	426	0.003688	361	0.00254533	498	0.00352357	754	0.00436634	521	0.00343612	595	0.0029495	257	0.00241857
chr01	39250001	39300000	483	0.00343511	584	0.00499422	609	0.00483159	1112	0.00924103	738	0.00506356	1297	0.00929458	1177	0.00971067	1198	0.00721383	1054	0.00851867	495	0.00441022	546	0.00476677	506	0.00428578	457	0.0030618	703	0.0043686	1251	0.00823242	664	0.00400263	714	0.00344102	400	0.00397218
chr01	39300001	39350000	382	0.00289691	426	0.00371309	481	0.00401733	809	0.00660104	519	0.00366356	942	0.00648079	832	0.00712566	841	0.00541919	709	0.00589827	335	0.003256	407	0.00383822	378	0.00318136	361	0.00260578	517	0.0035433	881	0.00591522	481	0.00321921	507	0.00265622	214	0.00202786
chr01	39350001	39400000	445	0.00350622	462	0.00420933	478	0.00412622	1093	0.00929251	550	0.00408533	1247	0.00938968	1116	0.00977733	1105	0.006428	996	0.00904089	392	0.00386	421	0.00398133	378	0.00347956	372	0.00288992	542	0.00406117	1171	0.00903525	541	0.00381141	543	0.00299343	395	0.00389643
chr01	39400001	39450000	371	0.002848	360	0.00305911	359	0.00304667	527	0.00420327	413	0.00280044	653	0.00463959	541	0.00454133	517	0.00362667	453	0.00391022	326	0.00300356	332	0.00290844	297	0.00252356	293	0.00222711	423	0.00297233	612	0.00365028	356	0.00242737	417	0.00227097	233	0.00227071
chr01	39450001	39500000	436	0.00332222	494	0.00432844	493	0.00405289	1059	0.00881911	569	0.00405422	1185	0.00885247	1073	0.00940117	1046	0.0063261	934	0.00834489	388	0.00380844	488	0.00441422	428	0.00352511	381	0.00297697	585	0.00429383	1132	0.00857494	537	0.00359894	575	0.00293871	432	0.00440286
chr01	39500001	39550000	412	0.00317733	452	0.00402933	464	0.00385822	1195	0.010088	542	0.00360053	1343	0.00985378	1222	0.0108542	1193	0.00667084	1087	0.00964889	403	0.00382311	416	0.00385425	339	0.003084	319	0.00233467	526	0.00374067	1250	0.00955951	503	0.00348421	491	0.00245907	473	0.00473786
chr01	39550001	39600000	492	0.003944	495	0.00465422	533	0.00467607	1009	0.008676	578	0.00438356	1136	0.00861455	1050	0.00926236	1022	0.00635563	907	0.00818844	416	0.004052	439	0.00427159	417	0.00380488	404	0.00331289	573	0.00433349	1081	0.00805207	575	0.00409466	527	0.00293195	426	0.00431286
chr01	39600001	39650000	1387	0.0133133	1490	0.0144844	1511	0.0141649	1921	0.0166659	1620	0.013904	2100	0.0170836	1972	0.0179678	1929	0.0157391	1693	0.0158028	1410	0.0144836	1450	0.0142253	1314	0.0127889	1260	0.0116565	1559	0.0134006	1995	0.01451	1653	0.0134019	1528	0.0114738	1088	0.011703
chr01	39650001	39700000	1557	0.0145827	1748	0.0167333	1637	0.0145702	2133	0.0181764	1920	0.0159639	2393	0.0186312	2201	0.0198191	2180	0.0173916	1860	0.0165871	1623	0.0158258	1720	0.0164489	1489	0.0141178	1504	0.0134947	1772	0.0143675	2290	0.0153589	1945	0.0149546	1865	0.0137366	1173	0.0121054
chr01	39700001	39750000	644	0.00572889	693	0.00651244	742	0.00672178	1083	0.008856	794	0.00589733	1218	0.00904656	1118	0.0100476	1118	0.00795473	959	0.00893207	598	0.00618222	693	0.00662089	573	0.00490756	629	0.00550533	785	0.00600883	1170	0.00812794	803	0.00595126	772	0.00532205	302	0.00248555
chr01	39750001	39800000	502	0.00417678	522	0.00500222	550	0.00486622	817	0.00683521	590	0.00473244	930	0.00697208	849	0.00747733	788	0.00573202	751	0.006632	477	0.00458089	504	0.00473956	453	0.00403916	434	0.00367553	598	0.00438293	892	0.00593102	600	0.00453674	563	0.00379714	302	0.00237863
chr01	39800001	39850000	387	0.00282533	363	0.00314133	409	0.00332356	996	0.00828	460	0.00315911	1111	0.00817777	1025	0.00891644	994	0.00567071	917	0.00798267	316	0.00284667	353	0.003156	324	0.00279556	314	0.00222267	448	0.00290367	1044	0.00758915	474	0.00317263	429	0.0022021	373	0.00329078
chr01	39850001	39900000	464	0.00368669	452	0.00398	526	0.00454407	1190	0.00983933	542	0.00396498	1278	0.00974555	1201	0.0104831	1177	0.00711867	1129	0.0100137	448	0.00414003	455	0.00409135	399	0.00337941	416	0.00324227	570	0.00408373	1271	0.0090193	588	0.00423929	589	0.00357038	468	0.00448643
chr01	39900001	39950000	371	0.00326133	393	0.003604	384	0.0034583	738	0.00630094	427	0.00328267	812	0.00618203	771	0.00678538	726	0.00472092	709	0.00637219	326	0.00311825	332	0.00325644	322	0.00288362	327	0.00277956	447	0.00336355	785	0.00582749	438	0.00325586	445	0.00292555	303	0.00291571
chr01	39950001	40000000	517	0.00375867	468	0.00401378	561	0.00442711	1108	0.00924642	610	0.00424444	1243	0.00899218	1145	0.00989867	1138	0.00662139	1040	0.00913867	435	0.00387511	473	0.00393496	402	0.00332875	433	0.0033458	624	0.0040975	1196	0.00834124	570	0.00367232	563	0.00302168	462	0.00446162
chr01	40000001	40050000	1606	0.0145676	1636	0.0154636	1698	0.0157218	2578	0.0228129	1762	0.014713	2733	0.0219368	2573	0.0236151	2587	0.0185141	2408	0.0224564	1509	0.0148284	1591	0.0151227	1482	0.0137924	1505	0.0133329	1812	0.0147985	2761	0.0199357	1856	0.0145835	1801	0.0130593	1396	0.0142036
chr01	40050001	40100000	364	0.00293607	349	0.00324089	366	0.00303467	490	0.00424756	430	0.00342267	560	0.00429553	521	0.00452711	501	0.00365822	464	0.00409733	316	0.00306	360	0.00325022	346	0.0029266	349	0.00251845	384	0.002997	543	0.00385191	382	0.00278705	392	0.00273621	269	0.002755
chr01	40100001	40150000	330	0.00208291	248	0.00190444	313	0.00205822	483	0.00381378	328	0.00216933	537	0.00382314	526	0.00429654	512	0.00294711	473	0.00386222	253	0.00202622	270	0.00205156	255	0.00178892	287	0.00174298	287	0.00174883	563	0.00365911	305	0.00170821	337	0.00157279	260	0.00248786
chr01	40150001	40200000	268	0.001988	269	0.00246267	322	0.00269244	791	0.00671644	359	0.00241867	926	0.00666789	841	0.00737289	833	0.00466848	723	0.00643378	216	0.00213378	259	0.00251778	242	0.00230133	215	0.00149378	334	0.00231134	845	0.00634822	322	0.00222326	322	0.00160347	300	0.00304571
chr01	40200001	40250000	356	0.00253156	372	0.00336089	453	0.00374356	1208	0.010416	530	0.0034582	1356	0.00996711	1219	0.0108991	1247	0.00636899	1133	0.0102369	326	0.00304947	318	0.00308856	301	0.00264866	279	0.00195822	506	0.00351433	1303	0.0100313	511	0.00340253	532	0.00252927	512	0.00522714
chr01	40250001	40300000	822	0.0073265	853	0.00795022	887	0.00817612	1435	0.0127689	934	0.00792474	1539	0.0124383	1469	0.0135027	1468	0.0103027	1349	0.0125334	789	0.00757378	834	0.00796978	757	0.00727333	775	0.00697053	930	0.00745327	1504	0.0119449	949	0.0073793	956	0.00653919	798	0.00823286
chr01	40300001	40350000	537	0.00484763	578	0.00580667	603	0.00579422	1117	0.0102187	645	0.00539164	1213	0.00997794	1134	0.0107055	1136	0.00791822	1034	0.0100333	541	0.00571867	543	0.00564622	492	0.00488356	500	0.00454537	632	0.00558433	1157	0.00961676	611	0.00534179	641	0.00479367	597	0.00643929
chr01	40350001	40400000	492	0.00366933	495	0.00418089	574	0.00470807	1190	0.00987644	621	0.00420137	1329	0.00950803	1169	0.0101114	1161	0.00667229	1072	0.00920044	366	0.00342622	458	0.00412889	403	0.00351692	367	0.002676	620	0.00429371	1235	0.00890045	574	0.00378968	646	0.0033944	453	0.00438071
chr01	40400001	40450000	507	0.00364311	506	0.004392	570	0.00462622	1230	0.0101227	648	0.00430133	1429	0.0102359	1286	0.0109391	1251	0.00718194	1112	0.00966044	409	0.00380536	492	0.00436756	442	0.00379827	407	0.002844	612	0.00410617	1360	0.00966755	615	0.00397084	620	0.00291424	506	0.004895
chr01	40450001	40500000	491	0.00386844	482	0.004208	530	0.00436933	1262	0.0106742	613	0.00410933	1427	0.0105386	1318	0.0114284	1318	0.00749333	1195	0.0106338	428	0.00387289	500	0.00430889	495	0.00424356	390	0.00286	609	0.00427517	1374	0.0105903	581	0.00394126	594	0.00324529	578	0.00571286
chr01	40500001	40550000	466	0.0034232	500	0.00433422	553	0.004424	1267	0.0106764	637	0.00412444	1431	0.0107234	1274	0.0113204	1290	0.00710626	1187	0.0104889	420	0.00378978	464	0.00412933	423	0.00337789	439	0.00299644	594	0.00412267	1338	0.0100824	610	0.00394053	658	0.0030489	423	0.00416143
chr01	40550001	40600000	70	0.000472	74	0.000656889	89	0.000704	238	0.00174444	81	0.000569333	269	0.001996	256	0.00251913	248	0.00105863	230	0.00200311	60	0.000563556	72	0.000688	54	0.000298308	63	0.000414247	82	0.000599167	256	0.00198524	80	0.000587263	86	0.00018249	74	0.000757143
chr01	40600001	40650000	273	0.0019899	293	0.00261111	321	0.00266341	807	0.00677161	378	0.00252319	881	0.00669253	810	0.00766394	805	0.00356383	696	0.00630267	234	0.00219607	287	0.00264268	192	0.00101532	252	0.00182269	359	0.00243767	836	0.00647901	352	0.00231589	339	0.000959441	280	0.00282143
chr01	40650001	40700000	265	0.00190267	246	0.002276	308	0.00258756	807	0.00677027	364	0.00233778	906	0.00676183	812	0.00764267	793	0.00353104	704	0.00635778	228	0.00230933	250	0.00238802	155	0.000978981	210	0.00143289	343	0.002551	843	0.00672919	331	0.00233	304	0.000935048	258	0.0026436
chr01	40700001	40750000	589	0.00456226	537	0.00484311	686	0.00569556	1215	0.0103204	722	0.005024	1450	0.0103531	1331	0.011474	1317	0.00802869	1126	0.00970311	478	0.00468711	581	0.00542093	505	0.00477073	475	0.00351378	707	0.0049745	1343	0.00965646	688	0.00475368	694	0.00359806	453	0.00453214
chr01	40750001	40800000	408	0.00297289	447	0.00402089	495	0.00402176	1264	0.0109138	560	0.00381156	1462	0.0107925	1353	0.0119169	1338	0.00748844	1127	0.0101213	390	0.00376222	448	0.00430711	352	0.003328	388	0.002764	529	0.00353146	1454	0.0105734	507	0.00345547	697	0.00422234	640	0.00666214
chr01	40800001	40850000	315	0.0023629	305	0.00265467	353	0.00288978	865	0.00732628	408	0.00275476	980	0.00727128	906	0.00804667	902	0.00507067	770	0.00697644	250	0.00244133	328	0.00299232	275	0.00246881	285	0.00210734	378	0.00261717	902	0.0070501	386	0.00261459	385	0.00191682	274	0.00280286
chr01	40850001	40900000	442	0.00330271	435	0.00418133	537	0.00450667	1420	0.0120293	634	0.00416489	1638	0.0118309	1464	0.0129662	1463	0.00812933	1261	0.0112966	392	0.00396489	439	0.00421378	384	0.00360581	385	0.00270089	610	0.0043945	1486	0.011472	581	0.00397126	589	0.00263108	477	0.00495714
chr01	40900001	40950000	445	0.00339733	429	0.004008	498	0.00432848	918	0.00768062	570	0.00395755	1072	0.00792162	946	0.00814944	934	0.00603205	810	0.00698149	375	0.00363158	448	0.00415781	363	0.0033338	402	0.00297279	543	0.00400002	1000	0.00705735	533	0.00368473	546	0.00297317	276	0.00261798
chr01	40950001	41000000	451	0.00338269	438	0.00438622	557	0.00474	1411	0.0120662	645	0.00438667	1601	0.0126304	1473	0.0131533	1466	0.00825556	1278	0.0116196	409	0.004168	471	0.00461911	373	0.00356711	385	0.00275824	587	0.00431983	1488	0.0116212	578	0.00417313	572	0.00275926	105	0.000926429
chr01	41000001	41050000	582	0.00482274	565	0.00527244	679	0.00595871	1553	0.0134583	764	0.00568756	1767	0.0138925	1587	0.0144406	1605	0.00947589	1439	0.0128909	568	0.00566844	589	0.00576271	538	0.00479875	506	0.00408405	747	0.005624	1665	0.0120691	719	0.00515434	718	0.00351127	285	0.00276714
chr01	41050001	41100000	523	0.00437244	506	0.00481689	579	0.00522089	1325	0.0114351	663	0.00496978	1441	0.0118581	1350	0.0120364	1315	0.00855429	1182	0.0108066	481	0.00486133	509	0.00476713	470	0.00414421	461	0.00381644	637	0.00497721	1374	0.0108382	619	0.00481456	603	0.00362266	172	0.00167357
chr01	41100001	41150000	357	0.00264444	335	0.00294667	417	0.003484	1182	0.0100231	494	0.00328311	1297	0.0105659	1218	0.0108093	1207	0.00699956	1073	0.00962622	348	0.00328089	365	0.00310201	304	0.00260996	305	0.00204578	472	0.00326683	1269	0.00975375	432	0.0025669	462	0.00212387	88	0.000632143
chr01	41150001	41200000	427	0.00320044	367	0.00334133	492	0.00424533	1355	0.0115124	580	0.00384406	1540	0.0122172	1382	0.0123338	1398	0.00789067	1233	0.0111707	365	0.003676	429	0.00399889	336	0.00307613	335	0.002372	545	0.00400833	1443	0.0112789	537	0.00369501	509	0.00246108	78	0.000625714
chr01	41200001	41250000	559	0.00415022	541	0.00477115	631	0.00530489	1210	0.0101025	756	0.00512549	1431	0.0105932	1270	0.0112083	1240	0.00752664	1078	0.00905829	501	0.00489067	573	0.00534133	451	0.00391278	492	0.00356358	716	0.00506217	1317	0.00917327	707	0.00484253	733	0.00380508	193	0.00152071
chr01	41250001	41300000	428	0.00327333	413	0.003716	496	0.00425467	1145	0.00969111	589	0.00411156	1282	0.00990251	1186	0.0105169	1165	0.00676622	1010	0.00901651	377	0.00370267	433	0.00417244	374	0.00355378	356	0.00273778	570	0.00399741	1217	0.00911825	555	0.00395747	534	0.00288762	146	0.001275
chr01	41300001	41350000	464	0.00346227	431	0.00387956	606	0.00504274	1455	0.0123964	654	0.00460537	1582	0.0126589	1479	0.0131751	1474	0.00844331	1330	0.0121738	461	0.004448	500	0.0047227	392	0.00362899	445	0.00327869	634	0.00462219	1529	0.0116821	627	0.00438202	592	0.00313379	172	0.00142438
chr01	41350001	41400000	409	0.003012	417	0.003616	508	0.00426892	1277	0.0108016	591	0.00406622	1393	0.0113169	1311	0.0115957	1305	0.00749244	1160	0.0104587	410	0.00392711	467	0.00438314	373	0.00346185	396	0.00285333	554	0.00393517	1338	0.0100911	550	0.00369107	555	0.00270691	115	0.000781429
chr01	41400001	41450000	520	0.00424356	498	0.00471511	603	0.00529067	1362	0.0119373	671	0.00499511	1518	0.0123686	1401	0.0127707	1398	0.00852222	1228	0.0113324	459	0.00475156	511	0.00508933	459	0.00452844	411	0.00340222	609	0.00493342	1428	0.0115296	588	0.00452589	605	0.00367472	153	0.00162929
chr01	41450001	41500000	672	0.00538133	629	0.00562311	706	0.00606267	1529	0.0130204	794	0.00585289	1699	0.0135903	1544	0.0136911	1556	0.00953123	1351	0.0122253	609	0.005872	640	0.00597689	568	0.00537737	532	0.00421289	802	0.0058955	1616	0.0122835	825	0.00615558	790	0.00433645	309	0.00289153
chr01	41500001	41550000	724	0.00555296	755	0.00615378	835	0.00647511	1498	0.0120147	910	0.00627422	1707	0.0124077	1577	0.0134858	1524	0.00925563	1359	0.01144	678	0.00616089	720	0.00620267	699	0.00577022	655	0.00481244	895	0.00611467	1652	0.0115858	911	0.00596979	904	0.00433317	633	0.00608043
chr01	41550001	41600000	736	0.00653342	749	0.00724489	831	0.00763378	1360	0.0119708	910	0.00755422	1508	0.0119256	1382	0.0125543	1376	0.00971433	1200	0.0111173	692	0.00725111	761	0.00765117	676	0.00670988	678	0.00610133	892	0.00727667	1438	0.0109981	874	0.00699908	858	0.00573241	713	0.00738071
chr01	41600001	41650000	445	0.00341867	451	0.00381778	520	0.00422933	1073	0.00907022	585	0.00414311	1191	0.00897623	1101	0.009676	1080	0.0063656	994	0.00883111	450	0.00402044	464	0.00411333	411	0.00343863	441	0.00333443	589	0.00412667	1151	0.00861624	575	0.00395558	573	0.00305777	511	0.00513
chr01	41650001	41700000	707	0.00585378	774	0.00706277	826	0.00709778	1584	0.0137387	944	0.00722489	1780	0.0137428	1655	0.0149838	1647	0.010784	1484	0.0134907	733	0.00697911	690	0.00670578	682	0.00613067	644	0.00545156	929	0.007211	1699	0.0134735	873	0.00667389	977	0.00538174	748	0.00760929
chr01	41700001	41750000	446	0.003264	445	0.00383265	533	0.00438578	1259	0.0102903	617	0.00412622	1430	0.0103579	1291	0.011217	1246	0.00714387	1122	0.00989075	415	0.00392267	462	0.00420159	405	0.00362554	372	0.00265467	599	0.00410083	1338	0.00997238	596	0.0039665	601	0.00241253	429	0.00416376
chr01	41750001	41800000	888	0.00743911	756	0.00685111	983	0.00776178	1465	0.0125569	1275	0.00863556	1810	0.01222	1259	0.0108431	1262	0.00937607	1320	0.0101449	711	0.00687689	961	0.00861848	897	0.00839156	710	0.006088	907	0.00710671	1554	0.00978449	1045	0.00813737	1645	0.0108196	986	0.010023
chr01	41800001	41850000	438	0.00332314	255	0.00223333	469	0.00302	414	0.00305689	479	0.00280006	1050	0.00543111	418	0.00320889	410	0.00313867	320	0.00164044	223	0.00215646	456	0.00381956	358	0.00321867	214	0.00151911	332	0.00229633	438	0.00213617	471	0.00343538	1030	0.00681224	352	0.0030899
chr01	41850001	41900000	1001	0.00903544	675	0.006196	1096	0.00918311	1482	0.0127618	1775	0.0112253	1958	0.0111476	794	0.00676444	777	0.00668178	1380	0.007852	594	0.00601289	1039	0.00797733	900	0.00774578	773	0.00629852	1045	0.00683417	1510	0.00700754	868	0.0067275	2339	0.0185728	1439	0.0150127
chr01	41900001	41950000	1039	0.00959748	910	0.00869644	1093	0.00975733	1257	0.0108529	1306	0.0104338	1774	0.0114259	923	0.00787689	871	0.00799778	1018	0.007544	800	0.00822089	967	0.00894889	913	0.00869244	767	0.00688489	1120	0.00855967	1196	0.0078221	952	0.00788463	1957	0.0155377	828	0.00867906
chr01	41950001	42000000	750	0.00625689	679	0.00594222	803	0.00616978	884	0.00634356	813	0.00610356	1285	0.00756133	755	0.00526271	654	0.00484976	622	0.00398578	663	0.00614178	557	0.00519911	702	0.00571974	322	0.00252178	852	0.00615509	809	0.00515328	757	0.00561086	1368	0.00985958	419	0.00364713
chr01	42000001	42050000	2316	0.0221907	2207	0.021732	2349	0.0222053	2426	0.0217107	2425	0.0223544	2812	0.0233276	2296	0.0213742	2243	0.0210835	2193	0.0201333	2143	0.0216198	2183	0.0211941	2204	0.0211018	1891	0.0187244	2365	0.0206055	2429	0.0194174	2284	0.0197312	2958	0.0243187	1783	0.0179418
chr01	42050001	42100000	968	0.009416	933	0.00954089	1036	0.009792	1101	0.0101017	1081	0.009988	1376	0.0109262	1012	0.00926533	964	0.00927385	973	0.00940407	936	0.00973704	886	0.00884356	967	0.00954178	749	0.00765917	1072	0.00961167	1041	0.00841426	1000	0.00855725	1353	0.01127	684	0.00721198
chr01	42100001	42150000	311	0.00227084	269	0.00220757	363	0.00269422	396	0.00289422	375	0.00282342	639	0.00366761	348	0.00224711	316	0.00220222	330	0.0027393	239	0.00207778	230	0.00179647	291	0.00229519	212	0.00156099	390	0.00271792	373	0.0019885	356	0.001942	668	0.00475137	196	0.00161077
chr01	42150001	42200000	1029	0.00942103	998	0.00974089	1157	0.010403	1221	0.0108579	1161	0.010508	1570	0.0117453	1084	0.00949111	987	0.00928667	1100	0.0106323	1002	0.0103071	872	0.00864311	1007	0.00962429	773	0.00642672	1212	0.0103789	1179	0.00897594	1149	0.00883017	1666	0.0132988	813	0.00754816
chr01	42200001	42250000	346	0.00309778	356	0.00326578	378	0.00312267	416	0.00343556	441	0.00374889	426	0.00346146	390	0.00327072	394	0.00339981	380	0.00317822	342	0.00321778	383	0.00337683	376	0.00332253	420	0.00356982	469	0.0034685	460	0.00322677	456	0.00348596	504	0.00342881	233	0.00187562
chr01	42250001	42300000	251	0.001912	221	0.001812	256	0.00190816	304	0.00226985	282	0.00209783	321	0.00218091	307	0.00179569	250	0.00173301	275	0.00219557	244	0.00215824	181	0.00134584	308	0.00218511	203	0.00149438	317	0.0020849	325	0.00166445	355	0.00185062	393	0.00206163	178	0.00119472
chr01	42300001	42350000	555	0.00416978	539	0.00466359	660	0.004872	759	0.00548817	752	0.00528052	878	0.00582444	664	0.00426889	614	0.00451446	631	0.00509733	502	0.00479422	478	0.00383292	630	0.00527738	385	0.0023505	774	0.00530934	702	0.00415036	705	0.00417621	952	0.00472772	293	0.00219731
chr01	42350001	42400000	447	0.00329956	394	0.00350905	530	0.00403959	619	0.00461203	564	0.00406222	880	0.00526271	559	0.00346549	476	0.00357025	549	0.00460044	379	0.00373644	329	0.00270834	512	0.0044916	223	0.00155956	614	0.00454995	552	0.00334866	574	0.00341179	911	0.00431751	140	0.00094273
chr01	42400001	42450000	670	0.005013	621	0.00550356	828	0.00630044	908	0.00693956	890	0.00636	1484	0.00850335	828	0.00518982	695	0.00513813	773	0.00651511	617	0.00594671	537	0.00438848	771	0.0063682	409	0.00295125	971	0.00692917	884	0.00523239	876	0.00511297	1578	0.00751434	225	0.00192147
chr01	42450001	42500000	615	0.00473129	586	0.00531556	755	0.00597267	869	0.00663427	841	0.00610756	1249	0.00740578	750	0.00487467	626	0.00474596	710	0.006088	568	0.00557556	462	0.00393108	718	0.00596495	356	0.00268006	916	0.00649613	742	0.00469145	770	0.00465832	1332	0.00671544	194	0.00138315
chr01	42500001	42550000	816	0.00672267	798	0.00790578	927	0.00780622	953	0.00824489	1011	0.00871733	1175	0.00868711	828	0.00600222	617	0.00540889	818	0.00784	726	0.00753556	822	0.00646548	812	0.00727266	540	0.00468667	1005	0.00800033	865	0.00656261	871	0.00692832	1194	0.00692541	292	0.00301298
chr01	42550001	42600000	875	0.00614578	895	0.00852622	974	0.00734311	962	0.00782089	1107	0.00934807	1598	0.00983022	769	0.0042867	375	0.00288889	776	0.00716444	708	0.00730894	1034	0.00617904	819	0.00664858	492	0.00343758	1115	0.00885621	963	0.00656519	911	0.00736393	1728	0.0101538	215	0.00171384
chr01	42600001	42650000	518	0.00377956	630	0.00554578	732	0.005192	1172	0.00840686	759	0.00617644	1685	0.00919511	975	0.00590044	525	0.00460096	586	0.00532622	334	0.00318444	757	0.00568044	577	0.00519518	473	0.00353609	1238	0.00885771	1124	0.00941467	1157	0.00984042	2000	0.0129022	845	0.00878629
chr01	42650001	42700000	326	0.00227202	434	0.00334222	479	0.00330844	987	0.00687467	535	0.00401162	1205	0.00653822	887	0.00530311	444	0.00367247	404	0.00334536	172	0.00147739	523	0.00383451	418	0.00313021	365	0.00262005	1052	0.0072058	972	0.00813263	975	0.00815629	1647	0.0108411	893	0.00861175
chr01	42700001	42750000	457	0.00345094	623	0.00501749	684	0.00483768	1248	0.00885822	726	0.00569156	1570	0.00885787	1131	0.00716105	639	0.00536517	572	0.00473393	336	0.00297803	693	0.00538937	578	0.00500763	543	0.00407971	1331	0.00900377	1219	0.0100153	1256	0.0101279	2001	0.0128339	1018	0.0101559
chr01	42750001	42800000	1014	0.0088627	1089	0.00963454	1072	0.00929354	1260	0.0105703	1164	0.00936299	1395	0.0104601	1085	0.00856086	912	0.00803731	1017	0.00822477	884	0.00832979	1072	0.00882351	1072	0.00901791	955	0.00850286	1303	0.0102181	1242	0.00848173	1257	0.00935082	1463	0.00995998	654	0.00665727
chr01	42800001	42850000	897	0.00774543	886	0.00795917	937	0.00783177	935	0.00795689	1032	0.00949911	1172	0.00838229	936	0.00498044	324	0.00252978	741	0.005532	869	0.00861778	897	0.00486489	859	0.00636705	848	0.00635093	1040	0.00838362	967	0.00516309	1026	0.00706958	1257	0.00767693	245	0.00150252
chr01	42850001	42900000	1055	0.0088428	1142	0.0103333	1262	0.00948436	1242	0.0105795	1325	0.0106053	1426	0.0109275	1239	0.0088766	837	0.0066646	1188	0.00963133	929	0.009112	1159	0.0083073	996	0.00832188	864	0.00710258	1403	0.0104543	1436	0.00933983	1342	0.0102041	1587	0.00993143	575	0.00542034
chr01	42900001	42950000	1182	0.00598849	1466	0.0134597	1253	0.00646667	1342	0.0125874	986	0.00694489	1722	0.0106714	350	0.00303956	349	0.00272711	1280	0.012364	1113	0.0114458	963	0.00546844	329	0.002656	540	0.00413589	1417	0.0122305	1509	0.0119945	1488	0.0113061	1705	0.0117282	830	0.00870571
chr01	42950001	43000000	1329	0.0113333	1491	0.0137672	1371	0.0110427	1556	0.0137613	1267	0.00995733	1635	0.0128592	1151	0.0107471	1156	0.00876356	1380	0.0127353	1238	0.0123142	1194	0.00850622	1155	0.00986	990	0.00826133	1504	0.012542	1622	0.0128269	1567	0.0113762	1740	0.0124554	883	0.00918483
chr01	43000001	43050000	578	0.00549778	606	0.00555244	598	0.00511689	695	0.00581467	584	0.00380933	809	0.006144	601	0.00554089	550	0.00260667	582	0.00533956	514	0.00525333	530	0.00242	542	0.00401867	503	0.00354314	597	0.00472024	708	0.00525835	693	0.00329021	823	0.0054415	172	0.00171
chr01	43050001	43100000	721	0.00621599	794	0.00697067	757	0.00610849	972	0.00715778	817	0.00528852	1037	0.00777733	799	0.00684267	724	0.00403611	751	0.00668578	644	0.006268	730	0.00391961	647	0.00479027	652	0.00491422	835	0.00608467	1033	0.00709314	1005	0.00585737	1129	0.00680373	354	0.00343429
chr01	43100001	43150000	563	0.00421705	671	0.00510968	597	0.00427954	665	0.00465543	743	0.00443343	913	0.00626089	689	0.00524589	633	0.00388136	599	0.00474487	564	0.00502579	593	0.00350157	517	0.00388483	562	0.00411257	731	0.00473646	933	0.00476293	873	0.00549438	1114	0.00755526	623	0.0061545
chr01	43150001	43200000	324	0.00247778	426	0.00338444	320	0.00258758	418	0.00297378	444	0.00239644	625	0.00415215	425	0.00315778	324	0.00169378	338	0.00273911	270	0.00255378	331	0.00172356	294	0.002124	340	0.00230671	424	0.00282112	537	0.00293077	525	0.00320368	734	0.00517388	401	0.00411143
chr01	43200001	43250000	768	0.00672899	912	0.00798756	798	0.00692311	920	0.00767867	939	0.00675956	1025	0.0084734	881	0.00752089	797	0.00586844	790	0.00714667	692	0.00677067	762	0.00566889	728	0.0064271	699	0.0060796	927	0.00725639	1094	0.00752486	1121	0.00791488	1341	0.00968117	851	0.00886019
chr01	43250001	43300000	445	0.00354222	547	0.00445644	468	0.00383511	532	0.00397986	578	0.00358844	710	0.00509095	556	0.00449067	456	0.00287244	452	0.00391333	451	0.00429911	463	0.00277333	414	0.00338711	462	0.0036195	568	0.00396004	707	0.00408321	700	0.00429758	900	0.00645593	325	0.00303951
chr01	43300001	43350000	176	0.0014089	267	0.00203911	196	0.00156404	202	0.00154179	259	0.00142846	321	0.00227479	197	0.00134757	127	0.000797778	109	0.000763584	166	0.00166889	195	0.001076	166	0.00119733	189	0.00138223	246	0.00158005	295	0.00123161	292	0.00183524	450	0.00308969	221	0.00228437
chr01	43350001	43400000	272	0.00205471	387	0.00279649	272	0.0021676	388	0.00265654	376	0.00203425	464	0.00312052	358	0.00272	296	0.00174044	295	0.00228402	266	0.00252533	313	0.00170933	260	0.00179735	273	0.00196892	390	0.00244943	476	0.00256024	484	0.00276936	614	0.00408924	346	0.00335325
chr01	43400001	43450000	611	0.0043559	777	0.00586844	665	0.00528364	782	0.00562531	772	0.00456896	1062	0.00728328	775	0.00597952	635	0.00399825	637	0.00536642	586	0.00545593	649	0.00367511	526	0.00397471	624	0.00453882	831	0.004924	1041	0.00575695	1068	0.0069225	1344	0.00903128	699	0.00702857
chr01	43450001	43500000	768	0.00657827	853	0.00728972	769	0.00644864	857	0.00704892	903	0.00668081	918	0.00721138	793	0.00672143	725	0.00559041	744	0.00618957	693	0.00634516	726	0.00568899	751	0.0062793	610	0.00498338	882	0.00674031	977	0.0064356	935	0.00641239	1139	0.00833459	711	0.00703804
chr01	43500001	43550000	734	0.00575115	1074	0.00806101	808	0.00634844	915	0.00646044	1085	0.00682086	1050	0.00829308	816	0.006864	746	0.00530431	813	0.00655244	839	0.00796487	781	0.00535418	622	0.00516978	667	0.00550004	914	0.00657606	1058	0.00743866	996	0.00729168	1136	0.00629109	432	0.00407828
chr01	43550001	43600000	238	0.00162711	470	0.00310178	286	0.001704	434	0.00208044	493	0.00258178	518	0.00372978	423	0.00362356	413	0.00229067	397	0.00332756	353	0.00337244	320	0.00198756	204	0.001532	260	0.00188178	321	0.00208067	489	0.00343239	451	0.00333337	498	0.00192271	132	0.000907354
chr01	43600001	43650000	407	0.00320756	876	0.00556933	420	0.00265778	779	0.00380178	913	0.00511111	877	0.006244	761	0.00686267	646	0.00329644	730	0.00606667	555	0.00564756	440	0.00249244	227	0.00175825	301	0.00215733	489	0.00321283	856	0.00622794	837	0.00651691	975	0.00442246	142	0.00123583
chr01	43650001	43700000	699	0.00540896	1570	0.0117738	1098	0.00798006	1540	0.0109908	1564	0.0117911	1510	0.0119206	1499	0.0129846	1428	0.00988985	1431	0.0138424	1363	0.0142969	1076	0.00996423	945	0.00945296	580	0.005124	1042	0.00921254	1586	0.0138401	1550	0.0138584	1556	0.00804218	353	0.00367878
chr01	43700001	43750000	1088	0.00858222	1457	0.0119422	1402	0.0108782	1419	0.0110547	1395	0.01182	1430	0.0110898	1315	0.00922844	1179	0.0097034	1219	0.0114622	1074	0.0104169	1280	0.0116658	1180	0.0111288	801	0.00640489	1386	0.0112074	1551	0.0109839	1475	0.0111975	1568	0.0091939	538	0.00520714
chr01	43750001	43800000	1078	0.0083376	1197	0.00882134	1253	0.0103467	1323	0.0104496	1338	0.0112235	1420	0.0105762	893	0.00619911	817	0.00677867	1303	0.0107855	621	0.00589043	819	0.0070597	888	0.0073919	547	0.00429883	1231	0.00740258	1529	0.00952238	1355	0.00905667	1284	0.00978499	343	0.00311367
chr01	43800001	43850000	997	0.00773289	780	0.00564978	1167	0.010303	1262	0.00986667	1253	0.00985852	1339	0.00792756	727	0.00476044	623	0.00510489	1150	0.0103476	427	0.00412933	596	0.00501693	514	0.00429911	446	0.00310222	780	0.00440373	1434	0.00834596	1249	0.00818411	1136	0.00825146	157	0.00130663
chr01	43850001	43900000	983	0.00854444	1017	0.00761778	1049	0.00971126	1008	0.00885822	697	0.00618533	1030	0.00807022	989	0.00864444	909	0.00704153	879	0.00824546	496	0.00497422	809	0.00682489	582	0.00574412	696	0.00594089	678	0.00558269	1119	0.00727461	1062	0.00789684	1011	0.00657454	711	0.00741078
chr01	43900001	43950000	1020	0.00791047	1033	0.00640311	1129	0.00977086	1047	0.00838444	515	0.00358089	1021	0.00662449	949	0.00769556	820	0.00490933	820	0.00705956	273	0.002288	702	0.004792	427	0.00360844	662	0.00452228	495	0.00395455	1193	0.00593575	1104	0.00704421	1037	0.00638407	641	0.00635883
chr01	43950001	44000000	643	0.0053428	754	0.00549022	880	0.00625363	791	0.00697022	496	0.00401689	843	0.00610894	797	0.00631956	629	0.00498089	533	0.00422178	153	0.00144133	775	0.00607378	520	0.00523289	564	0.00411999	534	0.00494773	976	0.00618358	873	0.00593715	730	0.0036672	377	0.00378957
chr01	44000001	44050000	971	0.00819556	1166	0.00813467	1318	0.00980089	1193	0.0105511	720	0.00583867	1176	0.00868007	1136	0.00909378	964	0.00740006	763	0.00591022	174	0.00158756	1151	0.00908089	749	0.00774247	805	0.00572756	737	0.00697392	1420	0.00907646	1279	0.00867663	1008	0.00471004	512	0.00516986
chr01	44050001	44100000	709	0.00597302	845	0.00656844	938	0.00669717	896	0.00782178	678	0.00511556	879	0.00647829	703	0.00474759	653	0.00546711	672	0.00507387	209	0.00185422	858	0.00667067	639	0.00619071	585	0.00426133	602	0.00541867	1122	0.00675326	996	0.00611676	798	0.00338874	397	0.00408529
chr01	44100001	44150000	410	0.00325237	479	0.00346803	551	0.00415467	454	0.00391689	339	0.00263111	514	0.00376133	409	0.00337022	384	0.00298044	339	0.00253689	114	0.000948889	453	0.00353205	350	0.00332089	302	0.00213976	327	0.00292635	618	0.00368054	583	0.00343658	445	0.0022347	255	0.00245366
[truncated: 30,730 more rows]

## Sheet: Table S10
Supplementary Table 10. Information of the GO enrichment analysis of highly divergent genes.
[truncated: 484 more rows]

## Sheet: Table S11
Supplementary Table 11. GO enrichment analysis of the selected genes identifed by SweeD.
[truncated: 811 more rows]

## Sheet: Table S12
Supplementary Table 12. GO enrichment analysis of the candidate genes identified by genome-wide ecological association.
[truncated: 286 more rows]

[truncated: 5 more sheets: Table S13, Table S14, Table S15, Table S16, Tabe S17]
