# Supplementary material for: Genomic and phenotypic signatures provide insights into the wide adaptation of a global plant invader
Source: Plant Commun. 2024 Jan 13;5(4):100820. doi: 10.1016/j.xplc.2024.100820 (PMC11009367; doi:10.1016/j.xplc.2024.100820)
Supplement: Data S2. Protein sequence matrix of DTH2 gene in Supplemental Figure 17 [file mmc3.zip › DTH2.fas]

>DTH2*|Chr09G021330.1
MAALCDFCGKQRSMVYCRSDAASLCLSCDRNVHSANALSWRHTRTLLCDRCGSQPSTVHCLEDNASLCQNCDWNGHDAASGATGHKRQAINCYSGCPSSAELSRIWSFFMGIPTVAAEPNCEDGISMMNIDDSGVSNHCDAMDDNTLLEIASTTLMSDPPTGTNLKPLIGSSSGDEINTLPLATGQTAGPIPVMPKVPDATVNDKFNDGTIYEDFCVNDADLTFENYEELFGTSHIQIEQLFDDAGIDSYFEMKEMLPADSNSNEEHKYMQLECSNMVSGDSAMSNAGARTDSSLCIPVRQVKSSLSHSFSGLTGESSAGDHQDCGVSPTLNMGEPPWHPPGPDGSCAGGSRDSALSRYKEKKKRRKFDKKIRYASRKARADTRRRVKGRFIKAGEAYDYDPLSPRSY*
>TS1 09:52142741-52153770
MAALCDFCGKQRSMVYCRSDAASLCLSCDRNVHSANALSWRHTRTLLCDRCGSQPSTVHCFEDNASLCQNCDWNGHDAASGATGHKRQAINCYSGCPSSAELSRIWSFFMGIPTVAAEPNCEDGISMMNIDDSGVSNHCDAMDDNTLLEIASTTLMSDPPTGTNLKPLIGSSSGDEINTLPLATGQTAGPIPVMPKVPDATVNDKFNDGTIYEDFCVNDADLTFENYEELFGTSHIQIEQLFDDAGIDSYFEMKEMLPADSNSNEEHKYMQLECSNMVSADSAMSNAGARTDSSLCIPVRQVKSSLSHSFSGLTGESSAGDHQDCGVSPTLNMGEPPWHPPGPDGSCAGGIRDSALSRYKEKKKRRKFDKKIRYASRKARADTRRRVKGRFIKAGEAYDYDPLSPRSY*
>TS2 09:52142741-52153770
MAALCDFCGKQRSMVYCRSDAASLCLSCDRNVHSANALSWRHTRTLLCDRCGSQPSTVHCLEDNASLCQNCDWNGHDAASGATGHKRQAINCYSGCPSSAELSRIWSFFMGIPTVAAEPNCEDGISMMNIDDSGVSNHCDAMDDNTLLEIASTTLMSDPPTGTNLKPLIGSSSGDEINTLPLATGQTAGPIPVMPKVPDATVNDKFNDGTIYEDFCVNDADLTFENYEELFGTSHIQIEQLFDDAGIDSYFEMKEMLPADSNSNEEHKYMQLECSNMVSGDSAMSNAGARTDSSLCIPVRQVKSSLSHSFSGLTGESSAGDHQDCGVSPTLNMGEPPWHPPGPDGSCAGGSRDSALSRYKEKKKRRKFDKKIRYASRKARADTRRRVKGRFIKAGEAYDYDPLSPRSY*
>TS3 09:52142741-52153770
MAALCDFCGKQRSMVYCRSDAASLCLSCDRNVHSANALSWRHTRTLLCDRCGSQPSTVHCLEDNASLCQNCDWNGHDAASGATEHKRQAINCYSGCPSSAELSRIWSFFMGIPTVAAEPNCEDGISMMNIDDSGVSNHCDAMDDNTLLEIASTTLMSDPPTGTNLKPLIGSSSGDEINTLPLATGQTAGPIPVMPKVPDATVNDKFNDGTIYEDFCVNDADLTFENYEELFGTSHIQIEQLFDDAGIDSYFEMKEMLPADSNSNEDHKYMQLECSNMVSADSAMSNAGARTDSSLCIPVRQVKSSLSHSFSGLTGESSAGDHQDCGVSPTLNMGEPPWHPPGPDGSCAGGSRDSALSRYKEKKKRRKFDKKIRYASRKARADTRRRVKGRFIKAGEAYDYDPLSPRSY*
>TS4 09:52142741-52153770
MAALCDFCGKQRSMVYCRSDAASLCLSCDRNVHSANALSWRHTRTLLCDRCGSQPSTVHCLEDNASLCQNCDWNGHDAASGATEHKRQAINCYSGCPSSAELSRIWSFFMGIPTVAAEPNCEDGISMMNIDDSGVSNHCDAMDDNTLLEIASTTLMSDPPTGTNLKPLIGSSSGDEINTLPLATGQTAGPIPVMPKVPDATVNDKFNDGTIYEDFCVNDADLTFENYEELFGTSHIQIEQLFDDAGIDSYFEMKEMLPADSNSNEDHKYMQLECSNMVSADSAMSNAGARTDSSLCIPVRQVKSSLSHSFSGLTGESSAGDHQDCGVSPTLNMGEPPWHPPGPDGSCAGGSRDSALSRYKEKKKRRKFDKKIRYASRKARADTRRRVKGRFIKAGEAYDYDPLSPRSY*
>TS5 09:52142741-52153770
MAALCDFCGKQRSMVYCRSDAASLCLSCDRNVHSANALSWRHTRTLLCDRCGSQPSTVHCLEDNASLCQNCDWNGHDAASGATGHKRQAINCYSGCPSSAELSRIWSFFMGIPTVAAEPNCEDGISMMNIDDSGVSNHCDAMDDNTLLEIASTTLMSDPPTGTNLKPLIGSSSGDEINTLPLATGQTAGPIPVMPKVPDATVNDKFNDGTIYEDFCVNDADLTFENYEELFGTSHIQIEQLFDDAGIDSYFEMKEMLPADSNSNEEHKYMQLECSNMVSADSAMSNAGARTDSSLCIPVRQVKSSLSHSFSGLTGESSAGDHQDCGVSPTLNMGEPPWHPPGPDGSCAGGSRDSALSRYKEKKKRRKFDKKIRYASRKARADTRRRVKGRFIKAGEAYDYDPLSPRSY*
>DY1 09:52142741-52153770
MAALCDFCGKQRSMVYCRSDAASLCLSCDRNVHSANALSWRHTRTLLCDRCGSQPSTVHCLEDNASLCQNCDWNGHDAASGATGHKRQAINCYSGCPSSAELSRIWSFFMGIPTVAAEPNCEDGISMMNIDDSGVSNHCDAMDDNTLLEIASTTLMSDPPTGTNLKPLIGSSSGDEINTLPLATGQTAGPIPVMPKVPDATVNDKFNDGTIYEDFCVNDADLTFENYEELFGTSHIQIEQLFDDAGIDSYFEMKEMLPADSNSNEEHKYMQLECSNMVSADSAMSNAGARTDSSLCIPVRQVKSSLSHSFSGLTGESSAGDHQDCGVSPTLNMGEPPWHPPGPDGSCAGGSRDSALSRYKEKKKRRKFDKKIRYASRKARADTRRRVKGRFIKAGEAYDYDPLSPRSY*
>DY2 09:52142741-52153770
MAALCDFCGKQRSMVYCRSDAASLCLSCDRNVHSANALSWRHTRTLLCDRCGSQPSTVHCLEDNASLCQNCDWNGHDAASGATGHKRQAINCYSGCPSSAELSRIWSFFMGIPTVAAEPNCEDGISMMNIDDSGVSNHCDAMDDNTLLEIASTTLMSDPPTGTNLKPLIGSSSGDEINTLPLATGQTAGPIPVMPKVPDATVNDKFNDGTIYEDFCVNDADLTFENYEELFGTSHIQIEQLFDDAGIASYFEMKEMLPADSNSNEEHKYMQLECSNMVSADSAMSNAGARTDSSLCIPVRQVKSSLSHSFSGLTGESSAGDHQDCGVSPTLNMGEPPWHPPGPDGSCAGGSRDSALSRYKEKKKRRKFDKKIRYASRKARADTRRRVKGRFIKAGEAYDYDPLSPRSY*
>DY3 09:52142741-52153770
MAALCDFCGKQRSMVYCRSDAASLCLSCDRNVHSANALSWRHTRTLLCDRCGSQPSTVHCLEDNASLCQNCDWNGHDAASGATEHKRQAINCYSGCPSSAELSRIWSFFMGIPTVAAEPNCEDGISMMNIDDSGVSNHCDAMDDNTLLEIASTTLMSDPPTGTNLKPLIGSSSGDEINTLPLATGQTAGPIPVMPKVPDATVNDKFNDGTIYEDFCVNDADLTFENYEELFGTSHIQIEQLFDDAGIDSYFEMKEMLPADSNSNEDHKYMQLECSNMVSADSAMSNAGARTDSSLCIPVRQVKSSLSHSFSGLTGESSAGDHQDCGVSPTLNMGEPPWHPPGPDGSCAGGSRDSALSRYKEKKKRRKFDKKIRYASRKARADTRRRVKGRFIKAGEAYDYDPLSPRSY*
>DY4 09:52142741-52153770
MAALCDFCGKQRSMVYCRSDAASLCLSCDRNVHSANALSWRHTRTLLCDRCGSQPSTVHCLEDNASLCQNCDWNGHDAASGATGHKRQAINCYSGCPSSAELSRIWSFFMGIPTVAAEPNCEDGISMMNIDDSGVSNHCDAMDDNTLLEIASTTLMSDPPTGTNLKPLIGSSSGDEINTLPLATGQTAGPIPVMPKVPDATVNDKFNDGTIYEDFCVNDADLTFENYEELFGTSHIQIEQLFDDAGIDSYFEMKEMLPADSNSNEEHKYMQLECSNMVSADSAMSNAGARTDSSLCIPVRQVKSSLSHSFSGLTGESSAGDHQDCGVSPTLNMGEPPWHPPGPDGSCAGGSRDSALSRYKEKKKRRKFDKKIRYASRKARADTRRRVKGRFIKAGEAYDYDPLSPRSY*
>DY5 09:52142741-52153770
MAALCDFCGKQRSMVYCRSDAASLCLSCDRNVHSANALSWRHTRTLLCDRCGSQPSTVHCLEDNASLCQNCDWNGHDAASGATGHKRQAINCYSGCPSSAELSRIWSFFMGIPTVAAEPNCEDGISMMNIDDSGVSNHCDAMDDNTLLEIASTTLMSDPPTGTNLKPLIGSSSGDEINTLPLATGQTAGPIPVMPKVPDATVNDKFNDGTIYEDFCVNDADLTFENYEELFGTSHIQIEQLFDDAGIDSYFEMKEMLPADSNSNEEHKYMQLECSNMVSGDSAMSNAGARTDSSLCIPVRQVKSSLSHSFSGLTGESSAGDHQDCGVSPTLNMGEPPWHPPGPDGSCAGGSRDSALSRYKEKKKRRKFDKKIRYASRKARADTRRRVKGRFIKAGEAYDYDPLSPRSY*
>LYG1 09:52142741-52153770
MAALCDFCGKQRSMVYCRSDAASLCLSCDRNVHSANALSWRHTRTLLCDRCGSQPSTVHCLEDNASLCQNCDWNGHDAASGATEHKRQAINCYSGCPSSAELSRIWSFFMGIPTVAAEPNCEDGISMMNIDDSGVSNHCDAMDDNTLLEIASTTLMSDPPTGTNLKPLIGSSSGDEINTLPLATGQTAGPIPVMPKVPDATVNDKFNDGTIYEDFCVNDADLTFENYEELFGTSHIQIEQLFDDAGIDSYFEMKEMLPADSNSNEDHKYMQLECSNMVSADSAMSNAGARTDSSLCIPVRQVKSSLSHSFSGLTGESSAGDHQDCGVSPTLNMGEPPWHPPGPDGSCAGGSRDSALSRYKEKKKRRKFDKKIRYASRKARADTRRRVKGRFIKAGEAYDYDPLSPRSY*
>LYG2 09:52142741-52153770
MAALCDFCGKQRSMVYCRSDAASLCLSCDRNVHSANALSWRHTRTLLCDRCGSQPSTVHCLEDNASLCQNCDWNGHDAASGATEHKRQAINCYSGCPSSAELSRIWSFFMGIPTVAAEPNCEDGISMMNIDDSGVSNHCDAMDDNTLLEIASTTLMSDPPTGTNLKPLIGSSSGDEINTLPLATGQTAGPIPVMPKVPDATVNDKFNDGTIYEDFCVNDADLTFENYEELFGTSHIQIEQLFDDAGIDSYFEMKEMLPADSNSNEDHKYMQLECSNMVSADSAMSNAGARTDSSLCIPVRQVKSSLSHSFSGLTGESSAGDHQDCGVSPTLNMGEPPWHPPGPDGSCAGGSRDSALSRYKEKKKRRKFDKKIRYASRKARADTRRRVKGRFIKAGEAYDYDPLSPRSY*
>LYG3 09:52142741-52153770
MAALCDFCGKQRSMVYCRSDAASLCLSCDRNVHSANALSWRHTRTLLCDRCGSQPSTVHCLEDNASLCQNCDWNGHDAASGATEHKRQAINCYSGCPSSAELSRIWSFFMGIPTVAAEPNCEDGISMMNIDDSGVSNHCDAMDDNTLLEIASTTLMSDPPTGTNLKPLIGSSSGDEINTLPLATGQTAGPIPVMPKVPDATVNDKFNDGTIYEDFCVNDADLTFENYEELFGTSHIQIEQLFDDAGIDSYFEMKEMLPADSNSNEDHKYMQLECSNMVSADSAMSNAGARTDSSLCIPVRQVKSSLSHSFSGLTGESSAGDHQDCGVSPTLNMGEPPWHPPGPDGSCAGGSRDSALSRYKEKKKRRKFDKKIRYASRKARADTRRRVKGRFIKAGEAYDYDPLSPRSY*
>LYG4 09:52142741-52153770
MAALCDFCGKQRSMVYCRSDAASLCLSCDRNVHSANALSWRHTRTLLCDRCGSQPSTVHCLEDNASLCQNCDWNGHDAASGATEHKRQAINCYSGCPSSAELSRIWSFFMGIPTVAAEPNCEDGISMMNIDDSGVSNHCDAMDDNTLLEIASTTLMSDPPTGTNLKPLIGSSSGDEINTLPLATGQTAGPIPVMPKVPDATVNDKFNDGTIYEDFCVNDADLTFENYEELFGTSHIQIEQLFDDAGIDSYFEMKEMLPADSNSNEDHKYMQLECSNMVSADSAMSNAGARTDSSLCIPVRQVKSSLSHSFSGLTGESSAGDHQDCGVSPTLNMGEPPWHPPGPDGSCAGGSRDSALSRYKEKKKRRKFDKKIRYASRKARADTRRRVKGRFIKAGEAYDYDPLSPRSY*
>LYG5 09:52142741-52153770
MAALCDFCGKQRSMVYCRSDAASLCLSCDRNVHSANALSWRHTRTLLCDRCGSQPSTVHCLEDNASLCQNCDWNGHDAASGATEHKRQAINCYSGCPSSAELSRIWSFFMGIPTVAAEPNCEDGISMMNIDDSGVSNHCDAMDDNTLLEIASTTLMSDPPTGTNLKPLIGSSSGDEINTLPLATGQTAGPIPVMPKVPDATVNDKFNDGTIYEDFCVNDADLTFENYEELFGTSHIQIEQLFDDAGIDSYFEMKEMLPADSNSNEDHKYMQLECSNMVSADSAMSNAGARTDSSLCIPVRQVKSSLSHSFSGLTGESSAGDHQDCGVSPTLNMGEPPWHPPGPDGSCAGGSRDSALSRYKEKKKRRKFDKKIRYASRKARADTRRRVKGRFIKAGEAYDYDPLSPRSY*
>YC1 09:52142741-52153770
MAALCDFCGKQRSMVYCRSDAASLCLSCDRNVHSANALSWRHTRTLLCDRCGSQPSTVHCFEDNASLCQNCDWNGHDAASGATGHKRQAINCYSGCPSSAELSRIWSFFMGIPTVAAEPNCEDGISMMNIDDSGVSNHCDAMDDNTLLEIASTTLMSDPPTGTNLKPLIGSSSGDEINTLPLATGQTAGPIPVMPKVPDATVNDKFNDGTIYEDFCVNDADLTFENYEELFGTSHIQIEQLFDDAGIDSYFEMKEMLPADSNSNEEHKYMQLECSNMVSADSAMSNAGARTDSSLCIPVRQVKSSLSHSFSGLTGESSAGDHQDCGVSPTLNMGEPPWHPPGPDGSCAGGIRDSALSRYKEKKKRRKFDKKIRYASRKARADTRRRVKGRFIKAGEAYDYDPLSPRSY*
>YC2 09:52142741-52153770
MAALCDFCGKQRSMVYCRSDAASLCLSCDRNVHSANALSWRHTRTLLCDRCGSQPSTVHCLEDNASLCQNCDWNGHDAASGATEHKRQAINCYSGCPSSAELSRIWSFFMGIPTVAAEPNCEDGISMMNIDDSGVSNHCDAMDDNTLLEIASTTLMSDPPTGTNLKPLIGSSSGDEINTLPLATGQTAGPIPVMPKVPDATVNDKFNDGTIYEDFCVNDADLTFENYEELFGTSHIQIEQLFDDAGIDSYFEMKEMLPADSNSNEDHKYMQLECSNMVSADSAMSNAGARTDSSLCIPVRQVKSSLSHSFSGLTGESSAGDHQDCGVSPTLNMGEPPWHPPGPDGSCAGGSRDSALSRYKEKKKRRKFDKKIRYASRKARADTRRRVKGRFIKAGEAYDYDPLSPRSY*
>YC3 09:52142741-52153770
MAALCDFCGKQRSMVYCRSDAASLCLSCDRNVHSANALSWRHTRTLLCDRCGSQPSTVHCLEDNASLCQNCDWNGHDAASGATEHKRQAINCYSGCPSSAELSRIWSFFMGIPTVAAEPNCEDGISMMNIDDSGVSNHCDAMDDNTLLEIASTTLMSDPPTGTNLKPLIGSSSGDEINTLPLATGQTAGPIPVMPKVPDATVNDKFNDGTIYEDFCVNDADLTFENYEELFGTSHIQIEQLFDDAGIDSYFEMKEMLPADSNSNEDHKYMQLECSNMVSADSAMSNAGARTDSSLCIPVRQVKSSLSHSFSGLTGESSAGDHQDCGVSPTLNMGEPPWHPPGPDGSCAGGSRDSALSRYKEKKKRRKFDKKIRYASRKARADTRRRVKGRFIKAGEAYDYDPLSPRSY*
>YC4 09:52142741-52153770
MAALCDFCGKQRSMVYCRSDAASLCLSCDRNVHSANALSWRHTRTLLCDRCGSQPSTVHCFEDNASLCQNCDWNGHDAASGATGHKRQAINCYSGCPSSAELSRIWSFFMGIPTVAAEPNCEDGISMMNIDDSGVSNHCDAMDDNTLLEIASTTLMSDPPTGTNLKPLIGSSSGDEINTLPLATGQTAGPIPVMPKVPDATVNDKFNDGTIYEDFCVNDADLTFENYEELFGTSHIQIEQLFDDAGIDSYFEMKEMLPADSNSNEEHKYMQLECSNMVSADSAMSNAGARTDSSLCIPVRQVKSSLSHSFSGLTGESSAGDHQDCGVSPTLNMGEPPWHPPGPDGSCAGGIRDSALSRYKEKKKRRKFDKKIRYASRKARADTRRRVKGRFIKAGEAYDYDPLSPRSY*
>YC5 09:52142741-52153770
MAALCDFCGKQRSMVYCRSDAASLCLSCDRNVHSANALSWRHTRTLLCDRCGSQPSTVHCLEDNASLCQNCDWNGHDAASGATEHKRQAINCYSGCPSSAELSRIWSFFMGIPTVAAEPNCEDGISMMNIDDSGVSNHCDAMDDNTLLEIASTTLMSDPPTGTNLKPLIGSSSGDEINTLPLATGQTAGPIPVMPKVPDATVNDKFNDGTIYEDFCVNDADLTFENYEELFGTSHIQIEQLFDDAGIDSYFEMKEMLPADSNSNEDHKYMQLECSNMVSADSAMSNAGARTDSSLCIPVRQVKSSLSHSFSGLTGESSAGDHQDCGVSPTLNMGEPPWHPPGPDGSCAGGSRDSALSRYKEKKKRRKFDKKIRYASRKARADTRRRVKGRFIKAGEAYDYDPLSPRSY*
>SH1 09:52142741-52153770
MAALCDFCGKQRSMVYCRSDAASLCLSCDRNVHSANALSWRHTRTLLCDRCGSQPSTVHCLEDNASLCQNCDWNGHDAASGATGHKRQAINCYSGCPSSAELSRIWSFFMGIPTVAAEPNCEDGISMMNIDDSGVSNHCDAMDDNTLLEIASTTLMSDPPTGTNLKPLIGSSSGDEINTLPLATGQTAGPIPVMPKVPDATVNDKFNDGTIYEDFCVNDADLTFENYEELFGTSHIQIEQLFDDAGIDSYFEMKEMLPADSNSNEEHKYMQLECSNMVSADSAMSNAGARTDSSLCIPVRQVKSSLSHSFSGLTGESSAGDHQDCGVSPTLNMGEPPWHPPGPDGSCAGGSRDSALS*YKEKKKRRKFDKKIRYASRKARADTRRRVKGRFIKAGEAYDYDPLSPRSY*
>SH2 09:52142741-52153770
MAALCDFCGKQRSMVYCRSDAASLCLSCDRNVHSANALSWRHTRTLLCDRCGSQPSTVHCFEDNASLCQNCDWNGHDAASGATEHKRQAINCYSGCPSSAELSRIWSFFMGIPTVAAEPNCEDGISMMNIDDSGVSNHCDAMDDNTLLEIASTTLMSDPPTGTNLKPLIGSSSGDEINTLPLATGQTAGPIPVMPKVPDATVNDKFNDGTIYEDFCVNDADLTFENYEELFGTSHIQIEQLFDDAGIDSYFEMKEMLPADSNSNEDHKYMQLECSNMVSADSAMSNAGARTDSSLCIPVRQVKSSLSHSFSGLTGESSAGDHQDCGVSPTLNMGEPPWHPPGPDGSCAGGSRDSALSRYKEKKKRRKFDKKIRYASRKARADTRRRVKGRFIKAGEAYDYDPLSPRSY*
>SH3 09:52142741-52153770
MAALCDFCGKQRSMVYCRSDAASLCLSCDRNVHSANALSWRHTRTLLCDRCGSQPSTVHCLEDNASLCQNCDWNGHDAASGATGHKRQAINCYSGCPSSAELSRIWSFFMGIPTVAAEPNCEDGISMMNIDDSGVSNHCDAMDDNTLLEIASTTLMSDPPTGTNLKPLIGSSSGDEINTLPLATGQTAGPIPVMPKVPDATVNDKFNDGTIYEDFCVNDADLTFENYEELFGTSHIQIEQLFDDAGIDSYFEMKEMLPADSNSNEEHKYMQLECSNMVSGDSAMSNAGARTDSSLCIPVRQVKSSLSHSFSGLTGESSAGDHQDCGVSPTLNMGEPPWHPPGPDGSCAGGSRDSALSRYKEKKKRRKFDKKIRYASRKARADTRRRVKGRFIKAGEAYDYDPLSPRSY*
>SH4 09:52142741-52153770
MAALCDFCGKQRSMVYCRSDAASLCLSCDRNVHSANALSWRHTRTLLCDRCGSQPSTVHCLEDNASLCQNCDWNGHDAASGATEHKRQAINCYSGCPSSAELSRIWSFFMGIPTVAAEPNCEDGISMMNIDDSGVSNHCDAMDDNTLLEIASTTLMSDPPTGTNLKPLIGSSSGDEINTLPLATGQTAGPIPVMPKVPDATVNDKFNDGTIYEDFCVNDADLTFENYEELFGTSHIQIEQLFDDAGIDSYFEMKEMLPADSNSNEDHKYMQLECSNMVSADSAMSNAGARTDSSLCIPVRQVKSSLSHSFSGLTGESSAGDHQDCGVSPTLNMGEPPWHPPGPDGSCAGGSRDSALSRYKEKKKRRKFDKKIRYASRKARADTRRRVKGRFIKAGEAYDYDPLSPRSY*
>SH5 09:52142741-52153770
MAALCDFCGKQRSMVYCRSDAASLCLSCDRNVHSANALSWRHTRTLLCDRCGSQPSTVHCFEDNASLCQNCDWNGHDAASGATEHKRQAINCYSGCPSSAELSRIWSFFMGIPTVAAEPNCEDGISMMNIDDSGVSNHCDAMDDNTLLEIASTTLMSDPPTGTNLKPLIGSSSGDEINTLPLATGQTAGPIPVMPKVPDTTVNDKFNDGTIYEDFCVNDADLTFENYEELFGTSHIQIEQLFDDAGIDSYFEMKEMLPADSNSNEDHKYMQLECSNMVSADSAMSNAGARTDSSLCIPVRQVKSSLSHSFSGLTGESSAGDHQDCGVSPTLNMGEPPWHPPGPDGSCAGGSRDSALSRYKEKKKRRKFDKKIRYASRKARADTRRRVKGRFIKAGEAYDYDPLSPRSY*
>CX1 09:52142741-52153770
MAALCDFCGKQRSMVYCRSDAASLCLSCDRNVHSANALSWRHTRTLLCDRCGSQPSTVHCLEDNASLCQNCDWNGHDAASGATGHKRQAINCYSGCPSSAELSRIWSFFMGIPTVAAEPNCEDGISMMNIDDSGVSNHCDAMDDNTLLEIASTTLMSDPPTGTNLKPLIGSSSGDEINTLPLATGQTAGPIPVMPKVPDATVNDKFNDGTIYEDFCVNDADLTFENYEELFGTSHIQIEQLFDDAGIDSYFEMKEMLPADSNSNEEHKYMQLECSNMVSADSAMSNAGARTDSSLCIPVRQVKSSLSHSFSGLTGESSAGDHQDCGVSPTLNMGEPPWHPPGPDGSCAGGSRDSALSRYKEKKKRRKFDKKIRYASRKARADTRRRVKGRFIKAGEAYDYDPLSPRSY*
>CX2 09:52142741-52153770
MAALCDFCGKQRSMVYCRSDAASLCLSCDRNVHSANALSWRHTRTLLCDRCGSQPSTVHCLEDNASLCQNCDWNGHDAASGATGHKRQAINCYSGCPSSAELSRIWSFFMGIPTVAAEPNCEDGISMMNIDDSGVSNHCDAMDDNTLLEIASTTLMSDPPTGTNLKPLIGSSSGDEINTLPLATGQTAGPIPVMPKVPDATVNDKFNDGTIYEDFCVNDADLTFENYEELFGTSHIQIEQLFDDAGIDSYFEMKEMLPADSNSNEEHKYMQLECSNMVSGDSAMSNAGARTDSSLCIPVRQVKSSLSHSFSGLTGESSAGDHQDCGVSPTLNMGEPPWHPPGPDGSCAGGSRDSALSRYKEKKKRRKFDKKIRYASRKARADTRRRVKGRFIKAGEAYDYDPLSPRSY*
>CX3 09:52142741-52153770
MAALCDFCGKQRSMVYCRSDAASLCLSCDRNVHSANALSWRHTRTLLCDRCGSQPSTVHCFEDNASLCQNCDWNGHDAASGATGHKRQAINCYSGCPSSAELSRIWSFFMGIPTVAAEPNCEDGISMMNIDDSGVSNHCDAMDDNTLLEIASTTLMSDPPTGTNLKPLIGSSSGDEINTLPLATGQTAGPIPVMPKVPDATVNDKFNDGTIYEDFCVNDADLTFENYEELFGTSHIQIEQLFDDAGIDSYFEMKEMLPADSNSNEEHKYMQLECSNMVSADSAMSNAGARTDSSLCIPVRQVKSSLSHSFSGLTGESSAGDHQDCGVSPTLNMGEPPWHPPGPDGSCAGGIRDSALSRYKEKKKRRKFDKKIRYASRKARADTRRRVKGRFIKAGEAYDYDPLSPRSY*
>CX4 09:52142741-52153770
MAALCDFCGKQRSMVYCRSDAASLCLSCDRNVHSANALSWRHTRTLLCDRCGSQPSTVHCLEDNASLCQNCDWNGHDAASGATGHKRQAINCYSGCPSSAELSRIWSFFMGIPTVAAEPNCEDGISMMNIDDSGVSNHCDAMDDNTLLEIASTTLMSDPPTGTNLKPLIGSSSGDEINTLPLATGQTAGPIPVMPKVPDATVNDKFNDGTIYEDFCVNDADLTFENYEELFGTSHIQIEQLFDDAGIDSYFEMKEMLPADSNSNEEHKYMQLECSNMVSGDSAMSNAGARTDSSLCIPVRQVKSSLSHSFSGLTGESSAGDHQDCGVSPTLNMGEPPWHPPGPDGSCAGGSRDSALSRYKEKKKRRKFDKKIRYASRKARADTRRRVKGRFIKAGEAYDYDPLSPRSY*
>CX5 09:52142741-52153770
MAALCDFCGKQRSMVYCRSDAASLCLSCDRNVHSANALSWRHTRTLLCDRCGSQPSTVHCLEDNASLCQNCDWNGHDAASGATGHKRQAINCYSGCPSSAELSRIWSFFMGIPTVAAEPNCEDGISMMNIDDSGVSNHCDAMDDNTLLEIASTTLMSDPPTGTNLKPLIGSSSGDEINTLPLATGQTAGPIPVMPKVPDATVNDKFNDGTIYEDFCVNDADLTFENYEELFGTSHIQIEQLFDDAGIDSYFEMKEMLPADSNSNEEHKYMQLECSNMVSGDSAMSNAGARTDSSLCIPVRQVKSSLSHSFSGLTGESSAGDHQDCGVSPTLNMGEPPWHPPGPDGSCAGGSRDSALSRYKEKKKRRKFDKKIRYASRKARADTRRRVKGRFIKAGEAYDYDPLSPRSY*
>TZ1 09:52142741-52153770
MAALCDFCGKQRSMVYCRSDAASLCLSCDRNVHSANALSWRHTRTLLCDRCGSQPSTVHCFEDNASLCQNCDWNGHDAASGATGHKRQAINCYSGCPSSAELSRIWSFFMGIPTVAAEPNCEDGISMMNIDDSGVSNHCDAMDDNTLLEIASTTLMSDPPTGTNLKPLIGSSSGDEINTLPLATGQTAGPIPVMPKVPDATVNDKFNDGTIYEDFCVNDADLTFENYEELFGTSHIQIEQLFDDAGIDSYFEMKEMLPADSNSNEEHKYMQLECSNMVSADSAMSNAGARTDSSLCIPVRQVKSSLSHSFSGLTGESSAGDHQDCGVSPTLNMGEPPWHPPGPDGSCAGGIRDSALSRYKEKKKRRKFDKKIRYASRKARADTRRRVKGRFIKAGEAYDYDPLSPRSY*
>TZ2 09:52142741-52153770
MAALCDFCGKQRSMVYCRSDAASLCLSCDRNVHSANALSWRHTRTLLCDRCGSQPSTVHCFEDNASLCQNCDWNGHDAASGATGHKRQAINCYSGCPSSAELSRIWSFFMGIPTVAAEPNCEDGISMMNIDDSGVSNHCDAMDDNTLLEIASTTLMSDPPTGTNLKPLIGSSSGDEINTLPLATGQTAGPIPVMPKVPDATVNDKFNDGTIYEDFCVNDADLTFENYEELFGTSHIQIEQLFDDAGIDSYFEMKEMLPADSNSNEEHKYMQLECSNMVSADSAMSNAGARTDSSLCIPVRQVKSSLSHSFSGLTGESSAGDHQDCGVSPTLNMGEPPWHPPGPDGSCAGGIRDSALSRYKEKKKRRKFDKKIRYASRKARADTRRRVKGRFIKAGEAYDYDPLSPRSY*
>TZ3 09:52142741-52153770
MAALCDFCGKQRSMVYCRSDAASLCLSCDRNVHSANALSWRHTRTLLCDRCGSQPSTVHCFEDNASLCQNCDWNGHDAASGATGHKRQAINCYSGCPSSAELSRIWSFFMGIPTVAAEPNCEDGISMMNIDDSGVSNHCDAMDDNTLLEIASTTLMSDPPTGTNLKPLIGSSSGDEINTLPLATGQTAGPIPVMPKVPDATVNDKFNDGTIYEDFCVNDADLTFENYEELFGTSHIQIEQLFDDAGIDSYFEMKEMLPADSNSNEEHKYMQLECSNMVSADSAMSNAGARTDSSLCIPVRQVKSSLSHSFSGLTGESSAGDHQDCGVSPTLNMGEPPWHPPGPDGSCAGGIRDSALSRYKEKKKRRKFDKKIRYASRKARADTRRRVKGRFIKAGEAYDYDPLSPRSY*
>TZ4 09:52142741-52153770
MAALCDFCGKQRSMVYCRSDAASLCLSCDRNVHSANALSWRHTRTLLCDRCGSQPSTVHCLEDNASLCQNCDWNGHDAASGATGHKRQAINCYSGCPSSAELSRIWSFFMGIPTVAAEPNCEDGISMMNIDDSGVSNHCDAMDDNTLLEIASTTLMSDPPTGTNLKPLIGSSSGDEINTLPLATGQTAGPIPVMPKVPDATVNDKFNDGTIYEDFCVNDADLTFENYEELFGTSHIQIEQLFDDAGIDSYFEMKEMLPADSNSNEEHKYMQLECSNMVSADSAMSNAGARTDSSLCIPVRQVKSSLSHSFSGLTGESSAGDHQDCGVSPTLNMGEPPWHPPGPDGSCAGGSRDSALSRYKEKKKRRKFDKKIRYASRKARADTRRRVKGRFIKAGEAYDYDPLSPRSY*
>TZ5 09:52142741-52153770
MAALCDFCGKQRSMVYCRSDAASLCLSCDRNVHSANALSWRHTRTLLCDRCGSQPSTVHCLEDNASLCQNCDWNGHDAASGATGHKRQAINCYSGCPSSAELSRIWSFFMGIPTVAAEPNCEDGISMMNIDDSGVSNHCDAMDDNTLLEIASTTLMSDPPTGTNLKPLIGSSSGDEINTLPLATGQTAGPIPVMPKVPDATVNDKFNDGTIYEDFCVNDADLTFENYEELFGTSHIQIEQLFDDAGIDSYFEMKEMLPADSNSNEEHKYMQLECSNMVSGDSAMSNAGARTDSSLCIPVRQVKSSLSHSFSGLTGESSAGDHQDCGVSPTLNMGEPPWHPPGPDGSCAGGSRDSALSRYKEKKKRRKFDKKIRYASRKARADTRRRVKGRFIKAGEAYDYDPLSPRSY*
>WZ1 09:52142741-52153770
MAALCDFCGKQRSMVYCRSDAASLCLSCDRNVHSANALSWRHTRTLLCDRCGSQPSTVHCLEDNASLCQNCDWNGHDAASGATGHKRQAINCYSGCPSSAELSRIWSFFMGIPTVAAEPNCEDGISMMNIDDSGVSNHCDAMDDNTLLEIASTTLMSDPPTGTNLKPLIGSSSGDEINTLPLATGQTAGPIPVMPKVPDATVNDKFNDGTIYEDFCVNDADLTFENYEELFGTSHIQIEQLFDDAGIDSYFEMKEMLPADSNSNEEHKYMQLECSNMVSADSAMSNAGARTDSSLCIPVRQVKSSLSHSFSGLTGESSAGDHQDCGVSPTLNMGEPPWHPPGPDGSCAGGSRDSALSRYKEKKKRRKFDKKIRYASRKARADTRRRVKGRFIKAGEAYDYDPLSPRSY*
>WZ2 09:52142741-52153770
MAALCDFCGKQRSMVYCRSDAASLCLSCDRNVHSANALSWRHTRTLLCDRCGSQPSTVHCLEDNASLCQNCDWNGHDAASGATGHKRQAINCYSGCPSSAELSRIWSFFMGIPTVAAEPNCEDGISMMNIDDSGVSNHCDAMDDNTLLEIASTTLMSDPPTGTNLKPLIGSSSGDEINTLPLATGQTAGPIPVMPKVPDATVNDKFNDGTIYEDFCVNDADLTFENYEELFGTSHIQIEQLFDDAGIDSYFEMKEMLPADSNSNEEHKYMQLECSNMVSADSAMSNAGARTDSSLCIPVRQVKSSLSHSFSGLTGESSAGDHQDCGVSPTLNMGEPPWHPPGPDGSCAGGSRDSALSRYKEKKKRRKFDKKIRYASRKARADTRRRVKGRFIKAGEAYDYDPLSPRSY*
>WZ3 09:52142741-52153770
MAALCDFCGKQRSMVYCRSDAASLCLSCDRNVHSANALSWRHTRTLLCDRCGSQPSTVHCLEDNASLCQNCDWNGHDAASGATGHKRQAINCYSGCPSSAELSRIWSFFMGIPTVAAEPNCEDGISMMNIDDSGVSNHCDAMDDNTLLEIASTTLMSDPPTGTNLKPLIGSSSGDEINTLPLATGQTAGPIPVMPKVPDATVNDKFNDGTIYEDFCVNDADLTFENYEELFGTSHIQIEQLFDDAGIDSYFEMKEMLPADSNSNEEHKYMQLECSNMVSGDSAMSNAGARTDSSLCIPVRQVKSSLSHSFSGLTGESSAGDHQDCGVSPTLNMGEPPWHPPGPDGSCAGGSRDSALSRYKEKKKRRKFDKKIRYASRKARADTRRRVKGRFIKAGEAYDYDPLSPRSY*
>WZ4 09:52142741-52153770
MAALCDFCGKQRSMVYCRSDAASLCLSCDRNVHSANALSWRHTRTLLCDRCGSQPSTVHCFEDNASLCQNCDWNGHDAASGATGHKRQAINCYSGCPSSAELSRIWSFFMGIPTVAAEPNCEDGISMMNIDDSGVSNHCDAMDDNTLLEIASTTLMSDPPTGTNLKPLIGSSSGDEINTLPLATGQTAGPIPVMPKVPDATVNDKFNDGTIYEDFCVNDADLTFENYEELFGTSHIQIEQLFDDAGIDSYFEMKEMLPADSNSNEEHKYMQLECSNMVSADSAMSNAGARTDSSLCIPVRQVKSSLSHSFSGLTGESSAGDHQDCGVSPTLNMGEPPWHPPGPDGSCAGGIRDSALSRYKEKKKRRKFDKKIRYASRKARADTRRRVKGRFIKAGEAYDYDPLSPRSY*
>WZ5 09:52142741-52153770
MAALCDFCGKQRSMVYCRSDAASLCLSCDRNVHSANALSWRHTRTLLCDRCGSQPSTVHCLEDNASLCQNCDWNGHDAASGATGHKRQAINCYSGCPSSAELSRIWSFFMGIPTVAAEPNCEDGISMMNIDDSGVSNHCDAMDDNTLLEIASTTLMSDPPTGTNLKPLIGSSSGDEINTLPLATGQTAGPIPVMPKVPDATVNDKFNDGTIYEDFCVNDADLTFENYEELFGTSHIQIEQLFDDAGIDSYFEMKEMLPADSNSNEEHKYMQLECSNMVSADSAMSNAGARTDSSLCIPVRQVKSSLSHSFSGLTGESSAGDHQDCGVSPTLNMGEPPWHPPGPDGSCAGGSRDSALSRYKEKKKRRKFDKKIRYASRKARADTRRRVKGRFIKAGEAYDYDPLSPRSY*
>FZ1 09:52142741-52153770
MAALCDFCGKQRSMVYCRSDAASLCLSCDRNVHSANALSWRHTRTLLCDRCGSQPSTVHCFEDNASLCQNCDWNGHDAASGATGHKRQAINCYSGCPSSAELSRIWSFFMGIPTVAAEPNCEDGISMMNIDDSGVSNHCDAMDDNTLLEIASTTLMSDPPTGTNLKPLIGSSSGDEINTLPLATGQTAGPIPVMPKVPDATVNDKFNDGTIYEDFCVNDADLTFENYEELFGTSHIQIEQLFDDAGIDSYFEMKEMLPADSNSNEEHKYMQLECSNMVSADSAMSNAGARTDSSLCIPVRQVKSSLSHSFSGLTGESSAGDHQDCGVSPTLNMGEPPWHPPGPDGSCAGGIRDSALSRYKEKKKRRKFDKKIRYASRKARADTRRRVKGRFIKAGEAYDYDPLSPRSY*
>FZ2 09:52142741-52153770
MAALCDFCGKQRSMVYCRSDAASLCLSCDRNVHSANALSWRHTRTLLCDRCGSQPSTVHCLEDNASLCQNCDWNGHDAASGATGHKRQAINCYSGCPSSAELSRIWSFFMGIPTVAAEPNCEDGISMMNIDDSGVSNHCDAMDDNTLLEIASTTLMSDPPTGTNLKPLIGSSSGDEINTLPLATGQTAGPIPVMPKVPDATVNDKFNDGTIYEDFCVNDADLTFENYEELFGTSHIQIEQLFDDAGIDSYFEMKEMLPADSNSNEEHKYMQLECSNMVSADSAMSNAGARTDSSLCIPVRQVKSSLSHSFSGLTGESSAGDHQDCGVSPTLNMGEPPWHPPGPDGSCAGGSRDSALSRYKEKKKRRKFDKKIRYASRKARADTRRRVKGRFIKAGEAYDYDPLSPRSY*
>FZ3 09:52142741-52153770
MAALCDFCGKQRSMVYCRSDAASLCLSCDRNVHSANALSWRHTRTLLCDRCGSQPSTVHCLEDNASLCQNCDWNGHDAASGATGHKRQAINCYSGCPSSAELSRIWSFFMGIPTVAAEPNCEDGISMMNIDDSGVSNHCDAMDDNTLLEIASTTLMSDPPTGTNLKPLIGSSSGDEINTLPLATGQTAGPIPVMPKVPDATVNDKFNDGTIYEDFCVNDADLTFENYEELFGTSHIQIEQLFDDAGIDSYFEMKEMLPADSNSNEEHKYMQLECSNMVSADSAMSNAGARTDSSLCIPVRQVKSSLSHSFSGLTGESSAGDHQDCGVSPTLNMGEPPWHPPGPDGSCAGGSRDSALSRYKEKKKRRKFDKKIRYASRKARADTRRRVKGRFIKAGEAYDYDPLSPRSY*
>FZ4 09:52142741-52153770
MAALCDFCGKQRSMVYCRSDAASLCLSCDRNVHSANALSWRHTRTLLCDRCGSQPSTVHCLEDNASLCQNCDWNGHDAASGATGHKRQAINCYSGCPSSAELSRIWSFFMGIPTVAAEPNCEDGISMMNIDDSGVSNHCDAMDDNTLLEIASTTLMSDPPTGTNLKPLIGSSSGDEINTLPLATGQTAGPIPVMPKVPDATVNDKFNDGTIYEDFCVNDADLTFENYEELFGTSHIQIEQLFDDAGIDSYFEMKEMLPADSNSNEEHKYMQLECSNMVSADSAMSNAGARTDSSLCIPVRQVKSSLSHSFSGLTGESSAGDHQDCGVSPTLNMGEPPWHPPGPDGSCAGGSRDSALSRYKEKKKRRKFDKKIRYASRKARADTRRRVKGRFIKAGEAYDYDPLSPRSY*
>FZ5 09:52142741-52153770
MAALCDFCGKQRSMVYCRSDAASLCLSCDRNVHSANALSWRHTRTLLCDRCGSQPSTVHCFEDNASLCQNCDWNGHDAASGATGHKRQAINCYSGCPSSAELSRIWSFFMGIPTVAAEPNCEDGISMMNIDDSGVSNHCDAMDDNTLLEIASTTLMSDPPTGTNLKPLIGSSSGDEINTLPLATGQTAGPIPVMPKVPDTTVNDKFNDGTIYEDFCVNDADLTFENYEELFGTSHIQIEQLFDDAGIDSYFEMKEMLPADSNSNEEHKYMQLECSNMVSADSAMSNAGARTDSSLCIPVRQVKSSLSHSFSGLTGESSAGDHQDCGVSPTLNMGEPPWHPPGPDGSCAGGIRDSALSRYKEKKKRRKFDKKIRYASRKARADTRRRVKGRFIKAGEAYDYDPLSPRSY*
>QZ1 09:52142741-52153770
MAALCDFCGKQRSMVYCRSDAASLCLSCDRNVHSANALSWRHTRTLLCDRCGSQPSTVHCFEDNASLCQNCDWNGHDAASGATGHKRQAINCYSGCPSSAELSRIWSFFMGIPTVAAEPNCEDGISMMNIDDSGVSNHCDAMDDNTLLEIASTTLMSDPPTGTNLKPLIGSSSGDEINTLPLATGQTAGPIPVMPKVPDATVNDKFNDGTIYEDFCVNDADLTFENYEELFGTSHIQIEQLFDDAGIDSYFEMKEMLPADSNSNEEHKYMQLECSNMVSADSAMSNAGARTDSSLCIPVRQVKSSLSHSFSGLTGESSAGDHQDCGVSPTLNMGEPPWHPPGPDGSCAGGIRDSALSRYKEKKKRRKFDKKIRYASRKARADTRRRVKGRFIKAGEAYDYDPLSPRSY*
>QZ2 09:52142741-52153770
MAALCDFCGKQRSMVYCRSDAASLCLSCDRNVHSANALSWRHTRTLLCDRCGSQPSTVHCFEDNASLCQNCDWNGHDAASGATGHKRQAINCYSGCPSSAELSRIWSFFMGIPTVAAEPNCEDGISMMNIDDSGVSNHCDAMDDNTLLEIASTTLMSDPPTGTNLKPLIGSSSGDEINTLPLATGQTAGPIPVMPKVPDATVNDKFNDGTIYEDFCVNDADLTFENYEELFGTSHIQIEQLFDDAGIDSYFEMKEMLPADSNSNEEHKYMQLECSNMVSADSAMSNAGARTDSSLCIPVRQVKSSLSHSFSGLTGESSAGDHQDCGVSPTLNMGEPPWHPPGPDGSCAGGIRDSALSRYKEKKKRRKFDKKIRYASRKARADTRRRVKGRFIKAGEAYDYDPLSPRSY*
>QZ3 09:52142741-52153770
MAALCDFCGKQRSMVYCRSDAASLCLSCDRNVHSANALSWRHTRTLLCDRCGSQPSTVHCFEDNASLCQNCDWNGHDAASGATGHKRQAINCYSGCPSSAELSRIWSFFMGIPTVAAEPNCEDGISMMNIDDSGVSNHCDAMDDNTLLEIASTTLMSDPPTGTNLKPLIGSSSGDEINTLPLATGQTAGPIPVMPKVPDATVNDKFNDGTIYEDFCVNDADLTFENYEELFGTSHIQIEQLFDDAGIDSYFEMKEMLPADSNSNEEHKYMQLECSNMVSADSAMSNAGARTDSSLCIPVRQVKSSLSHSFSGLTGESSAGDHQDCGVSPTLNMGEPPWHPPGPDGSCAGGIRDSALSRYKEKKKRRKFDKKIRYASRKARADTRRRVKGRFIKAGEAYDYDPLSPRSY*
>QZ4 09:52142741-52153770
MAALCDFCGKQRSMVYCRSDAASLCLSCDRNVHSANALSWRHTRTLLCDRCGSQPSTVHCLEDNASLCQNCDWNGHDAASGATGHKRQAINCYSGCPSSAELSRIWSFFMGIPTVAAEPNCEDGISMMNIDDSGVSNHCDAMDDNTLLEIASTTLMSDPPTGTNLKPLIGSSSGDEINTLPLATGQTAGPIPVMPKVPDATVNDKFNDGTIYEDFCVNDADLTFENYEELFGTSHIQIEQLFDDAGIDSYFEMKEMLPADSNSNEEHKYMQLECSNMVSADSAMSNAGARTDSSLCIPVRQVKSSLSHSFSGLTGESSAGDHQDCGVSPTLNMGEPPWHPPGPDGSCAGGSRDSALSRYKEKKKRRKFDKKIRYASRKARADTRRRVKGRFIKAGEAYDYDPLSPRSY*
>QZ5 09:52142741-52153770
MAALCDFCGKQRSMVYCRSDAASLCLSCDRNVHSANALSWRHTRTLLCDRCGSQPSTVHCFEDNASLCQNCDWNGHDAASGATGHKRQAINCYSGCPSSAELSRIWSFFMGIPTVAAEPNCEDGISMMNIDDSGVSNHCDAMDDNTLLEIASTTLMSDPPTGTNLKPLIGSSSGDEINTLPLATGQTAGPIPVMPKVPDATVNDKFNDGTIYEDFCVNDADLTFENYEELFGTSHIQIEQLFDDAGIDSYFEMKEMLPADSNSNEEHKYMQLECSNMVSADSAMSNAGARTDSSLCIPVRQVKSSLSHSFSGLTGESSAGDHQDCGVSPTLNMGEPPWHPPGPDGSCAGGIRDSALSRYKEKKKRRKFDKKIRYASRKARADTRRRVKGRFIKAGEAYDYDPLSPRSY*
>ZZ1 09:52142741-52153770
MAALCDFCGKQRSMVYCRSDAASLCLSCDRNVHSANALSWRHTRTLLCDRCGSQPSTVHCLEDNASLCQNCDWNGHDAASGATGHKRQAINCYSGCPSSAELSRIWSFFMGIPTVAAEPNCEDGISMMNIDDSGVSNHCDAMDDNTLLEIASTTLMSDPPTGTNLKPLIGSSSGDEINTLPLATGQTAGPIPVMPKVPDATVNDKFNDGTIYEDFCVNDADLTFENYEELFGTSHIQIEQLFDDAGIDSYFEMKEMLPADSNSNEEHKYMQLECSNMVSADSAMSNAGARTDSSLCIPVRQVKSSLSHSFSGLTGESSAGDHQDCGVSPTLNMGEPPWHPPGPDGSCAGGSRDSALSRYKEKKKRRKFDKKIRYASRKARADTRRRVKGRFIKAGEAYDYDPLSPRSY*
>ZZ2 09:52142741-52153770
MAALCDFCGKQRSMVYCRSDAASLCLSCDRNVHSANALSWRHTRTLLCDRCGSQPSTVHCFEDNASLCQNCDWNGHDAASGATGHKRQAINCYSGCPSSAELSRIWSFFMGIPTVAAEPNCEDGISMMNIDDSGVSNHCDAMDDNTLLEIASTTLMSDPPTGTNLKPLIGSSSGDEINTLPLATGQTAGPIPVMPKVPDATVNDKFNDGTIYEDFCVNDADLTFENYEELFGTSHIQIEQLFDDAGIASYFEMKEMLPADSNSNEEHKYMQLECSNMVSADSAMSNAGARTDSSLCIPVRQVKSSLSHSFSGLTGESSAGDHQDCGVSPTLNMGEPPWHPPGPDGSCAGGIRDSALSRYKEKKKRRKFDKKIRYASRKARADTRRRVKGRFIKAGEAYDYDPLSPRSY*
>ZZ3 09:52142741-52153770
MAALCDFCGKQRSMVYCRSDAASLCLSCDRNVHSANALSWRHTRTLLCDRCGSQPSTVHCLEDNASLCQNCDWNGHDAASGATGHKRQAINCYSGCPSSAELSRIWSFFMGIPTVAAEPNCEDGISMMNIDDSGVSNHCDAMDDNTLLEIASTTLMSDPPTGTNLKPLIGSSSGDEINTLPLATGQTAGPIPVMPKVPDATVNDKFNDGTIYEDFCVNDADLTFENYEELFGTSHIQIEQLFDDAGIASYFEMKEMLPADSNSNEEHKYMQLECSNMVSADSAMSNAGARTDSSLCIPVRQVKSSLSHSFSGLTGESSAGDHQDCGVSPTLNMGEPPWHPPGPDGSCAGGSRDSALSRYKEKKKRRKFDKKIRYASRKARADTRRRVKGRFIKAGEAYDYDPLSPRSY*
>ZZ4 09:52142741-52153770
MAALCDFCGKQRSMVYCRSDAASLCLSCDRNVHSANALSWRHTRTLLCDRCGSQPSTVHCLEDNASLCQNCDWNGHDAASGATGHKRQAINCYSGCPSSAELSRIWSFFMGIPTVAAEPNCEDGISMMNIDDSGVSNHCDAMDDNTLLEIASTTLMSDPPTGTNLKPLIGSSSGDEINTLPLATGQTAGPIPVMPKVPDATVNDKFNDGTIYEDFCVNDADLTFENYEELFGTSHIQIEQLFDDAGIASYFEMKEMLPADSNSNEEHKYMQLECSNMVSADSAMSNAGARTDSSLCIPVRQVKSSLSHSFSGLTGESSAGDHQDCGVSPTLNMGEPPWHPPGPDGSCAGGSRDSALSRYKEKKKRRKFDKKIRYASRKARADTRRRVKGRFIKAGEAYDYDPLSPRSY*
>ZZ5 09:52142741-52153770
MAALCDFCGKQRSMVYCRSDAASLCLSCDRNVHSANALSWRHTRTLLCDRCGSQPSTVHCFEDNASLCQNCDWNGHDAASGATGHKRQAINCYSGCPSSAELSRIWSFFMGIPTVAAEPNCEDGISMMNIDDSGVSNHCDAMDDNTLLEIASTTLMSDPPTGTNLKPLIGSSSGDEINTLPLATGQTAGPIPVMPKVPDATVNDKFNDGTIYEDFCVNDADLTFENYEELFGTSHIQIEQLFDDAGIDSYFEMKEMLPADSNSNEEHKYMQLECSNMVSADSAMSNAGARTDSSLCIPVRQVKSSLSHSFSGLTGESSAGDHQDCGVSPTLNMGEPPWHPPGPDGSCAGGIRDSALSRYKEKKKRRKFDKKIRYASRKARADTRRRVKGRFIKAGEAYDYDPLSPRSY*
>BH1 09:52142741-52153770
MAALCDFCGKQRSMVYCRSDAASLCLSCDRNVHSANALSWRHTRTLLCDRCGSQPSTVHCLEDNASLCQNCDWNGHDAASGATGHKRQAINCYSGCPSSAELSRIWSFFMGIPTVAAEPNCEDGISMMNIDDSGVSNHCDAMDDNTLLEIASTTLMSDPPTGTNLKPLIGSSSGDEINTLPLATGQTAGPIPVMPKVPDATVNDKFNDGTIYEDFCVNDADLTFENYEELFGTSHIQIEQLFDDAGIDSYFEMKEMLPADSNSNEEHKYMQLECSNMVSADSAMSNAGARTDSSLCIPVRQVKSSLSHSFSGLTGESSAGDHQDCGVSPTLNMGEPPWHPPGPDGSCAGGSRDSALSRYKEKKKRRKFDKKIRYASRKARADTRRRVKGRFIKAGEAYDYDPLSPRSY*
>BH2 09:52142741-52153770
MAALCDFCGKQRSMVYCRSDAASLCLSCDRNVHSANALSWRHTRTLLCDRCGSQPSTVHCLEDNASLCQNCDWNGHDAASGATGHKRQAINCYSGCPSSAELSRIWSFFMGIPTVAAEPNCEDGISMMNIDDSGVSNHCDAMDDNTLLEIASTTLMSDPPTGTNLKPLIGSSSGDEINTLPLATGQTAGPIPVMPKVPDATVNDKFNDGTIYEDFCVNDADLTFENYEELFGTSHIQIEQLFDDAGIASYFEMKEMLPADSNSNEEHKYMQLECSNMVSADSAMSNAGARTDSSLCIPVRQVKSSLSHSFSGLTGESSAGDHQDCGVSPTLNMGEPPWHPPGPDGSCAGGSRDSALSRYKEKKKRRKFDKKIRYASRKARADTRRRVKGRFIKAGEAYDYDPLSPRSY*
>BH3 09:52142741-52153770
MAALCDFCGKQRSMVYCRSDAASLCLSCDRNVHSANALSWRHTRTLLCDRCGSQPSTVHCLEDNASLCQNCDWNGHDAASGATGHKRQAINCYSGCPSSAELSRIWSFFMGIPTVAAEPNCEDGISMMNIDDSGVSNHCDAMDDNTLLEIASTTLMSDPPTGTNLKPLIGSSSGDEINTLPLATGQTAGPIPVMPKVPDATVNDKFNDGTIYEDFCVNDADLTFENYEELFGTSHIQIEQLFDDAGIDSYFEMKEMLPADSNSNEEHKYMQLECSNMVSADSAMSNAGARTDSSLCIPVRQVKSSLSHSFSGLTGESSAGDHQDCGVSPTLNMGEPPWHPPGPDGSCAGGSRDSALSRYKEKKKRRKFDKKIRYASRKARADTRRRVKGRFIKAGEAYDYDPLSPRSY*
>BH4 09:52142741-52153770
MAALCDFCGKQRSMVYCRSDAASLCLSCDRNVHSANALSWRHTRTLLCDRCGSQPSTVHCLEDNASLCQNCDWNGHDAASGATGHKRQAINCYSGCPSSAELSRIWSFFMGIPTVAAEPNCEDGISMMNIDDSGVSNHCDAMDDNTLLEIASTTLMSDPPTGTNLKPLIGSSSGDEINTLPLATGQTAGPIPVMPKVPDATVNDKFNDGTIYEDFCVNDADLTFENYEELFGTSHIQIEQLFDDAGIDSYFEMKEMLPADSNSNEEHKYMQLECSNMVSADSAMSNAGARTDSSLCIPVRQVKSSLSHSFSGLTGESSAGDHQDCGVSPTLNMGEPPWHPPGPDGSCAGGSRDSALSRYKEKKKRRKFDKKIRYASRKARADTRRRVKGRFIKAGEAYDYDPLSPRSY*
>BH5 09:52142741-52153770
MAALCDFCGKQRSMVYCRSDAASLCLSCDRNVHSANALSWRHTRTLLCDRCGSQPSTVHCLEDNASLCQNCDWNGHDAASGATGHKRQAINCYSGCPSSAELSRIWSFFMGIPTVAAEPNCEDGISMMNIDDSGVSNHCDAMDDNTLLEIASTTLMSDPPTGTNLKPLIGSSSGDEINTLPLATGQTAGPIPVMPKVPDATVNDKFNDGTIYEDFCVNDADLTFENYEELFGTSHIQIEQLFDDAGIASYFEMKEMLPADSNSNEEHKYMQLECSNMVSADSAMSNAGARTDSSLCIPVRQVKSSLSHSFSGLTGESSAGDHQDCGVSPTLNMGEPPWHPPGPDGSCAGGSRDSALSRYKEKKKRRKFDKKIRYASRKARADTRRRVKGRFIKAGEAYDYDPLSPRSY*
>LZ1 09:52142741-52153770
MAALCDFCGKQRSMVYCRSDAASLCLSCDRNVHSANALSWRHTRTLLCDRCGSQPSTVHCLEDNASLCQNCDWNGHDAASGATGHKRQAINCYSGCPSSAELSRIWSFFMGIPTVAAEPNCEDGISMMNIDDSGVSNHCDAMDDNTLLEIASTTLMSDPPTGTNLKPLIGSSSGDEINTLPLATGQTAGPIPVMPKVPDATVNDKFNDGTIYEDFCVNDADLTFENYEELFGTSHIQIEQLFDDAGIDSYFEMKEMLPADSNSNEEHKYMQLECSNMVSADSAMSNAGARTDSSLCIPVRQVKSSLSHSFSGLTGESSAGDHQDCGVSPTLNMGEPPWHPPGPDGSCAGGSRDSALSRYKEKKKRRKFDKKIRYASRKARADTRRRVKGRFIKAGEAYDYDPLSPRSY*
>LZ2 09:52142741-52153770
MAALCDFCGKQRSMVYCRSDAASLCLSCDRNVHSANALSWRHTRTLLCDRCGSQPSTVHCLEDNASLCQNCDWNGHDAASGATGHKRQAINCYSGCPSSAELSRIWSFFMGIPTVAAEPNCEDGISMMNIDDSGVSNHCDAMDDNTLLEIASTTLMSDPPTGTNLKPLIGSSSGDEINTLPLATGQTAGPIPVMPKVPDATVNDKFNDGTIYEDFCVNDADLTFENYEELFGTSHIQIEQLFDDAGIDSYFEMKEMLPADSNSNEEHKYMQLECSNMVSGDSAMSNAGARTDSSLCIPVRQVKSSLSHSFSGLTGESSAGDHQDCGVSPTLNMGEPPWHPPGPDGSCAGGSRDSALSRYKEKKKRRKFDKKIRYASRKARADTRRRVKGRFIKAGEAYDYDPLSPRSY*
>LZ3 09:52142741-52153770
MAALCDFCGKQRSMVYCRSDAASLCLSCDRNVHSANALSWRHTRTLLCDRCGSQPSTVHCLEDNASLCQNCDWNGHDAASGATGHKRQAINCYSGCPSSAELSRIWSFFMGIPTVAAEPNCEDGISMMNIDDSGVSNHCDAMDDNTLLEIASTTLMSDPPTGTNLKPLIGSSSGDEINTLPLATGQTAGPIPVMPKVPDATVNDKFNDGTIYEDFCVNDADLTFENYEELFGTSHIQIEQLFDDAGIDSYFEMKEMLPADSNSNEEHKYMQLECSNMVSADSAMSNAGARTDSSLCIPVRQVKSSLSHSFSGLTGESSAGDHQDCGVSPTLNMGEPPWHPPGPDGSCAGGSRDSALSRYKEKKKRRKFDKKIRYASRKARADTRRRVKGRFIKAGEAYDYDPLSPRSY*
>LZ4 09:52142741-52153770
MAALCDFCGKQRSMVYCRSDAASLCLSCDRNVHSANALSWRHTRTLLCDRCGSQPSTVHCFEDNASLCQNCDWNGHDAASGATGHKRQAINCYSGCPSSAELSRIWSFFMGIPTVAAEPNCEDGISMMNIDDSGVSNHCDAMDDNTLLEIASTTLMSDPPTGTNLKPLIGSSSGDEINTLPLATGQTAGPIPVMPKVPDATVNDKFNDGTIYEDFCVNDADLTFENYEELFGTSHIQIEQLFDDAGIDSYFEMKEMLPADSNSNEEHKYMQLECSNMVSADSAMSNAGARTDSSLCIPVRQVKSSLSHSFSGLTGESSAGDHQDCGVSPTLNMGEPPWHPPGPDGSCAGGIRDSALSRYKEKKKRRKFDKKIRYASRKARADTRRRVKGRFIKAGEAYDYDPLSPRSY*
>LZ5 09:52142741-52153770
MAALCDFCGKQRSMVYCRSDAASLCLSCDRNVHSANALSWRHTRTLLCDRCGSQPSTVHCFEDNASLCQNCDWNGHDAASGATGHKRQAINCYSGCPSSAELSRIWSFFMGIPTVAAEPNCEDGISMMNIDDSGVSNHCDAMDDNTLLEIASTTLMSDPPTGTNLKPLIGSSSGDEINTLPLATGQTAGPIPVMPKVPDATVNDKFNDGTIYEDFCVNDADLTFENYEELFGTSHIQIEQLFDDAGIDSYFEMKEMLPADSNSNEEHKYMQLECSNMVSADSAMSNAGARTDSSLCIPVRQVKSSLSHSFSGLTGESSAGDHQDCGVSPTLNMGEPPWHPPGPDGSCAGGIRDSALSRYKEKKKRRKFDKKIRYASRKARADTRRRVKGRFIKAGEAYDYDPLSPRSY*
>M1 09:52142741-52153770
MAALCDFCGKQRSMVYCRSDAASLCLSCDRNVHSANALSWRHTRTLLCDRCGSQPSTVHCLEDNASLCQNCDWNGHDAASGATGHKRQAINCYSGCPSSAELSRIWSFFMGIPTVAAEPNCEDGISMMNIDDSGVSNHCDAMDDNTLLEIASTTLMSDPPTGTNLKPLIGSSSGDEINTLPLATGQTAGPIPVMPKVPDATVNDKFNDGTIYEDFCVNDADLTFENYEELFGTSHIQIEQLFDDAGIDSYFEMKEMLPADSNSNEEHKYMQLECSNMVSGDSAMSNAGARTDSSLCIPVRQVKSSLSHSFSGLTGESSAGDHQDCGVSPTLNMGEPPWHPPGPDGSCAGGSRDSALSRYKEKKKRRKFDKKIRYASRKARADTRRRVKGRFIKAGEAYDYDPLSPRSY*
>M2 09:52142741-52153770
MAALCDFCGKQRSMVYCRSDAASLCLSCDRNVHSANALSWRHTRTLLCDRCGSQPSTVHCLEDNASLCQNCDWNGHDAASGATGHKRQAINCYSGCPSSAELSRIWSFFMGIPTVAAEPNCEDGISMMNIDDSGVSNHCDAMDDNTLLEIASTTLMSDPPTGTNLKPLIGSSSGDEINTLPLATGQTAGPIPVMPKVPDATVNDKFNDGTIYEDFCVNDADLTFENYEELFGTSHIQIEQLFDDAGIDSYFEMKEMLPADSNSNEEHKYMQLECSNMVSADSAMSNAGARTDSSLCIPVRQVKSSLSHSFSGLTGESSAGDHQDCGVSPTLNMGEPPWHPPGPDGSCAGGSRDSALSRYKEKKKRRKFDKKIRYASRKARADTRRRVKGRFIKAGEAYDYDPLSPRSY*
>M3 09:52142741-52153770
MAALCDFCGKQRSMVYCRSDAASLCLSCDRNVHSANALSWRHTRTLLCDRCGSQPSTVHCLEDNASLCQNCDWNGHDAASGATGHKRQAINCYSGCPSSAELSRIWSFFMGIPTVAAEPNCEDGISMMNIDDSGVSNHCDAMDDNTLLEIASTTLMSDPPTGTNLKPLIGSSSGDEINTLPLATGQTAGPIPVMPKVPDATVNDKFNDGTIYEDFCVNDADLTFENYEELFGTSHIQIEQLFDDAGIASYFEMKEMLPADSNSNEEHKYMQLECSNMVSADSAMSNAGARTDSSLCIPVRQVKSSLSHSFSGLTGESSAGDHQDCGVSPTLNMGEPPWHPPGPDGSCAGGSRDSALSRYKEKKKRRKFDKKIRYASRKARADTRRRVKGRFIKAGEAYDYDPLSPRSY*
>M4 09:52142741-52153770
MAALCDFCGKQRSMVYCRSDAASLCLSCDRNVHSANALSWRHTRTLLCDRCGSQPSTVHCLEDNASLCQNCDWNGHDAASGATGHKRQAINCYSGCPSSAELSRIWSFFMGIPTVAAEPNCEDGISMMNIDDSGVSNHCDAMDDNTLLEIASTTLMSDPPTGTNLKPLIGSSSGDEINTLPLATGQTAGPIPVMPKVPDATVNDKFNDGTIYEDFCVNDADLTFENYEELFGTSHIQIEQLFDDAGIDSYFEMKEMLPADSNSNEEHKYMQLECSNMVSADSAMSNAGARTDSSLCIPVRQVKSSLSHSFSGLTGESSAGDHQDCGVSPTLNMGEPPWHPPGPDGSCAGGSRDSALSRYKEKKKRRKFDKKIRYASRKARADTRRRVKGRFIKAGEAYDYDPLSPRSY*
>M5 09:52142741-52153770
MAALCDFCGKQRSMVYCRSDAASLCLSCDRNVHSANALSWRHTRTLLCDRCGSQPSTVHCLEDNASLCQNCDWNGHDAASGATGHKRQAINCYSGCPSSAELSRIWSFFMGIPTVAAEPNCEDGISMMNIDDSGVSNHCDAMDDNTLLEIASTTLMSDPPTGTNLKPLIGSSSGDEINTLPLATGQTAGPIPVMPKVPDATVNDKFNDGTIYEDFCVNDADLTFENYEELFGTSHIQIEQLFDDAGIDSYFEMKEMLPADSNSNEEHKYMQLECSNMVSGDSAMSNAGARTDSSLCIPVRQVKSSLSHSFSGLTGESSAGDHQDCGVSPTLNMGEPPWHPPGPDGSCAGGSRDSALSRYKEKKKRRKFDKKIRYASRKARADTRRRVKGRFIKAGEAYDYDPLSPRSY*
>M6 09:52142741-52153770
MAALCDFCGKQRSMVYCRSDAASLCLSCDRNVHSANALSWRHTRTLLCDRCGSQPSTVHCLEDNASLCQNCDWNGHDAASGATGHKRQAINCYSGCPSSAELSRIWSFFMGIPTVAAEPNCEDGISMMNIDDSGVSNHCDAMDDNTLLEIASTTLMSDPPTGTNLKPLIGSSSGDEINTLPLATGQTAGPIPVMPKVPDATVNDKFNDGTIYEDFCVNDADLTFENYEELFGTSHIQIEQLFDDAGIASYFEMKEMLPADSNSNEEHKYMQLECSNMVSADSAMSNAGARTDSSLCIPVRQVKSSLSHSFSGLTGESSAGDHQDCGVSPTLNMGEPPWHPPGPDGSCAGGSRDSALSRYKEKKKRRKFDKKIRYASRKARADTRRRVKGRFIKAGEAYDYDPLSPRSY*
>M7 09:52142741-52153770
MAALCDFCGKQRSMVYCRSDAASLCLSCDRNVHSANALSWRHTRTLLCDRCGSQPSTVHCLEDNASLCQNCDWNGHDAASGATGHKRQAINCYSGCPSSAELSRIWSFFMGIPTVAAEPNCEDGISMMNIDDSGVSNHCDAMDDNTLLEIASTTLMSDPPTGTNLKPLIGSSSGDEINTLPLATGQTAGPIPVMPKVPDATVNDKFNDGTIYEDFCVNDADLTFENYEELFGTSHIQIEQLFDDAGIDSYFEMKEMLPADSNSNEEHKYMQLECSNMVSADSAMSNAGARTDSSLCIPVRQVKSSLSHSFSGLTGESSAGDHQDCGVSPTLNMGEPPWHPPGPDGSCAGGSRDSALSRYKEKKKRRKFDKKIRYASRKARADTRRRVKGRFIKAGEAYDYDPLSPRSY*
>M8 09:52142741-52153770
MAALCDFCGKQRSMVYCRSDAASLCLSCDRNVHSANALSWRHTRTLLCDRCGSQPSTVHCFEDNASLCQNCDWNGHDAASGATGHKRQAINCYSGCPSSAELSRIWSFFMGIPTVAAEPNCEDGISMMNIDDSGVSNHCDAMDDNTLLEIASTTLMSDPPTGTNLKPLIGSSSGDEINTLPLATGQTAGPIPVMPKVPDATVNDKFNDGTIYEDFCVNDADLTFENYEELFGTSHIQIEQLFDDAGIDSYFEMKEMLPADSNSNEEHKYMQLECSNMVSADSAMSNAGARTDSSLCIPVRQVKSSLSHSFSGLTGESSAGDHQDCGVSPTLNMGEPPWHPPGPDGSCAGGIRDSALSRYKEKKKRRKFDKKIRYASRKARADTRRRVKGRFIKAGEAYDYDPLSPRSY*
>S1 09:52142741-52153770
MAALCDFCGKQRSMVYCRSDAASLCLSCDRNVHSANALSWRHTRTLLCDRCGSQPSTVHCLEDNASLCQNCDWNGHDAASGATGHKRQAINCYSGCPSSAELSRIWSFFMGIPTVAAEPNCEDGISMMNIDDSGVSNHCDAMDDNTLLEIASTTLMSDPPTGTNLKPLIGSSSGDEINTLPLATGQTAGPIPVMPKVPDATVNDKFNDGTIYEDFCVNDADLTFENYEELFGTSHIQIEQLFDDAGIDSYFEMKEMLPADSNSNEEHKYMQLECSNMVSADSAMSNAGARTDSSLCIPVRQVKSSLSHSFSGLTGESSAGDHQDCGVSPTLNMGEPPWHPPGPDGSCAGGSRDSALSRYKEKKKRRKFDKKIRYASRKARADTRRRVKGRFIKAGEA*L*STEPKKLL
>S2 09:52142741-52153770
MAALCDFCGKQRSMVYCRSDAASLCLSCDRNVHSANALSWRHTRTLLCDRCGSQPSTVHCFEDNASLCQNCDWNGHDAASGATGHKRQAINCYSGCPSSAELSRIWSFFMGIPTVAAEPNCEDGISMMNIDDSGVSNHCDAMDDNTLLEIASTTLMSDPPTGTNLKPLIGSSSGDEINTLPLATGQTAGPIPVMPKVPDATVNDKFNDGTIYEDFCVNDADLTFENYEELFGTSHIQIEQLFDDAGIASYFEMKEMLPADSNSNEEHKYMQLECSNMVSADSAMSNAGARTDSSLCIPVRQVKSSLSHSFSGLTGESSAGDHQDCGVSPTLNMGEPPWHPPGPDGSCAGGIRDSALSRYKEKKKRRKFDKKIRYASRKARADTRRRVKGRFIKAGEAYDYDPLSPRSY*
>S3 09:52142741-52153770
MAALCDFCGKQRSMVYCRSDAASLCLSCDRNVHSANALSWRHTRTLLCDRCGSQPSTVHCLEDNASLCQNCDWNGHDAASGATGHKRQAINCYSGCPSSAELSRIWSFFMGIPTVAAEPNCEDGISMMNIDDSGVSNHCDAMDDNTLLEIASTTLMSDPPTGTNLKPLIGSSSGDEINTLPLATGQTAGPIPVMPKVPDATVNDKFNDGTIYEDFCVNDADLTFENYEELFGTSHIQIEQLFDDAGIDSYFEMKEMLPADSNSNEEHKYMQLECSNMVSADSAMSNAGARTDSSLCIPVRQVKSSLSHSFSGLTGESSAGDHQDCGVSPTLNMGEPPWHPPGPDGSCAGGSRDSALSRYKEKKKRRKFDKKIRYASRKARADTRRRVKGRFIKAGEAYDYDPLSPRSY*
>S4 09:52142741-52153770
MAALCDFCGKQRSMVYCRSDAASLCLSCDRNVHSANALSWRHTRTLLCDRCGSQPSTVHCLEDNASLCQNCDWNGHDAASGATGHKRQAINCYSGCPSSAELSRIWSFFMGIPTVAAEPNCEDGISMMNIDDSGVSNHCDAMDDNTLLEIASTTLMSDPPTGTNLKPLIGSSSGDEINTLPLATGQTAGPIPVMPKVPDATVNDKFNDGTIYEDFCVNDADLTFENYEELFGTSNIQIEQLFDDAGIDSYFEMKEMLPADSNSNEEHKYMQLECSNMVSADSAMSNAGARTDSSLCIPVRQVKSSLSHSFSGLTGESSAGDHQDCGVSPTLNMGEPPWHPPGPDGSCAGGSRDSALSRYKEKKKRRKFDKKIRYASRKARADTRRRVKGRFIKAGEAYDYDPLSPRSY*
>S5 09:52142741-52153770
MAALCDFCGKQRSMVYCRSDAASLCLSCDRNVHSANALSWRHTRTLLCDRCGSQPSTVHCFEDNASLCQNCDWNGHDAASGATGHKRQAINCYSGCPSSAELSRIWSFFMGIPTVAAEPNCEDGISMMNIDDSGVSNHCDAMDDNTLLEIASTTLMSDPPTGTNLKPLIGSSSGDEINTLPLATGQTAGPIPVMPKVPDATVNDKFNDGTIYEDFCVNDADLTFENYEELFGTSHIQIEQLFDDAGIDSYFEMKEMLPADSNSNEEHKYMQLECSNMVSADSAMSNAGARTDSSLCIPVRQVKSSLSHSFSGLTGESSAGDHQDCGVSPTLNMGEPPWHPPGPDGSCAGGIRDSALSRYKEKKKRRKFDKKIRYASRKARADTRRRVKGRFIKAGEAYDYDPLSPRSY*
>S6 09:52142741-52153770
MAALCDFCGKQRSMVYCRSDAASLCLSCDRNVHSANALSWRHTRTLLCDRCGSQPSTVHCFEDNASLCQNCDWNGHDAASGATGHKRQAINCYSGCPSSAELSRIWSFFMGIPTVAAEPNCEDGISMMNIDDSGVSNHCDAMDDNTLLEIASTTLMSDPPTGTNLKPLIGSSSGDEINTLPLATGQTAGPIPVMPKVPDATVNDKFNDGTIYEDFCVNDADLTFENYEELFGTSHIQIEQLFDDAGIDSYFEMKEMVPADSNSNEEHKYMQLECSNMVSADSAMSNAGARTDSSLCIPVRQVKSSLSHSFSGLTGESSAGDHQDCGVSPTLNMGEPPWHPPGPDGSCAGGIRDSALSRYKEKKKRRKFDKKIRYASRKARADTRRRVKGRFIKAGEAYDYDPLSPRSY*
>S7 09:52142741-52153770
MAALCDFCGKQRSMVYCRSDAASLCLSCDRNVHSANALSWRHTRTLLCDRCGSQPSTVHCLEDNASLCQNCDWNGHDAASGATGHKRQAINCYSGCPSSAELSRIWSFFMGIPTVAAEPNCEDGISMMNIDDSGVSNHCDAMDDNTLLEIASTTLMSDPPTGTNLKPLIGSSSGDEINTLPLATGQTAGPIPVMPKVPDATVNDKFNDGTIYEDFCVNDADLTFENYEELFGTSHIQIEQLFDDAGIDSYFEMKEMLPADSNSNEEHKYMQLECSNMVSADSAMSNAGARTDSSLCIPVRQVKSSLSHSFSGLTGESSAGDHQDCGVSPTLNMGEPPWHPPGPDGSCAGGSRDSALSRYKEKKKRRKFDKKIRYASRKARADTRRRVKGRFIKAGEAYDYDPLSPRSY*
>S8 09:52142741-52153770
MAALCDFCGKQRSMVYCRSDAASLCLSCDRNVHSANALSWRHTRTLLCDRCGSQPSTVHCFEDNASLCQNCDWNGHDAASGATGHKRQAINCYSGCPSSAELSRIWSFFMGIPTVAAEPNCEDGISMMNIDDSGVSNHCDAMDDNTLLEIASTTLMSDPPTGTNLKPLIGSSSGDEINTLPLATGQTAGPIPVMPKVPDATVNDKFNDGTIYEDFCVNDADLTFENYEELFGTSHIQIEQLFDDAGIDSYFEMKEMLPADSNSNEEHKYMQLECSNMVSADSAMSNAGARTDSSLCIPVRQVKSSLSHSFSGLTGESSAGDHQDCGVSPTLNMGEPPWHPPGPDGSCAGGIRDSALSRYKEKKKRRKFDKKIRYASRKARADTRRRVKGRFIKAGEAYDYDPLSPRSY*
>S9 09:52142741-52153770
MAALCDFCGKQRSMVYCRSDAASLCLSCDRNVHSANALSWRHTRTLLCDRCGSQPSTVHCFEDNASLCQNCDWNGHDAASGATGHKRQAINCYSGCPSSAELSRIWSFFMGIPTVAAEPNCEDGISMMNIDDSGVSNHCDAMDDNTLLEIASTTLMSDPPTGTNLKPLIGSSSGDEINTLPLATGQTAGPIPVMPKVPDATVNDKFNDGTIYEDFCVNDADLTFENYEELFGTSHIQIEQLFDDAGIDSYFEMKEMLPADSNSNEEHKYMQLECSNMVSADSAMSNAGARTDSSLCIPVRQVKSSLSHSFSGLTGESSAGDHQDCGVSPTLNMGEPPWHPPGPDGSCAGGIRDSALSRYKEKKKRRKFDKKIRYASRKARADTRRRVKGRFIKAGEAYDYDPLSPRSY*
>S10 09:52142741-52153770
MAALCDFCGKQRSMVYCRSDAASLCLSCDRNVHSANALSWRHTRTLLCDRCGSQPSTVHCLEDNASLCQNCDWNGHDAASGATGHKRQAINCYSGCPSSAELSRIWSLFMGIPTVAAEPNCEDGISMMNIDDSGVSNHCDAMDDNTLLEIASTTLMSDPPTGTNLKPLIGSSSGDEINTLPLATGQTAGPIPVMPKVPDATVNDKFNDGTIYEDFCVNDADLTFENYEELFGTSHIQIEQLFDDAGIDSYFEMKEMLPADSNSNEEHKYMQLECSNMVSGDSAMSNAGARTDSSLCIPVRQVKSSLSHSFSGLTGESSAGDHQDCGVSPTLNMGEPPWHPPGPDGSCAGGSRDSALSRYKEKKKRRKFDKKIRYASRKARADTRRRVKGRFIKAGEAYDYDPLSPRSY*
>S11 09:52142741-52153770
MAALCDFCGKQRSMVYCRSDAASLCLSCDRNVHSANALSWRHTRTLLCDRCGSQPSTVHCFEDNASLCQNCDWNGHDAASGATGHKRQAINCYSGCPSSAELSRIWSFFMGIPTVAAEPNCEDGISMMNIDDSGVSNHCDAMDDNTLLEIASTTLMSDPPTGTNLKPLIGSSSGDEINTLPLATGQTAGPIPVMPKVPDATVNDKFNDGTIYEDFCVNDADLTFENYEELFGTSHIQIEQLFDDAGIDSYFEMKEMLPADSNSNEEHKYMQLECSNMVSADSAMSNAGARTDSSLCIPVRQVKSSLSHSFSGLTGESSAGDHQDCGVSPTLNMGEPPWHPPGPDGSCAGGSRDSALSRYKEKKKRRKFDKKIRYASRKARADTRRRVKGRFIKAGEAYDYDPLSPRSY*
>S12 09:52142741-52153770
MAALCDFCGKQRSMVYCRSDAASLCLSCDRNVHSANALSWRHTRTLLCDRCGSQPSTVHCFEDNASLCQNCDWNGHDAASGATGHKRQAINCYSGCPSSAELSRIWSFFMGIPTVAAEPNCEDGISMMNIDDSGVSNHCDAMDDNTLLEIASTTLMSDPPTGTNLKPLIGSSSGDEINTLPLATGQTAGPIPVMPKVPDATVNDKFNDGTIYEDFCVNDADLTFENYEELFGTSHIQIEQLFDDAGIDSYFEMKEMLPADSNSNEEHKYMQLECSNMVSADSAMSNAGARTDSSLCIPVRQVKSSLSHSFSGLTGESSAGDHQDCGVSPTLNMGEPPWHPPGPDGSCAGGIRDSALSRYKEKKKRRKFDKKIRYASRKARADTRRRVKGRFIKAGEAYDYDPLSPRSY*
>G1 09:52142741-52153770
MAALCDFCGKQRSMVYCRSDAASLCLSCDRNVHSANALSWRHTRTLLCDRCGSQPSTVHCLEDNASLCQNCDWNGHDAASGATGHKRQAINCYSGCPSSAELSRIWSFFMGIPTVAAEPNCEDGISMMNIDDSGVSNHCDAMDDNTLLEIASTTLMSDPPTGTNLKPLIGSSSGDEINTLPLATGQTAGPIPVMPKVPDATVNDKFNDGTIYEDFCVNDADLTFENYEELFGTSHIQIEQLFDDAGIDSYFEMKEMLPADSNSNEEHKYMQLECSNMVSGDSAMSNAGARTDSSLCIPVRQVKSSLSHSFSGLTGESSAGDHQDCGVSPTLNMGEPPWHPPGPDGSCAGGSRDSALSRYKEKKKRRKFDKKIRYASRKARADTRRRVKGRFIKAGEAYDYDPLSPRSY*
>G2 09:52142741-52153770
MAALCDFCGKQRSMVYCRSDAASLCLSCDRNVHSANALSWRHTRTLLCDRCGSQPSTVHCLEDNASLCQNCDWNGHDAASGATGHKRQAINCYSGCPSSAELSRIWSFFMGIPTVAAEPNCEDGISMMNIDDSGVSNHCDAMDDNTLLEIASTTLMSDPPTGTNLKPLIGSSSGDEINTLPLATGQTAGPIPVMPKVPDATVNDKFNDGTIYEDFCVNDADLTFENYEELFGTSHIQIEQLFDDAGIDSYFEMKEMLPADSNSNEEHKYMQLECSNMVSGDSAMSNAGARTDSSLCIPVRQVKSSLSHSFSGLTGESSAGDHQDCGVSPTLNMGEPPWHPPGPDGSCAGGSRDSALSRYKEKKKRRKFDKKIRYASRKARADTRRRVKGRFIKAGEAYDYDPLSPRSY*
>G3 09:52142741-52153770
MAALCDFCGKQRSMVYCRSDAASLCLSCDRNVHSANALSWRHTRTLLCDRCGSQPSTVHCLEDNASLCQNCDWNGHDAASGATGHKRQAINCYSGCPSSAELSRIWSFFMGIPTVAAEPNCEDGISMMNIDDSGVSNHCDAMDDNTLLEIASTTLMSDPPTGTNLKPLIGSSSGDEINTLPLATGQTAGPIPVMPKVPDATVNDKFNDGTIYEDFCVNDADLTFENYEELFGTSHIQIEQLFDDAGIDSYFEMKEMLPADSNSNEEHKYMQLECSNMVSGDSAMSNAGARTDSSLCIPVRQVKSSLSHSFSGLTGESSAGDHQDCGVSPTLNMGEPPWHPPGPDGSCAGGSRDSALSRYKEKKKRRKFDKKIRYASRKARADTRRRVKGRFIKAGEAYDYDPLSPRSY*
>G4 09:52142741-52153770
MAALCDFCGKQRSMVYCRSDAASLCLSCDRNVHSANALSWRHTRTLLCDRCGSQPSTVHCLEDNASLCQNCDWNGHDAASGATGHKRQAINCYSGCPSSAELSRIWSFFMGIPTVAAEPNCEDGISMMNIDDSGVSNHCDAMDDNTLLEIASTTLMSDPPTGTNLKPLIGSSSGDEINTLPLATGQTAGPIPVMPKVPDATVNDKFNDGTIYEDFCVNDADLTFENYEELFGTSHIQIEQLFDDAGIDSYFEMKEMLPADSNSNEEHKYMQLECSNMVSGDSAMSNAGARTDSSLCIPVRQVKSSLSHSFSGLTGESSAGDHQDCGVSPTLNMGEPPWHPPGPDGSCAGGSRDSALSRYKEKKKRRKFDKKIRYASRKARADTRRRVKGRFIKAGEAYDYDPLSPRSY*
>G5 09:52142741-52153770
MAALCDFCGKQRSMVYCRSDAASLCLSCDRNVHSANALSWRHTRTLLCDRCGSQPSTVHCFEDNASLCQNCDWNGHDAASGATGHKRQAINCYSGCPSSAELSRIWSFFMGIPTVAAEPNCEDGISMMNIDDSGVSNHCDAMDDNTLLEIASTTLMSDPPTGTNLKPLIGSSSGDEINTLPLATGQTAGPIPVMPKVPDATVNDKFNDGTIYEDFCVNDADLTFENYEELFGTSHIQIEQLFDDAGIDSYFEMKEMLPADSNSNEEHKYMQLECSNMVSADSAMSNAGARTDSSLCIPVRQVKSSLSHSFSGLTGESSAGDHQDCGVSPTLNMGEPPWHPPGPDGSCAGGIRDSALSRYKEKKKRRKFDKKIRYASRKARADTRRRVKGRFIKAGEAYDYDPLSPRSY*
>G6 09:52142741-52153770
MAALCDFCGKQRSMVYCRSDAASLCLSCDRNVHSANALSWRHTRTLLCDRCGSQPSTVHCFEDNASLCQNCDWNGHDAASGATGHKRQAINCYSGCPSSAELSRIWSFFMGIPTVAAEPNCEDGISMMNIDDSGVSNHCDAMDDNTLLEIASTTLMSDPPTGTNLKPLIGSSSGDEINTLPLATGQTAGPIPVMPKVPDATVNDKFNDGTIYEDFCVNDADLTFENYEELFGTSHIQIEQLFDDAGIDSYFEMKEMLPADSNSNEEHKYMQLECSNMVSADSAMSNAGARTDSSLCIPVRQVKSSLSHSFSGLTGESSAGDHQDCGVSPTLNMGEPPWHPPGPDGSCAGGIRDSALSRYKEKKKRRKFDKKIRYASRKARADTRRRVKGRFIKAGEAYDYDPLSPRSY*
>G7 09:52142741-52153770
MAALCDFCGKQRSMVYCRSDAASLCLSCDRNVHSANALSWRHTRTLLCDRCGSQPSTVHCLEDNASLCQNCDWNGHDAASGATGHKRQAINCYSGCPSSAELSRIWSFFMGIPTVAAEPNCEDGISMMNIDDSGVSNHCDAMDDNTLLEIASTTLMSDPPTGTNLKPLIGSSSGDEINTLPLATGQTAGPIPVMPKVPDATVNDKFNDGTIYEDFCVNDADLTFENYEELFGTSHIQIEQLFDDAGIDSYFEMKEMLPADSNSNEEHKYMQLECSNMVSADSAMSNAGARTDSSLCIPVRQVKSSLSHSFSGLTGESSAGDHQDCGVSPTLNMGEPPWHPPGPDGSCAGGSRDSALSRYKEKKKRRKFDKKIRYASRKARADTRRRVKGRFIKAGEAYDYDPLSPRSY*
>G8 09:52142741-52153770
MAALCDFCGKQRSMVYCRSDAASLCLSCDRNVHSANALSWRHTRTLLCDRCGSQPSTVHCLEDNASLCQNCDWNGHDAASGATGHKRQAINCYSGCPSSAELSRIWSFFMGIPTVAAEPNCEDGISMMNIDDSGVSNHCDAMDDNTLLEIASTTLMSDPPTGTNLKPLIGSSSGDEINTLPLATGQTAGPIPVMPKVPDATVNDKFNDGTIYEDFCVNDADLTFENYEELFGTSHIQIEQLFDDAGIDSYFEMKEMLPADSNSNEEHKYMQLECSNMVSGDSAMSNAGARTDSSLCIPVRQVKSSLSHSFSGLTGESSAGDHQDCGVSPTLNMGEPPWHPPGPDGSCAGGSRDSALSRYKEKKKRRKFDKKIRYASRKARADTRRRVKGRFIKAGEAYDYDPLSPRSY*
>G9 09:52142741-52153770
MAALCDFCGKQRSMVYCRSDAASLCLSCDRNVHSANALSWRHTRTLLCDRCGSQPSTVHCLEDNASLCQNCDWNGHDAASGATGHKRQAINCYSGCPSSAELSRIWSFFMGIPTVAAEPNCEDGISMMNIDDSGVSNHCDAMDDNTLLEIASTTLMSDPPTGTNLKPLIGSSSGDEINTLPLATGQTAGPIPVMPKVPDATVNDKFNDGTIYEDFCVNDADLTFENYEELFGTSHIQIEQLFDDAGIDSYFEMKEMLPADSNSNEEHKYMQLECSNMVSADSAMSNAGARTDSSLCIPVRQVKSSLSHSFSGLTGESSAGDHQDCGVSPTLNMGEPPWHPPGPDGSCAGGSRDSALSRYKEKKKRRKFDKKIRYASRKARADTRRRVKGRFIKAGEAYDYDPLSPRSY*
>G10 09:52142741-52153770
MAALCDFCGKQRSMVYCRSDAASLCLSCDRNVHSANALSWRHTRTLLCDRCGSQPSTVHCFEDNASLCQNCDWNGHDAASGATGHKRQAINCYSGCPSSAELSRIWSFFMGIPTVAAEPNCEDGISMMNIDDSGVSNHCDAMDDNTLLEIASTTLMSDPPTGTNLKPLIGSSSGDEINTLPLATGQTAGPIPVMPKVPDATVNDKFNDGTIYEDFCVNDADLTFENYEELFGTSHIQIEQLFDDAGIDSYFEMKEMLPADSNSNEEHKYMQLECSNMVSADSAMSNAGARTDSSLCIPVRQVKSSLSHSFSGLTGESSAGDHQDCGVSPTLNMGEPPWHPPGPDGSCAGGIRDSALSRYKEKKKRRKFDKKIRYASRKARADTRRRVKGRFIKAGEAYDYDPLSPRSY*
>T1 09:52142741-52153770
MAALCDFCGKQRSMVYCRSDAASLCLSCDRNVHSANALSWRHTRTLLCDRCGSQPSTVHCLEDNASLCQNCDWNGHDAASGATGHKRQAINCYSGCPSSAELSRIWSFFMGIPTVAAEPNCEDGISMMNIDDSGVSNHCDAMDDNTLLEIASTTLMSDPPTGTNLKPLIGSSSGDEINTLPLATGQTAGPIPVMPKVPDATVNDKFNDGTIYEDFCVNDADLTFENYEELFGTSHIQIEQLFDDAGIDSYFEMKEMLPADSNSNEEHKYMQLECSNMVSADSAMSNAGARTDSSLCIPVRQVKSSLSHSFSGLTGESSAGDHQDCGVSPTLNMGEPPWHPPGPDGSCAGGSRDSALSRYKEKKKRRKFDKKIRYASRKARADTRRRVKGRFIKAGEAYDYDPLSPRSY*
>T2 09:52142741-52153770
MAALCDFCGKQRSMVYCRSDAASLCLSCDRNVHSANALSWRHTRTLLCDRCGSQPSTVHCLEDNASLCQNCDWNGHDAASGATGHKRQAINCYSGCPSSAELSRIWSFFMGIPTVAAEPNCEDGISMMNIDDSGVSNHCDAMDDNTLLEIASTTLMSDPPTGTNLKPLIGSSSGDEINTLPLATGQTAGPIPVMPKVPDATVNDKFNDGTIYEDFCVNDADLTFENYEELFGTSHIQIEQLFDDAGIDSYFEMKEMLPADSNSNEEHKYMQLECSNMVSADSAMSNAGARTDSSLCIPVRQVKSSLSHSFSGLTGESSAGDHQDCGVSPTLNMGEPPWHPPGPDGSCAGGSRDSALSRYKEKKKRRKFDKKIRYASRKARADTRRRVKGRFIKAGEAYDYDPLSPRSY*
>T3 09:52142741-52153770
MAALCDFCGKQRSMVYCRSDAASLCLSCDRNVHSANALSWRHTRTLLCDRCGSQPSTVHCLEDNASLCQNCDWNGHDAASGATGHKRQAINCYSGCPSSAELSRIWPFFMGIPTVAAEPNCEDGISMMNIDDSGVSNHCDAMDDNTLLEIASTTLMSDPPTGTNLKPLIGSSSGDEINTLPLATGQTAGPIPVMPKVPDATVNDKFNDGTIYEDFCVNDADLTFENYEELFGTSHIQIEQLFDDAGIASYFEMKEMLPADSNSNEEHKYMQLECSNMVSADSAMSNAGARTDSSLCIPVRQVKSSLSHSFSGLTGESSAGDHQDCGVSPTLNMGEPPWHPPGPDGSCAGGSRDSALSRYKEKKKRRKFDKKIRYASRKARADTRRRVKGRFIKAGEAYDYDPLSPRSY*
>T4 09:52142741-52153770
MAALCDFCGKQRSMVYCRSDAASLCLSCDRNVHSANALSWRHTRTLLCDRCGSQPSTVHCLEDNASLCQNCDWNGHDAASGATGHKRQAINCYSGCPSSAELSRIWPFFMGIPTVAAEPNCEDGISMMNIDDSGVSNHCDAMDDNTLLEIASTTLMSDPPTGTNLKPLIGSSSGDEINTLPLATGQTAGPIPVMPKVPDATVNDKFNDGTIYEDFCVNDADLTFENYEELFGTSHIQIEQLFDDAGIASYFEMKEMLPADSNSNEEHKYMQLECSNMVSADSAMSNAGARTDSSLCIPVRQVKSSLSHSFSGLTGESSAGDHQDCGVSPTLNMGEPPWHPPGPDGSCAGGSRDSALSRYKEKKKRRKFDKKIRYASRKARADTRRRVKGRFIKAGEAYDYDPLSPRSY*
>T5 09:52142741-52153770
MAALCDFCGKQRSMVYCRSDAASLCLSCDRNVHSANALSWRHTRTLLCDRCGSQPSTVHCLEDNASLCQNCDWNGHDAASGATGHKRQAINCYSGCPSSAELSRIWSFFMGIPTVAAEPNCEDGISMMNIDDSGVSNHCDAMDDNTLLEIASTTLMSDPPTGTNLKPLIGSSSGDEINTLPLATGQTAGPIPVMPKVPDATVNDKFNDGTIYEDFCVNDADLTFENYEELFGTSHIQIEQLFDDAGIDSYFEMKEMLPADSNSNEEHKYMQLECSNMVSADSAMSNAGARTDSSLCIPVRQVKSSLSHSFSGLTGESSAGDHQDCGVSPTLNMGEPPWHPPGPDGSCAGGSRDSALSRYKEKKKRRKFDKKIRYASRKARADTRRRVKGRFIKAGEAYDYDPLSPRSY*
>T6 09:52142741-52153770
MAALCDFCGKQRSMVYCRSDAASLCLSCDRNVHSANALSWRHTRTLLCDRCGSQPSTVHCLEDNASLCQNCDWNGHDAASGATGHKRQAINCYSGCPSSAELSRIWSFFMGIPTVAAEPNCEDGISMMNIDDSGVSNHCDAMDDNTLLEIASTTLMSDPPTGTNLKPLIGSSSGDEINTLPLATGQTAGPIPVMPKVPDATVNDKFNDGTIYEDFCVNDADLTFENYEELFGTSHIQIEQLFDDAGIDSYFEMKEMLPADSNSNEEHKYMQLECSNMVSADSAMSNAGARTDSSLCIPVRQVKSSLSHSFSGLTGESSAGDHQDCGVSPTLNMGEPPWHPPGPDGSCAGGSRDSALSRYKEKKKRRKFDKKIRYASRKARADTRRRVKGRFIKAGEAYDYDPLSPRSY*
>T7 09:52142741-52153770
MAALCDFCGKQRSMVYCRSDAASLCLSCDRNVHSANALSWRHTRTLLCDRCGSQPSTVHCLEDNASLCQNCDWNGHDAASGATGHKRQAINCYSGCPSSAELSRIWSFFMGIPTVAAEPNCEDGISMMNIDDSGVSNHCDAMDDNTLLEIASTTLMSDPPTGTNLKPLIGSSSGDEINTLPLATGQTAGPIPVMPKVPDATVNDKFNDGTIYEDFCVNDADLTFENYEELFGTSHIQIEQLFDDAGIDSYFEMKEMLPADSNSNEEHKYMQLECSNMVSADSAMSNAGARTDSSLCIPVRQVKSSLSHSFSGLTGESSAGDHQDCGVSPTLNMGEPPWHPPGPDGSCAGGSRDSALSRYKEKKKRRKFDKKIRYASRKARADTRRRVKGRFIKAGEAYDYDPLSPRSY*
>T8 09:52142741-52153770
MAALCDFCGKQRSMVYCRSDAASLCLSCDRNVHSANALSWRHTRTLLCDRCGSQPSTVHCLEDNASLCQNCDWNGHDAASGATGHKRQAINCYSGCPSSAELSRIWPFFMGIPTVAAEPNCEDGISMMNIDDSGVSNHCDAMDDNTLLEIASTTLMSDPPTGTNLKPLIGSSSGDEINTLPLATGQTAGPIPVMPKVPDATVNDKFNDGTIYEDFCVNDADLTFENYEELFGTSHIQIEQLFDDAGIASYFEMKEMLPADSNSNEEHKYMQLECSNMVSADSAMSNAGARTDSSLCIPVRQVKSSLSHSFSGLTGESSAGDHQDCGVSPTLNMGEPPWHPPGPDGSCAGGSRDSALSRYKEKKKRRKFDKKIRYASRKARADTRRRVKGRFIKAGEAYDYDPLSPRSY*
>T9 09:52142741-52153770
MAALCDFCGKQRSMVYCRSDAASLCLSCDRNVHSANALSWRHTRTLLCDRCGSQPSTVHCFEDNASLCQNCDWNGHDAASGATGHKRQAINCYSGCPSSAELSRIWSFFMGIPTVAAEPNCEDGISMMNIDDSGVSNHCDAMDDNTLLEIASTTLMSDPPTGTNLKPLIGSSSGDEINTLPLATGQTAGPIPVMPKVPDATVNDKFNDGTIYEDFCVNDADLTFENYEELFGTSHIQIEQLFDDAGIASYFEMKEMLPADSNSNEEHKYMQLECSNMVSADSAMSNAGARTDSSLCIPVRQVKSSLSHSFSGLTGESSAGDHQDCGVSPTLNMGEPPWHPPGPDGSCAGGSRDSALSRYKEKKKRRKFDKKIRYASRKARADTRRRVKGRFIKAGEAYDYDPLSPRSY*
>T10 09:52142741-52153770
MAALCDFCGKQRSMVYCRSDAASLCLSCDRNVHSANALSWRHTRTLLCDRCGSQPSTVHCLEDNASLCQNCDWNGHDAASGATGHKRQAINCYSGCPSSAELSRIWSFFMGIPTVAAEPNCEDGISMMNIDDSGVSNHCDAMDDNTLLEIASTTLMSDPPTGTNLKPLIGSSSGDEINTLPLATGQTAGPIPVMPKVPDATVNDKFNDGTIYEDFCVNDADLTFENYEELFGTSHIQIEQLFDDAGIDSYFEMKEMLPADSNSNEEHKYMQLECSNMVSADSAMSNAGARTDSSLCIPVRQVKSSLSHSFSGLTGESSAGDHQDCGVSPTLNMGEPPWHPPGPDGSCAGGSRDSALSRYKEKKKRRKFDKKIRYASRKARADTRRRVKGRFIKAGEAYDYDPLSPRSY*
>T11 09:52142741-52153770
MAALCDFCGKQRSMVYCRSDAASLCLSCDRNVHSANALSWRHTRTLLCDRCGSQPSTVHCLEDNASLCQNCDWNGHDAASGATGHKRQAINCYSGCPSSAELSRIWSFFMGIPTVAAEPNCEDGISMMNIDDSGVSNHCDAMDDNTLLEIASTTLMSDPPTGTNLKPLIGSSSGDEINTLPLATGQTAGPIPVMPKVPDATVNDKFNDGTIYEDFCVNDADLTFENYEELFGTSHIQIEQLFDDAGIDSYFEMKEMLPADSNSNEEHKYMQLECSNMVSADSAMSNAGARTDSSLCIPVRQVKSSLSHSFSGLTGESSAGDHQDCGVSPTLNMGEPPWHPPGPDGSCAGGSRDSALSRYKEKKKRRKFDKKIRYASRKARADTRRRVKGRFIKAGEAYDYDPLSPRSY*
>T12 09:52142741-52153770
MAALCDFCGKQRSMVYCRSDAASLCLSCDRNVHSANALSWRHTRTLLCDRCGSQPSTVHCLEDNASLCQNCDWNGHDAASGATGHKRQAINCYSGCPSSAELSRIWSFFMGIPTVAAEPNCEDGISMMNIDDSGVSNHCDAMDDNTLLEIASTTLMSDPPTGTNLKPLIGSSSGDEINTLPLATGQTAGPIPVMPKVPDATVNDKFNDGTIYEDFCVNDADLTFENYEELFGTSHIQIEQLFDDAGIDSYFEMKEMLPADSNSNEEHKYMQLECSNMVSADSAMSNAGARTDSSLCIPVRQVKSSLSHSFSGLTGESSAGDHQDCGVSPTLNMGEPPWHPPGPDGSCAGGSRDSALSRYKEKKKRRKFDKKIRYASRKARADTRRRVKGRFIKAGEAYDYDPLSPRSY*
>T13 09:52142741-52153770
MAALCDFCGKQRSMVYCRSDAASLCLSCDRNVHSANALSWRHTRTLLCDRCGSQPSTVHCLEDNASLCQNCDWNGHDAASGATGHKRQAINCYSGCPSSAELSRIWSFFMGIPTVAAEPNCEDGISMMNIDDSGVSNHCDAMDDNTLLEIASTTLMSDPPTGTNLKPLIGSSSGDEINTLPLATGQTAGPIPVMPKVPDATVNDKFNDGTIYEDFCVNDADLTFENYEELFGTSHIQIEQLFDDAGIDSYFEMKEMLPADSNSNEEHKYMQLECSNMVSGDSAMSNAGARTDSSLCIPVRQVKSSLSHSFSGLTGESSAGDHQDCGVSPTLNMGEPPWHPPGPDGSCAGGSRDSALSRYKEKKKRRKFDKKIRYASRKARADTRRRVKGRFIKAGEAYDYDPLSPRSY*
>T14 09:52142741-52153770
MAALCDFCGKQRSMVYCRSDAASLCLSCDRNVHSANALSWRHTRTLLCDRCGSQPSTVHCLEDNASLCQNCDWNGHDAASGATGHKRQAINCYSGCPSSAELSRIWPFFMGIPTVAAEPNCEDGISMMNIDDSGVSNHCDAMDDNTLLEIASTTLMSDPPTGTNLKPLIGSSSGDEINTLPLATGQTAGPIPVMPKVPDATVNDKFNDGTIYEDFCVNDADLTFENYEELFGTSHIQIEQLFDDAGIASYFEMKEMLPADSNSNEEHKYMQLECSNMVSADSAMSNAGARTDSSLCIPVRQVKSSLSHSFSGLTGESSAGDHQDCGVSPTLNMGEPPWHPPGPDGSCAGGSRDSALSRYKEKKKRRKFDKKIRYASRKARADTRRRVKGRFIKAGEAYDYDPLSPRSY*
>T15 09:52142741-52153770
MAALCDFCGKQRSMVYCRSDAASLCLSCDRNVHSANALSWRHTRTLLCDRCGSQPSTVHCLEDNASLCQNCDWNGHDAASGATGHKRQAINCYSGCPSSAELSRIWSFFMGIPTVAAEPNCEDGISMMNIDDSGVSNHCDAMDDNTLLEIASTTLMSDPPTGTNLKPLIGSSSGDEINTLPLATGQTAGPIPVMPKVPDATVNDKFNDGTIYEDFCVNDADLTFENYEELFGTSHIQIEQLFDDAGIDSYFEMKEMLPADSNSNEEHKYMQLECSNMVSADSAMSNAGARTDSSLCIPVRQVKSSLSHSFSGLTGESSAGDHQDCGVSPTLNMGEPPWHPPGPDGSCAGGSRDSALSRYKEKKKRRKFDKKIRYASRKARADTRRRVKGRFIKAGEAYDYDPLSPRSY*
>T16 09:52142741-52153770
MAALCDFCGKQRSMVYCRSDAASLCLSCDRNVHSANALSWRHTRTLLCDRCGSQPSTVHCLEDNASLCQNCDWNGHDAASGATGHKRQAINCYSGCPSSAELSRIWSFFMGIPTVAAEPNCEDGISMMNIDDSGVSNHCDAMDDNTLLEIASTTLMSDPPTGTNLKPLIGSSSGDEINTLPLATGQTAGPIPVMPKVPDATVNDKFNDGTIYEDFCVNDADLTFENYEELFGTSHIQIEQLFDDAGIDSYFEMKEMLPADSNSNEEHKYMQLECSNMVSADSAMSNAGARTDSSLCIPVRQVKSSLSHSFSGLTGESSAGDHQDCGVSPTLNMGEPPWHPPGPDGSCAGGSRDSALSRYKEKKKRRKFDKKIRYASRKARADTRRRVKGRFIKAGEAYDYDPLSPRSY*
>A1 09:52142741-52153770
MAALCDFCGKQRSMVYCRSDAASLCLSCDRNVHSANALSWRHTRTLLCDRCGSQPSTVHCLEDNASLCQNCDWNGHDAASGATGHKRQAINCYSGCPSSAELSRIWSFFMGIPTVAAEPNCEDGISMMNIDDSGVSNHCDAMDDKTLLEIASTTLMSDPPTGTNLKPLIGSSSGDEINTLPLATGQTAGPIPVMPKVPDATVNDKFNDGTIYEDFCVNDADLTFENYEELFGTSHIQIEQLFDDAGIDSYFEMKEMLPADSNSNEEHKYMQLECSNMVSADSAMSNAGARTDSSLCIPVRQVKSSLSHSFSGLTGESSAGDHQDCGVSPTLNMGEPPWHPPGPDGSCAGGCRDSALSRYKEKKKRRKFDKKIRYASRKARADTRRRVKGRFIKAGEAYDYDPLSPRSY*
>A2 09:52142741-52153770
MAALCDFCGKQRSMVYCRSDAASLCLSCDRNVHSANALSWRHTRTLLCDRCGSQPSTVHCLEDNASLCQNCDWNGHDAASGATGHKRQAINCYSGCPSSAELSRIWSFFMGIPTVAAEPNCEDGISMMNIDDSGVSNHCDAMDDKTLLEIASTTLMSDPPTGTNLKPLIGSSSGDEINTLPLATGQTAGPIPVMPKVPDATVNDKFNDGTIYEDFCVNDADLTFENYEELFGTSHIQIEQLFDDAGIDSYFEMKEMLPADSNSNEEHKYMQLECSNMVSADSAMSNAGARTDSSLCIPVRQVKSSLSHSFSGLTGESSAGDHQDCGVSPTLNMGEPPWHPPGPDGSCAGGCRDSALSRYKEKKKRRKFDKKIRYASRKARADTRRRVKGRFIKAGEAYDYDPLSPRSY*
>A3 09:52142741-52153770
MAALCDFCGKQRSMVYCRSDAASLCLSCDRNVHSANALSWRHTRTLLCDRCGSQPSTVHCLEDNASLCQNCDWNGHDAASGATGHKRQAINCYSGCPSSAELSRIWSFFMGIPTVAAEPNCEDGISMMNIDDSGVSNHCDAMDDKTLLEIASTTLMSDPPTGTNLKPLIGSSSGDEINTLPLATGQTAGPIPVMPKVPDATVNDKFNDGTIYEDFCVNDADLTFENYEELFGTSHIQIEQLFDDAGIDSYFEMKEMLPADSNSNEEHKYMQLECSNMVSADSAMSNAGARTDSSLCIPVRQVKSSLSHSFSGLTGESSAGDHQDCGVSPTLNMGEPPWHPPGPDGSCAGGCRDSALSRYKEKKKRRKFDKKIRYASRKARADTRRRVKGRFIKAGEAYDYDPLSPRSY*
>A4 09:52142741-52153770
MAALCDFCGKQRSMVYCRSDAASLCLSCDRNVHSANALSWRHTRTLLCDRCGSQPSTVHCLEDNASLCQNCDWNGHDAASGATGHKRQAINCYSGCPSSAELSRIWSFFMGIPTVAAEPNCEDGISMMNIDDSGVSNHCDAMDDKTLLEIASTTLMSDPPTGTNLKPLIGSSSGDEINTLPLATGQTAGPIPVMPKVPDATVNDKFNDGTIYEDFCVNDADLTFENYEELFGTSHIQIEQLFDDAGIDSYFEMKEMLPADSNSNEEHKYMQLECSNMVSADSAMSNAGARTDSSLCIPVRQVKSSLSHSFSGLTGESSAGDHQDCGVSPTLNMGEPPWHPPGPDGSCAGGCRDSALSRYKEKKKRRKFDKKIRYASRKARADTRRRVKGRFIKAGEAYDYDPLSPRSY*
