# Supplementary material for: Genomic and phenotypic signatures provide insights into the wide adaptation of a global plant invader
Source: Plant Commun. 2024 Jan 13;5(4):100820. doi: 10.1016/j.xplc.2024.100820 (PMC11009367; doi:10.1016/j.xplc.2024.100820)
Supplement: Data S3.Protein sequence matrix of MADS50 (Chr07G005660) gene in Supplemental Figure 17 [file mmc4.zip › OsMADS50-.fas]

>OsMADS50*|Chr07G005660.1
MVRGKTQMKRIENPTSRQVTFSKRRNGLLKKAFELSVLCDAEVALIIFSTRGKLYEFASASVQKTIERYRTYTKDNVRNNTVQQDIEQIKADAEGLAKKLEALEAYKRKLLGEKLEDCSIDELHSLEVKLEKSLHIVRGRKAQLLEEQVRKLKEKEMMLRKNNEDLQEKCKDQPLLVAPRAAVATQDELPQLTGDGMDVETELYIGLPGRDNRPSKAAVAVNQSNHA*
>TS1 07:5373908-5374084
MVRGKTQMKRIENPTSRQVTFSKRRNGLLKKAFELSVLCDAEVALIIFSTRGKLYEFASASVQKTIERYRTYTKDNVRNNTVQQDIEQIKADAEGLAKKLEALEAYKRKLLGEKLEDCSIDELHSLEVKLEKSLHIVRGRKAQLLEEQVRKLKEKEMMLRKNNEDLQEKCKDQPLLVAPRAAVATQDELPQLTGDGMDVETELYIGLPGRDNRPSKVAVAVNQSNHA*
>TS2 07:5373908-5374084
MVRGKTQMKRIENPTSRQVTFSKRRNGLLKKAFELSVLCDAEVALIIFSTRGKLYEFASASVQKTIERYRTYTKDNVRNNTVQQDIEQIKADAEGLAKKLEALEAYKRKLLGEKLEDCSIDELHSLEVKLEKSLHIVRGRKAQLLEEQVRKLKEKEMMLRKNNEDLQEKCKDQPLLVAPRAAVATQDELPQLTGDGMDVETELYIGLPGRDNRPSKVAVAVNQSNHA*
>TS3 07:5373908-5374084
MVRGKTQMKRIENPTSRQVTFSKRRNGLLKKAFELSVLCDAEVALIIFSTRGKLYEFASASVQKTIERYRTYTKDNVRNNTVQQDIEQIKADAEGLAKKLEALEAYKRKLLGEKLEDCSIDELHSLEVKLEKSLHIVRGRKAQLLEEQVRKLKEKEMMLRKNNEDLQEKCKDQPLLVAPRAAVATQDELPQLTGDGMDVETELYIGLPGRDNRPSKVAVAVNQSNHA*
>TS4 07:5373908-5374084
MVRGKTQMKRIENPTSRQVTFSKRRNGLLKKAFELSVLCDAEVALIIFSTRGKLYEFASASVQKTIERYRTYTKDNVRNNTVQQDIEQIKADAEGLAKKLEALEAYKRKLLGEKLEDCSIDELHSLEVKLEKSLHIVRGRKAQLLEEQVRKLKEKEMMLRKNNEDLQEKCKDQPLLVAPRAAVATQDELPQLTGDGMDVETELYIGLPGRDNRPSKVAVAVNQSNHA*
>TS5 07:5373908-5374084
MVRGKTQMKRIENPTSRQVTFSKRRNGLLKKAFELSVLCDAEVALIIFSTRGKLYEFASASVQKTIERYRTYTKDNVRNNTVQQDIEQIKADAEGLAKKLEALEAYKRKLLGEKLEDCSIDELHSLEVKLEKSLHIVRGRKAQLLEEQVRKLKEKEMMLRKNNEDLQEKCKDQPLLVAPRAAVATQDELPQLTGDGMDVETELYIGLPGRDNRPSKVAVAVNQSNHA*
>DY1 07:5373908-5374084
MVRGKTQMKRIENPTSRQVTFSKRRNGLLKKAFELSVLCDAEVALIIFSTRGKLYEFASASVQKTIERYRTYTKDNVRNNTVQQDIEQIKADAEGLAKKLEALEAYKRKLLGEKLEDCSIDELHSLEVKLEKSLHIVRGRKAQLLEEQVRKLKEKEMMLRKNNEDLQEKCKDQPLLVAPRAAVATQDELPQLTGDGMDVETELYIGLPGRDNRPSKAAVAVNQSYHA*
>DY2 07:5373908-5374084
MVRGKTQMKRIENPTSRQVTFSKRRNGLLKKAFELSVLCDAEVALIIFSTRGKLYEFASASVQKTIERYRTYTKDNVRNNTVQQDIEQIKADAEGLAKKLEALEAYKRKLLGEKLEDCSIDELHSLEVKLEKSLHIVRGRKAQLLEEQVRKLKEKEMMLRKNNEDLQEKCKDQPLLVAPRAAVATQDELPQLTGDGMDVETELYIGLPGRDNRPSKVAVAVNQSYHA*
>DY3 07:5373908-5374084
MVRGKTQMKRIENPTSRQVTFSKRRNGLLKKAFELSVLCDAEVALIIFSTRGKLYEFASASVQKTIERYRTYTKDNVRNNTVQQDIEQIKADAEGLAKKLEALEAYKRKLLGEKLEDCSIDELHSLEVKLEKSLHIVRGRKAQLLEEQVRKLKEKEMMLRKNNEDLQEKCKDQPLLVAPRAAVATQDELPQLTGDGMDVETELYIGLPGRDNRPSKVAVAVNQSNHA*
>DY4 07:5373908-5374084
MVRGKTQMKRIENPTSRQVTFSKRRNGLLKKAFELSVLCDAEVALIIFSTRGKLYEFASASVQKTIERYRTYTKDNVRNNTVQQDIEQIKADAEGLAKKLEALEAYKRKLLGEKLEDCSIDELHSLEVKLEKSLHIVRGRKAQLLEEQVRKLKEKEMMLRKNNEDLQEKCKDQPLLVAPRAAVATQDELPQLTGDGMDVETELYIGLPGRDNRPSKVAVAVNQSNHA*
>DY5 07:5373908-5374084
MVRGKTQMKRIENPTSRQVTFSKRRNGLLKKAFELSVLCDAEVALIIFSTRGKLYEFASASVQKTIERYRTYTKDNVRNNTVQQDIEQIKADAEGLAKKLEALEAYKRKLLGEKLEDCSIDELHSLEVKLEKSLHIVRGRKAQLLEEQVRKLKEKEMMLRKNNEDLQEKCKDQPLLVAPRAAVATQDELPQLTGDGMDVETELYIGLPGRDNRPSKVAVAVNQSNHA*
>LYG1 07:5373908-5374084
MVRGKTQMKRIENPTSRQVTFSKRRNGLLKKAFELSVLCDAEVALIIFSTRGKLYEFASASVQKTIERYRTYTKDNVRNNTVQQDIEQIKADAEGLAKKLEALEAYKRKLLGEKLEDCSIDELHSLEVKLEKSLHIVRGRKAQLLEEQVRKLKEKEMMLRKNNEDLQEKCKDQPLLVAPRAAVATQDELPQLTGDGMDVETELYIGLPGRDNRPSKVAVAVNQSNHA*
>LYG2 07:5373908-5374084
MVRGKTQMKRIENPTSRQVTFSKRRNGLLKKAFELSVLCDAEVALIIFSTRGKLYEFASASVQKTIERYRTYTKDNVRNNTVQQDIEQIKADAEGLAKKLEALEAYKRKLLGEKLEDCSIDELHSLEVKLEKSLHIVRGRKAQLLEEQVRKLKEKEMMLRKNNEDLQEKCKDQPLLVAPRAAVATQDELPQLTGDGMDVETELYIGLPGRDNRPSKVAVAVNQSNHA*
>LYG3 07:5373908-5374084
MVRGKTQMKRIENPTSRQVTFSKRRNGLLKKAFELSVLCDAEVALIIFSTRGKLYEFASASVQKTIERYRTYTKDNVRNNTVQQDIEQIKADAEGLAKKLEALEAYKRKLLGEKLEDCSIDELHSLEVKLEKSLHIVRGRKAQLLEEQVRKLKEKEMMLRKNNEDLQEKCKDQPLLVAPRAAVATQDELPQLTGDGMDVETELYIGLPGRDNRPSKAAVAVNQSNHA*
>LYG4 07:5373908-5374084
MVRGKTQMKRIENPTSRQVTFSKRRNGLLKKAFELSVLCDAEVALIIFSTRGKLYEFASASVQKTIERYRTYTKDNVRNNTVQQDIEQIKADAEGLAKKLEALEAYKRKLLGEKLEDCSIDELHSLEVKLEKSLHIVRGRKAQLLEEQVRKLKEKEMMLRKNNEDLQEKCKDQPLLVAPRAAVATQDELPQLTGDGMDVETELYIGLPGRDNRPSKVAVAVNQSNHA*
>LYG5 07:5373908-5374084
MVRGKTQMKRIENPTSRQVTFSKRRNGLLKKAFELSVLCDAEVALIIFSTRGKLYEFASASVQKTIERYRTYTKDNVRNNTVQQDIEQIKADAEGLAKKLEALEAYKRKLLGEKLEDCSIDELHSLEVKLEKSLHIVRGRKAQLLEEQVRKLKEKEMMLRKNNEDLQEKCKDQPLLVAPRAAVATQDELPQLTGDGMDVETELYIGLPGRDNRPSKVAVAVNQSNHA*
>YC1 07:5373908-5374084
MVRGKTQMKRIENPTSRQVTFSKRRNGLLKKAFELSVLCDAEVALIIFSTRGKLYEFASASVQKTIERYRTYTKDNVRNNTVQQDIEQIKADAEGLAKKLEALEAYKRKLLGEKLEDCSIDELHSLEVKLEKSLHIVRGRKAQLLEEQVRKLKEKEMMLRKNNEDLQEKCKDQPLLVAPRAAVATQDELPQLTGDGMDVETELYIGLPGRDNRPSKAAVAVNQSNHA*
>YC2 07:5373908-5374084
MVRGKTQMKRIENPTSRQVTFSKRRNGLLKKAFELSVLCDAEVALIIFSTRGKLYEFASASVQKTIERYRTYTKDNVRNNTVQQDIEQIKADAEGLAKKLEALEAYKRKLLGEKLEDCSIDELHSLEVKLEKSLHIVRGRKAQLLEEQVRKLKEKEMMLRKNNEDLQEKCKDQPLLVAPRAAVATQDELPQLTGDGMDVETELYIGLPGRDNRPSKVAVAVNQSYHA*
>YC3 07:5373908-5374084
MVRGKTQMKRIENPTSRQVTFSKRRNGLLKKAFELSVLCDAEVALIIFSTRGKLYEFASASVQKTIERYRTYTKDNVRNNTVQQDIEQIKADAEGLAKKLEALEAYKRKLLGEKLEDCSIDELHSLEVKLEKSLHIVRGRKAQLLEEQVRKLKEKEMMLRKNNEDLQEKCKDQPLLVAPRAAVATQDELPQLTGDGMDVETELYIGLPGRDNRPSKAAVAVNQSNHA*
>YC4 07:5373908-5374084
MVRGKTQMKRIENPTSRQVTFSKRRNGLLKKAFELSVLCDAEVALIIFSTRGKLYEFASASVQKTIERYRTYTKDNVRNNTVQQDIEQIKADAEGLAKKLEALEAYKRKLLGEKLEDCSIDELHSLEVKLEKSLHIVRGRKAQLLEEQVRKLKEKEMMLRKNNEDLQEKCKDQPLLVAPRAAVATQDELPQLTGDGMDVETELYIGLPGRDNRPSKAAVAVNQSNHA*
>YC5 07:5373908-5374084
MVRGKTQMKRIENPTSRQVTFSKRRNGLLKKAFELSVLCDAEVALIIFSTRGKLYEFASASVQKTIERYRTYTKDNVRNNTVQQDIEQIKADAEGLAKKLEALEAYKRKLLGEKLEDCSIDELHSLEVKLEKSLHIVRGRKAQLLEEQVRKLKEKEMMLRKNNEDLQEKCKDQPLLVAPRAAVATQDELPQLTGDGMDVETELYIGLPGRDNRPSKVAVAVNQSNHA*
>SH1 07:5373908-5374084
MVRGKTQMKRIENPTSRQVTFSKRRNGLLKKAFELSVLCDAEVALIIFSTRGKLYEFASASVQKTIERYRTYTKDNVRNNTVQQDIEQIKADAEGLAKKLEALEAYKRKLLGEKLEDCSIDELHSLEVKLEKSLHIVRGRKAQLLEEQVRKLKEKEMMLRKNNEDLQEKCKDQPLLVAPRAAVATQDELPQLTGDGMDVETELYIGLPGRDNRPSKVAVAVNQSNHA*
>SH2 07:5373908-5374084
MVRGKTQMKRIENPTSRQVTFSKRRNGLLKKAFELSVLCDAEVALIIFSTRGKLYEFASASVQKTIERYRTYTKDNVRNNTVQQDIEQIKADAEGLAKKLEALEAYKRKLLGEKLEDCSIDELHSLEVKLEKSLHIVRGRKAQLLEEQVRKLKEKEMMLRKNNEDLQEKCKDQPLLVAPRAAVATQDELPQLTGDGMDVETELYIGLPGRDNRPSKAAVAVNQSNHA*
>SH3 07:5373908-5374084
MVRGKTQMKRIENPTSRQVTFSKRRNGLLKKAFELSVLCDAEVALIVFSTRGKLYEFASASVQKTIERYRTYTKDNVRNNTVQQDIEQIKADAEGLAKKLEALEAYKRKLLGEKLEDCSIDELHSLEVKLEKSLHIVRGRKAQLLEEQVRKLKEKEMMLRKNNEDLQEKCKDQPLLVAPRAAVATQDELPQLTGDGMDVETELYIGLPGRDNRPSKVAVAVNQSNHA*
>SH4 07:5373908-5374084
MVRGKTQMKRIENPTSRQVTFSKRRNGLLKKAFELSVLCDAEVALIIFSTRGKLYEFASASVQKTIERYRTYTKDNVRNNTVQQDIEQIKADAEGLAKKLEALEAYKRKLLGEKLEDCSIDELHSLEVKLEKSLHIVRGRKAQLLEEQVRKLKEKEMMLRKNNEDLQEKCKDQPLLVAPRAAVATQDELPQLTGDGMDVETELYIGLPGRDNRPSKVAVAVNQSNHA*
>SH5 07:5373908-5374084
MVRGKTQMKRIENPTSRQVTFSKRRNGLLKKAFELSVLCDAEVALIIFSTRGKLYEFASASVQKTIERYRTYTKDNVRNNTVQQDIEQIKADAEGLAKKLEALEAYKRKLLGEKLEDCSIDELHSLEVKLEKSLHIVRGRKAQLLEEQVRKLKEKEMMLRKNNEDLQEKCKDQPLLVAPRAAVATQDELPQLTGDGMDVETELYIGLPGRDNRPSKAAVAVNQSYHA*
>CX1 07:5373908-5374084
MVRGKTQMKRIENPTSRQVTFSKRRNGLLKKAFELSVLCDAEVALIIFSTRGKLYEFASASVQKTIERYRTYTKDNVRNNTVQQDIEQIKADAEGLAKKLEALEAYKRKLLGEKLEDCSIDELHSLEVKLEKSLHIVRGRKAQLLEEQVRKLKEKEMMLRKNNEDLQEKCKDQPLLVAPRAAVATQDELPQLTGDGMDVETELYIGLPGRDNRPSKAAVAVNQSNHA*
>CX2 07:5373908-5374084
MVRGKTQMKRIENPTSRQVTFSKRRNGLLKKAFELSVLCDAEVALIIFSTRGKLYEFASASVQKTIERYRTYTKDNVRNNTVQQDIEQIKADAEGLAKKLEALEAYKRKLLGEKLEDCSIDELHSLEVKLEKSLHIVRGRKAQLLEEQVRKLKEKEMMLRKNNEDLQEKCKDQPLLVAPRAAVATQDELPQLTGDGMDVETELYIGLPGRDNRPSKAAVAVNQSNHA*
>CX3 07:5373908-5374084
MVRGKTQMKRIENPTSRQVTFSKRRNGLLKKAFELSVLCDAEVALIIFSTRGKLYEFASASVQKTIERYRTYTKDNVRNNTVQQDIEQIKADAEGLAKKLEALEAYKRKLLGEKLEDCSIDELHSLEVKLEKSLHIVRGRKAQLLEEQVRKLKEKEMMLRKNNEDLQEKCKDQPLLVAPRAAVATQDELPQLTGDGMDVETELYIGLPGRDNRPSKAAVAVNQSNHA*
>CX4 07:5373908-5374084
MVRGKTQMKRIENPTSRQVTFSKRRNGLLKKAFELSVLCDAEVALIIFSTRGKLYEFASASVQKTIERYRTYTKDNVRNNTVQQDIEQIKADAEGLAKKLEALEAYKRKLLGEKLEDCSIDELHSLEVKLEKSLHIVRGRKAQLLEEQVRKLKEKEMMLRKNNEDLQEKCKDQPLLVAPRAAVATQDELPQLTGDGMDVETELYIGLPGRDNRPSKAAVAVNQSNHA*
>CX5 07:5373908-5374084
MVRGKTQMKRIENPTSRQVTFSKRRNGLLKKAFELSVLCDAEVALIIFSTRGKLYEFASASVQKTIERYRTYTKDNVRNNTVQQDIEQIKADAEGLAKKLEALEAYKRKLLGEKLEDCSIDELHSLEVKLEKSLHIVRGRKAQLLEEQVRKLKEKEMMLRKNNEDLQEKCKDQPLLVAPRAAVATQDELPQLTGDGMDVETELYIGLPGRDNRPSKVAVAVNQSNHA*
>TZ1 07:5373908-5374084
MVRGKTQMKRIENPTSRQVTFSKRRNGLLKKAFELSVLCDAEVALIIFSTRGKLYEFASASVQKTIERYRTYTKDNVRNNTVQQDIEQIKADAEGLTKKLEALEAYKRKLLGEKLEDCSIDELHSLEVKLEKSLHIVRGRKAQLLEEQVRKLKEKEMMLRKNNEDLQEKCKDQPLLVAPRAAVATQDELPQLTGDGMDVETELYIGLPGRDNRPSKVAVAVNQSNHA*
>TZ2 07:5373908-5374084
MVRGKTQMKRIENPTSRQVTFSKRRNGLLKKAFELSVLCDAEVALIIFSTRGKLYEFASASVQKTIERYRTYTKDNVRNNTVQQDIEQIKADAEGLTKKLEALEAYKRKLLGEKLEDCSIDELHSLEVKLEKSLHIVRGRKAQLLEEQVRKLKEKEMMLRKNNEDLQEKCKDQPLLVAPRAAVATQDELPQLTGDGMDVETELYIGLPGRDNRPSKVAVAVNQSNHA*
>TZ3 07:5373908-5374084
MVRGKTQMKRIENPTSRQVTFSKRRNGLLKKAFELSVLCDAEVALIIFSTRGKLYEFASASVQKTIERYRTYTKDNVRNNTVQQDIEQIKADAEGLTKKLEALEAYKRKLLGEKLEDCSIDELHSLEVKLEKSLHIVRGRKAQLLEEQVRKLKEKEMMLRKNNEDLQEKCKDQPLLVAPRAAVATQDELPQLTGDGMDVETELYIGLPGRDNRPSKVAVAVNQSNHA*
>TZ4 07:5373908-5374084
MVRGKTQMKRIENPTSRQVTFSKRRNGLLKKAFELSVLCDAEVALIIFSTRGKLYEFASASVQKTIERYRTYTKDNVRNNTVQQDIEQIKADAEGLTKKLEALEAYKRKLLGEKLEDCSIDELHSLEVKLEKSLHIVRGRKAQLLEEQVRKLKEKEMMLRKNNEDLQEKCKDQPLLVAPRAAVATQDELPQLTGDGMDVETELYIGLPGRDNRPSKVAVAVNQSNHA*
>TZ5 07:5373908-5374084
MVRGKTQMKRIENPTSRQVTFSKRRNGLLKKAFELSVLCDAEVALIIFSTRGKLYEFASASVQKTIERYRTYTKDNVRNNTVQQDIEQIKADAEGLTKKLEALEAYKRKLLGEKLEDCSIDELHSLEVKLEKSLHIVRGRKAQLLEEQVRKLKEKEMMLRKNNEDLQEKCKDQPLLVAPRAAVATQDELPQLTGDGMDVETELYIGLPGRDNRPSKVAVAVNQSNHA*
>WZ1 07:5373908-5374084
MVRGKTQMKRIENPTSRQVTFSKRRNGLLKKAFELSVLCDAEVALIIFSTRGKLYEFASASVQKTIERYRTYTKDNVRNNTVQQDIEQIKADAEGLAKKLEALEAYKRKLLGEKLEDCSIDELHSLEVKLEKSLHIVRGRKAQLLEEQVRKLKEKEMMLRKNNEDLQEKCKDQPLLVAPRAAVATQDELPQLTGDGMDVETELYIGLPGRDNRPSKAAVAVNQSNHA*
>WZ2 07:5373908-5374084
MVRGKTQMKRIENPTSRQVTFSKRRNGLLKKAFELSVLCDAEVALIIFSTRGKLYEFASASVQKTIERYRTYTKDNVRNNTVQQDIEQIKADAEGLTKKLEALEAYKRKLLGEKLEDCSIDELHSLEVKLEKSLHIVRGRKAQLLEEQVRKLKEKEMMLRKNNEDLQEKCKDQPLLVAPRAAVATQDELPQLTGDGMDVETELYIGLPGRDNRPSKVAVAVNQSNHA*
>WZ3 07:5373908-5374084
MVRGKTQMKRIENPTSRQVTFSKRRNGLLKKAFELSVLCDAEVALIIFSTRGKLYEFASASVQKTIERYRTYTKDNVRNNTVQQDIEQIKADAEGLTKKLEALEAYKRKLLGEKLEDCSIDELHSLEVKLEKSLHIVRGRKAQLLEEQVRKLKEKEMMLRKNNEDLQEKCKDQPLLVAPRAAVATQDELPQLTGDGMDVETELYIGLPGRDNRPSKVAVAVNQSNHA*
>WZ4 07:5373908-5374084
MVRGKTQMKRIENPTSRQVTFSKRRNGLLKKAFELSVLCDAEVALIIFSTRGKLYEFASASVQKTIERYRTYTKDNVRNNTVQQDIEQIKADAEGLTKKLEALEAYKRKLLGEKLEDCSIDELHSLEVKLEKSLHIVRGRKAQLLEEQVRKLKEKEMMLRKNNEDLQEKCKDQPLLVAPRAAVATQDELPQLTGDGMDVETELYIGLPGRDNRPSKVAVAVNQSNHA*
>WZ5 07:5373908-5374084
MVRGKTQMKRIENPTSRQVTFSKRRNGLLKKAFELSVLCDAEVALIIFSTRGKLYEFASASVQKTIERYRTYTKDNVRNNTVQQDIEQIKADAEGLAKKLEALEAYKRKLLGEKLEDCSIDELHSLEVKLEKSLHIVRGRKAQLLEEQVRKLKEKEMMLRKNNEDLQEKCKDQPLLVAPRAAVATQDELPQLTGDGMDVETELYIGLPGRDNRPSKAAVAVNQSNHA*
>FZ1 07:5373908-5374084
MVRGKTQMKRIENPTSRQVTFSKRRNGLLKKAFELSVLCDAEVALIIFSTRGKLYEFASASVQKTIERYRTYTKDNVRNNTVQQDIEQIKADAEGLAKKLEALEAYKRKLLGEKLEDCSIDELHSLEVKLEKSLHIVRGRKAQLLEEQVRKLKEKEMMLRKNNEDLQEKCKDQPLLVAPRAAVATQDELPQLTGDGMDVETELYIGLPGRDNRPSKVAVAVNQSNHA*
>FZ2 07:5373908-5374084
MVRGKTQMKRIENPTSRQVTFSKRRNGLLKKAFELSVLCDAEVALIIFSTRGKLYEFASASVQKTIERYRTYTKDNVRNNTVQQDIEQIKADAEGLAKKLEALEAYKRKLLGEKLEDCSIDELHSLEVKLEKSLHIVRGRKAQLLEEQVRKLKEKEMMLRKNNEDLQEKCKDQPLLVAPRAAVATQDELPQLTGDGMDVETELYIGLPGRDNRPSKAAVAVNQSNHA*
>FZ3 07:5373908-5374084
MVRGKTQMKRIENPTSRQVTFSKRRNGLLKKAFELSVLCDAEVALIIFSTRGKLYEFASASVQKTIERYRTYTKDNVRNNTVQQDIEQIKADAEGLAKKLEALEAYKRKLLGEKLEDCSIDELHSLEVKLEKSLHIVRGRKAQLLEEQVRKLKEKEMMLRKNNEDLQEKCKDQPLLVAPRAAVATQDELPQLTGDGMDVETELYIGLPGRDNRPSKAAVAVNQSNHA*
>FZ4 07:5373908-5374084
MVRGKTQMKRIENPTSRQVTFSKRRNGLLKKAFELSVLCDAEVALIIFSTRGKLYEFASASVQKTIERYRTYTKDNVRNNTVQQDIEQIKADAEGLAKKLEALEAYKRKLLGEKLEDCSIDELHSLEVKLEKSLHIVRGRKAQLLEEQVRKLKEKEMMLRKNNEDLQEKCKDQPLLVAPRAAVATQDELPQLTGDGMDVETELYIGLPGRDNRPSKAAVAVNQSNHA*
>FZ5 07:5373908-5374084
MVRGKTQMKRIENPTSRQVTFSKRRNGLLKKAFELSVLCDAEVALIIFSTRGKLYEFASASVQKTIERYRTYTKDNVRNNTVQQDIEQIKADAEGLAKKLEALEAYKRKLLGEKLEDCSIDELHSLEVKLEKSLHIVRGRKAQLLEEQVRKLKEKEMMLRKNNEDLQEKCKDQPLLVAPRAAVATQDELPQLTGDGMDVETELYIGLPGRDNRPSKVAVAVNQSNHA*
>QZ1 07:5373908-5374084
MVRGKTQMKRIENPTSRQVTFSKRRNGLLKKAFELSVLCDAEVALIIFSTRGKLYEFASASVQKTIERYRTYTKDNVRNNTVQQDIEQIKADAEGLAKKLEALEAYKRKLLGEKLEDCSIDELHSLEVKLEKSLHIVRGRKAQLLEEQVRKLKEKEMMLRKNNEDLQEKCKDQPLLVAPRAAVATQDELPQLTGDGMDVETELYIGLPGRDNRPSKAAVAVNQSNHA*
>QZ2 07:5373908-5374084
MVRGKTQMKRIENPTSRQVTFSKRRNGLLKKAFELSVLCDAEVALIIFSTRGKLYEFASASVQKTIERYRTYTKDNVRNNTVQQDIEQIKADAEGLAKKLEALEAYKRKLLGEKLEDCSIDELHSLEVKLEKSLHIVRGRKAQLLEEQVRKLKEKEMMLRKNNEDLQEKCKDQPLLVAPRAAVATQDELPQLTGDGMDVETELYIGLPGRDNRPSKAAVAVNQSNHA*
>QZ3 07:5373908-5374084
MVRGKTQMKRIENPTSRQVTFSKRRNGLLKKAFELSVLCDAEVALIIFSTRGKLYEFASASVQKTIERYRTYTKDNVRNNTVQQDIEQIKADAEGLAKKLEALEAYKRKLLGEKLEDCSIDELHSLEVKLEKSLHIVRGRKAQLLEEQVRKLKEKEMMLRKNNEDLQEKCKDQPLLVAPRAAVATQDELPQLTGDGMDVETELYIGLPGRDNRPSKAAVAVNQSNHA*
>QZ4 07:5373908-5374084
MVRGKTQMKRIENPTSRQVTFSKRRNGLLKKAFELSVLCDAEVALIIFSTRGKLYEFASASVQKTIERYRTYTKDNVRNNTVQQDIEQIKADAEGLAKKLEALEAYKRKLLGEKLEDCSIDELHSLEVKLEKSLHIVRGRKAQLLEEQVRKLKEKEMMLRKNNEDLQEKCKDQPLLVAPRAAVATQDELPQLTGDGMDVETELYIGLPGRDNRPSKAAVAVNQSNHA*
>QZ5 07:5373908-5374084
MVRGKTQMKRIENPTSRQVTFSKRRNGLLKKAFELSVLCDAEVALIIFSTRGKLYEFASASVQKTIERYRTYTKDNVRNNTVQQDIEQIKADAEGLAKKLEALEAYKRKLLGEKLEDCSIDELHSLEVKLEKSLHIVRGRKAQLLEEQVRKLKEKEMMLRKNNEDLQEKCKDQPLLVAPRAAVATQDELPQLTGDGMDVETELYIGLPGRDNRPSKAAVAVNQSNHA*
>ZZ1 07:5373908-5374084
MVRGKTQMKRIENPTSRQVTFSKRRNGLLKKAFELSVLCDAEVALIIFSTRGKLYEFASASVQKTIERYRTYTKDNVRNNTVQQDIEQIKADAEGLAKKLEALEAYKRKLLGEKLEDCSIDELHSLEVKLEKSLHIVRGRKAQLLEEQVRKLKEKEMMLRKNNEDLQEKCKDQPLLVAPRAAVATQDELPQLTGDGMDVETELYIGLPGRDNRPSKVAVAVNQSNHA*
>ZZ2 07:5373908-5374084
MVRGKTQMKRIENPTSRQVTFSKRRNGLLKKAFELSVLCDAEVALIIFSTRGKLYEFASASVQKTIERYRTYTKDNVRNNTVQQDIEQIKADAEGLAKKLEALEAYKRKLLGEKLEDCSIDELHSLEVKLEKSLHIVRGRKAQLLEEQVRKLKEKEMMLRKNNEDLQEKCKDQPLLVAPRAAVATQDELPQLTGDGMDVETELYIGLPGRDNRPSKAAVAVNQSNHA*
>ZZ3 07:5373908-5374084
MVRGKTQMKRIENPTSRQVTFSKRRNGLLKKAFELSVLCDAEVALIIFSTRGKLYEFASASVQKTIERYRTYTKDNVRNNTVQQDIEQIKADAEGLAKKLEALEAYKRKLLGEKLEDCSIDELHSLEVKLEKSLHIVRGRKAQLLEEQVRKLKEKEMMLRKNNEDLQEKCKDQPLLVAPRAAVATQDELPQLTGDGMDVETELYIGLPGRDNRPSKAAVAVNQSYHA*
>ZZ4 07:5373908-5374084
MVRGKTQMKRIENPTSRQVTFSKRRNGLLKKAFELSVLCDAEVALIIFSTRGKLYEFASASVQKTIERYRTYTKDNVRNNTVQQDIEQIKADAEGLAKKLEALEAYKRKLLGEKLEDCSIDELHSLEVKLEKSLHIVRGRKAQLLEEQVRKLKEKEMMLRKNNEDLQEKCKDQPLLVAPRAAVATQDELPQLTGDGMDVETELYIGLPGRDNRPSKVAVAVNQSNHA*
>ZZ5 07:5373908-5374084
MVRGKTQMKRIENPTSRQVTFSKRRNGLLKKAFELSVLCDAEVALIIFSTRGKLYEFASASVQKTIERYRTYTKDNVRNNTVQQDIEQIKADAEGLAKKLEALEAYKRKLLGEKLEDCSIDELHSLEVKLEKSLHIVRGRKAQLLEEQVRKLKEKEMMLRKNNEDLQEKCKDQPLLVAPRAAVATQDELPQLTGDGMDVETELYIGLPGRDNRPSKVAVAVNQSNHA*
>BH1 07:5373908-5374084
MVRGKTQMKRIENPTSRQVTFSKRRNGLLKKAFELSVLCDAEVALIIFSTRGKLYEFASASVQKTIERYRTYTKDNVRNNTVQQDIEQIKADAEGLAKKLEALEAYKRKLLGEKLEDCSIDELHSLEVKLEKSLHIVRGRKAQLLEEQVRKLKEKEMMLRKNNEDLQEKCKDQPLLVAPRAAVATQDELPQLTGDGMDVETELYIGLPGRDNRPSKAAVAVNQSNHA*
>BH2 07:5373908-5374084
MVRGKTQMKRIENPTSRQVTFSKRRNGLLKKAFELSVLCDAEVALIIFSTRGKLYEFASASVQKTIERYRTYTKDNVRNNTVQQDIEQIKADAEGLAKKLEALEAYKRKLLGEKLEDCSIDELHSLEVKLEKSLHIVRGRKAQLLEEQVRKLKEKEMMLRKNNEDLQEKCKDQPLLVAPRAAVATQDELPQLTGDGMDVETELYIGLPGRDNRPSKVAVAVNQSNHA*
>BH3 07:5373908-5374084
MVRGKTQMKRIENPTSRQVTFSKRRNGLLKKAFELSVLCDAEVALIIFSTRGKLYEFASASVQKTIERYRTYTKDNVRNNTVQQDIEQIKADAEGLTKKLEALEAYKRKLLGEKLEDCSIDELHSLEVKLEKSLHIVRGRKAQLLEEQVRKLKEKEMMLRKNNEDLQEKCKDQPLLVAPRAAVATQDELPQLTGDGMDVETELYIGLPGRDNRPSKVAVAVNQSNHA*
>BH4 07:5373908-5374084
MVRGKTQMKRIENPTSRQVTFSKRRNGLLKKAFELSVLCDAEVALIIFSTRGKLYEFASASVQKTIERYRTYTKDNVRNNTVQQDIEQIKADAEGLAKKLEALEAYKRKLLGEKLEDCSIDELHSLEVKLEKSLHIVRGRKAQLLEEQVRKLKEKEMMLRKNNEDLQEKCKDQPLLVAPRAAVATQDELPQLTGDGMDVETELYIGLPGRDNRPSKAAVAVNQSNHA*
>BH5 07:5373908-5374084
MVRGKTQMKRIENPTSRQVTFSKRRNGLLKKAFELSVLCDAEVALIIFSTRGKLYEFASASVQKTIERYRTYTKDNVRNNTVQQDIEQIKADAEGLAKKLEALEAYKRKLLGEKLEDCSIDELHSLEVKLEKSLHIVRGRKAQLLEEQVRKLKEKEMMLRKNNEDLQEKCKDQPLLVAPRAAVATQDELPQLTGDGMDVETELYIGLPGRDNRPSKVAVAVNQSNHA*
>LZ1 07:5373908-5374084
MVRGKTQMKRIENPTSRQVTFSKRRNGLLKKAFELSVLCDAEVALIIFSTRGKLYEFASASVQKTIERYRTYTKDNVRNNTVQQDIEQIKADAEGLAKKLEALEAYKRKLLGEKLEDCSIDELHSLEVKLEKSLHIVRGRKAQLLEEQVRKLKEKEMMLRKNNEDLQEKCKDQPLLVAPRAAVATQDELPQLTGDGMDVETELYIGLPGRDNRPSKVAVAVNQSNHA*
>LZ2 07:5373908-5374084
MVRGKTQMKRIENPTSRQVTFSKRRNGLLKKAFELSVLCDAEVALIIFSTRGKLYEFASASVQKTIERYRTYTKDNVRNNTVQQDIEQIKADAEGLAKKLEALEAYKRKLLGEKLEDCSIDELHSLEVKLEKSLHIVRGRKAQLLEEQVRKLKEKEMMLRKNNEDLQEKCKDQPLLVAPRAAVATQDELPQLTGDGMDVETELYIGLPGRDNRPSKVAVAVNQSNHA*
>LZ3 07:5373908-5374084
MVRGKTQMKRIENPTSRQVTFSKRRNGLLKKAFELSVLCDAEVALIIFSTRGKLYEFASASVQKTIERYRTYTKDNVRNNTVQQDIEQIKADAEGLAKKLEALEAYKRKLLGEKLEDCSIDELHSLEVKLEKSLHIVRGRKAQLLEEQVRKLKEKEMMLRKNNEDLQEKCKDQPLLVAPRAAVATQDELPQLTGDGMDVETELYIGLPGRDNRPSKAAVAVNQSNHA*
>LZ4 07:5373908-5374084
MVRGKTQMKRIENPTSRQVTFSKRRNGLLKKAFELSVLCDAEVALIIFSTRGKLYEFASASVQKTIERYRTYTKDNVRNNTVQQDIEQIKADAEGLAKKLEALEAYKRKLLGEKLEDCSIDELHSLEVKLEKSLHIVRGRKAQLLEEQVRKLKEKEMMLRKNNEDLQEKCKDQPLLVAPRAAVATQDELPQLTGDGMDVETELYIGLPGRDNRPSKVAVAVNQSNHA*
>LZ5 07:5373908-5374084
MVRGKTQMKRIENPTSRQVTFSKRRNGLLKKAFELSVLCDAEVALIIFSTRGKLYEFASASVQKTIERYRTYTKDNVRNNTVQQDIEQIKADAEGLAKKLEALEAYKRKLLGEKLEDCSIDELHSLEVKLEKSLHIVRGRKAQLLEEQVRKLKEKEMMLRKNNEDLQEKCKDQPLLVAPRAAVATQDELPQLTGDGMDVETELYIGLPGRDNRPSKVAVAVNQSNHA*
>M1 07:5373908-5374084
MVRGKTQMKRIENPTSRQVTFSKRRNGLLKKAFELSVLCDAEVALIIFSTRGKLYEFASASVQKTIERYRTYTKDNVRNNTVQQDIEQIKADAEGLAKKLEALEAYKRKLLGEKLEDCSIDELHSLEVKLEKSLHIVRGRKAQLLEEQVRKLKEKEMMLRKNNEDLQEKCKDQPLLVAPRAAVATQDELPQLTGDGMDVETELYIGLPGRDNRPSKVAVAVNQSNHA*
>M2 07:5373908-5374084
MVRGKTQMKRIENPTSRQVTFSKRRNGLLKKAFELSVLCDAEVALIIFSTRGKLYEFASASVQKTIERYRTYTKDNVRNNTVQQDIEQIKADAEGLAKKLEALEAYKRKLLGEKLEDCSIDELHSLEVKLEKSLHIVRGRKAQLLEEQVRKLKEKEMMLRKNNEDLQEKCKVQPLLVAPRAAVATQDELPQLTGDGMDVETELYIGLPGRDNRPSKVAVAVNQSNHA*
>M3 07:5373908-5374084
MVRGKTQMKRIENPTSRQVTFSKRRNGLLKKAFELSVLCDAEVALIIFSTRGKLYEFASASVQKTIERYRTYTKDNVRNNTVQQDIEQIKADAEGLAKKLEALEAYKRKLLGEKLEDCSIDELHSLEVKLEKSLHIVRGRKAQLLEEQVRKLKEKEMMLRKNNEDLQEKCKDQPLLVAPRAAVATQDELPQLTGDGMDVETELYIGLPGRDNRPSKVAVAVNQSNHA*
>M4 07:5373908-5374084
MVRGKTQMKRIENPTSRQVTFSKRRNGLLKKAFELSVLCDAEVALIIFSTRGKLYEFASASVQKTIERYRTYTKDNVRNNTVQQDIEQIKADAEGLAKKLEALEAYKRKLLGEKLEDCSIDELHSLEVKLEKSLHIVRGRKAQLLEEQVRKLKEKEMMLRKNNEDLQEKCKDQPLLVAPRAAVATQDELPQLTGDGMDVETELYIGLPGRDNRPSKVAVAVNQSNHA*
>M5 07:5373908-5374084
MVRGKTQMKRIENPTSRQVTFSKRRNGLLKKAFELSVLCDAEVALIIFSTRGKLYEFASASVQKTIERYRTYTKDNVRNNTVQQDIEQIKADAEGLAKKLEALEAYKRKLLGEKLEDCSIDELHSLEVKLEKSLHIVRGRKAQLLEEQVRKLKEKEMMLRKNNEDLQEKCKDQPLLVAPRAAVATQDELPQLTGDGMDVETELYIGLPGRDNRPSKVAVAVNQSNHA*
>M6 07:5373908-5374084
MVRGKTQMKRIENPTSRQVTFSKRRNGLLKKAFELSVLCDAEVALIIFSTRGKLYEFASASVQKTIERYRTYTKDNVRNNTVQQDIEQIKADAEGLAKKLEALEAYKRKLLGEKLEDCSIDELHSLEVKLEKSLHIVRGRKAQLLEEQVRKLKEKEMMLRKNNEDLQEKCKDQPLLVAPRAAVATQDELPQLTGDGMDVETELYIGLPGRDNRPSKVAVAVNQSNHA*
>M7 07:5373908-5374084
MVRGKTQMKRIENPTSRQVTFSKRRNGLLKKAFELSVLCDAEVALIIFSTRGKLYEFASASVQKTIERYRTYTKDNVRNNTVQQDIEQIKADAEGLAKKLEALEAYKRKLLGEKLEDCSIDELHSLEVKLEKSLHIVRGRKAQLLEEQVRKLKEKEMMLRKNNEDLQEKCKDQPLLVAPRAAVATQDELPQLTGDGMDVETELYIGLPGRDNRPSKAAVAVNQSNHA*
>M8 07:5373908-5374084
MVRGKTQMKRIENPTSRQVTFSKRRNGLLKKAFELSVLCDAEVALIIFSTRGKLYEFASASVQKTIERYRTYTKDNVRNNTVQQDIEQIKADAEGLAKKLEALEAYKRKLLGEKLEDCSIDELHSLEVKLEKSLHIVRGRKAQLLEEQVRKLKEKEMMLRKNNEDLQEKCKDQPLLVAPRAAVATQDELPQLTGDGMDVETELYIGLPGRDNRPSKVAVAVNQSNHA*
>S1 07:5373908-5374084
MVRGKTQMKRIENPTSRQVTFSKRRNGLLKKAFELSVLCDAEVALIIFSTRGKLYEFASASVQKTIERYRTYTKDNVRNNTVQQDIEQIKADAEGLAKKLEALEAYKRKLLGEKLEDCSIDELHSLEVKLEKSLHIVRGRKAQLLEEQVRKLKEKEMMLRKNNEDLQEKCKDQPLLVAPRAAVATQDELPQLTGDGMDVETELYIGLPGRDNRPSKVAVAVNQSNHA*
>S2 07:5373908-5374084
MVRGKTQMKRIENPTSRQVTFSKRRNGLLKKAFELSVLCDAEVALIIFSTRGKLYEFASASVQKTIERYRTYTKDNVRNNTVQQDIEQIKADAEGLAKKLEALEAYKRKLLGEKLEDCSIDELHSLEVKLEKSLHIVRGRKAQLLEEQVRKLKEKEMMLRKNNEDLQEKCKDQPLLVAPRAAVATQDELPQLTGDGMDVETELYIGLPGRDNRPSKVAVAVNQSNHA*
>S3 07:5373908-5374084
MVRGKTQMKRIENPTSRQVTFSKRRNGLLKKAFELSVLCDAEVALIIFSTRGKLYEFASASVQKTIERYRTYTKDNVRNNTVQQDIEQIKADAEGLAKKLEALEAYKRKLLGEKLEDCSIDELHSLEVKLEKSLHIVRGRKAQLLEEQVRKLKEKEMMLRKNNEDLQEKCKDQPLLVAPRAAVATQDELPQLTGDGMDVETELYIGLPGRDNRPSKVAVAVNQSNHA*
>S4 07:5373908-5374084
MVRGKTQMKRIENPTSRQVTFSKRRNGLLKKAFELSVLCDAEVALIIFSTRGKLYEFASASVQKTIERYRTYTKDNVRNNTVQQDIEQIKADAEGLAKKLEALEAYKRKLLGEKLEDCSIDELHSLEVKLEKSLHIVRGRKAQLLEEQVRKLKEKEMMLRKNNEDLQEKCKDQPLLVAPRAAVATQDELPQLTGDGMDVETELYIGLPGRDNRPSKAAVAVNQSNHA*
>S5 07:5373908-5374084
MVRGKTQMKRIENPTSRQVTFSKRRNGLLKKAFELSVLCDAEVALIIFSTRGKLYEFASASVQKTIERYRTYTKDNVRNNTVQQDIEQIKADAEGLAKKLEALEAYKRKLLGEKLEDCSIDELHSLEVKLEKSLHIVRGRKAQLLEEQVRKLKEKEMMLRKNNEDLQEKCKDQPLLVAPRAAVATQDELPQLTGDGMDVETELYIGLPGRDNRPSKVAVAVNQSNHA*
>S6 07:5373908-5374084
MVRGKTQMKRIENPTSRQVTFSKRRNGLLKKAFELSVLCDAEVALIIFSTRGKLYEFASASVQKTIERYRTYTKDNVRNNTVQQDIEQIKADAEGLAKKLEALEAYKRKLLGEKLEDCSIDELHSLEVKLEKSLHIVRGRKAQLLEEQVRKLKEKEMMLRKNNEDLQEKCKDQPLLVAPRAAVATQDELPQLTGDGMDVETELYIGLPGRDNRPSKVAVAVNQSNHA*
>S7 07:5373908-5374084
MVRGKTQMKRIENPTSRQVTFSKRRNGLLKKAFELSVLCDAEVALIIFSTRGKLYEFASASVQKTIERYRTYTKDNVRNNTVQQDIEQIKADAEGLAKKLEALEAYKRKLLGEKLEDCSIDELHSLEVKLEKSLHIVRGRKAQLLEEQVRKLKEKEMMLRKNNEDLQEKCKDQPLLVAPRAAVATQDELPQLTGDGMDVETELYIGLPGRDNRPSKVAVAVNQSNHA*
>S8 07:5373908-5374084
MVRGKTQMKRIENPTSRQVTFSKRRNGLLKKAFELSVLCDAEVALIIFSTRGKLYEFASASVQKTIERYRTYTKDNVRNNTVQQDIEQIKADAEGLAKKLEALEAYKRKLLGEKLEDCSIDELHSLEVKLEKSLHIVRGRKAQLLEEQVRKLKEKEMMLRKNNEDLQEKCKDQPLLVAPRAAVATQDELPQLTGDGMDVETELYIGLPGRDNRPSKVAVAVNQSNHA*
>S9 07:5373908-5374084
MVRGKTQMKRIENPTSRQVTFSKRRNGLLKKAFELSVLCDAEVALIIFSTRGKLYEFASASVQKTIERYRTYTKDNVRNNTVQQDIEQIKADAEGLAKKLEALEAYKRKLLGEKLEDCSIDELHSLEVKLEKSLHIVRGRKAQLLEEQVRKLKEKEMMLRKNNEDLQEKCKDQPLLVAPRAAVATQDELPQLTGDGMDVETELYIGLPGRDNRPSKAAVAVNQSNHA*
>S10 07:5373908-5374084
MVRGKTQMKRIENPTSRQVTFSKRRNGLLKKAFELSVLCDAEVALIIFSTRGKLYEFASASVQKTIERYRTYTKDNVRNNTVQQDIEQIKADAEGLAKKLEALEAYKRKLLGEKLEDCSIDELHSLEVKLEKSLHIVRGRKAQLLEEQVRKLKEKEMMLRKNNEDLQEKCKVQPLLVAPRAAVATQDELPQLTGDGMDVETELYIGLPGRDNRPSKVAVAVNQSNHA*
>S11 07:5373908-5374084
MVRGKTQMKRIENPTSRQVTFSKRRNGLLKKAFELSVLCDAEVALIIFSTRGKLYEFASASVQKTIERYRTYTKDNVRNNTVQQDIEQIKADAEGLAKKLEALEAYKRKLLGEKLEDCSIDELHSLEVKLEKSLHIVRGRKAQLLEEQVRKLKEKEMMLRKNNEDLQEKCKDQPLLVAPRAAVATQDELPQLTGDGMDVETELYIGLPGRDNRPSKVAVAVNQSNHA*
>S12 07:5373908-5374084
MVRGKTQMKRIENPTSRQVTFSKRRNGLLKKAFELSVLCDAEVALIIFSTRGKLYEFASASVQKTIERYRTYTKDNVRNNTVQQDIEQIKADAEGLAKKLEALEAYKRKLLGEKLEDCSIDELHSLEVKLEKSLHIVRGRKAQLLEEQVRKLKEKEMMLRKNNEDLQEKCKDQPLLVAPRAAVATQDELPQLTGDGMDVETELYIGLPGRDNRPSKVAVAVNQSNHA*
>G1 07:5373908-5374084
MVRGKTQMKRIENPTSRQVTFSKRRNGLLKKAFELSVLCDAEVALIIFSTRGKLYEFASASVQKTIERYRTYTKDNVRNNTVQQDIEQIKADAEGLAKKLEALEAYKRKLLGEKLEDCSIDELHSLEVKLEKSLHIVRGRKAQLLEEQVRKLKEKEMMLRKNNEDLQEKCKDQPLLVAPRAAVATQDELPQLTGDGMDVETELYIGLPGRDNRPSKVAVAVNQSNHA*
>G2 07:5373908-5374084
MVRGKTQMKRIENPTSRQVTFSKRRNGLLKKAFELSVLCDAEVALIIFSTRGKLYEFASASVQKTIERYRTYTKDNVRNNTVQQDIEQIKADAEGLAKKLEALEAYKRKLLGEKLEDCSIDELHSLEVKLEKSLHIVRGRKAQLLEEQVRKLKEKEMMLRKNNEDLQEKCKDQPLLVAPRAAVATQDELPQLTGDGMDVETELYIGLPGRDNRPSKVAVAVNQSNHA*
>G3 07:5373908-5374084
MVRGKTQMKRIENPTSRQVTFSKRRNGLLKKAFELSVLCDAEVALIIFSTRGKLYEFASASVQKTIERYRTYTKDNVRNNTVQQDIEQIKADAEGLAKKLEALEAYKRKLLGEKLEDCSIDELHSLEVKLEKSLHIVRGRKAQLLEEQVRKLKEKEMMLRKNNEDLQEKCKVQPLLVAPRAAVATQDELPQLTGDGMDVETELYIGLPGRDNRPSKVAVAVNQSNHA*
>G4 07:5373908-5374084
MVRGKTQMKRIENPTSRQVTFSKRRNGLLKKAFELSVLCDAEVALIIFSTRGKLYEFASASVQKTIERYRTYTKDNVRNNTVQQDIEQIKADAEGLAKKLEALEAYKRKLLGEKLEDCSIDELHSLEVKLEKSLHIVRGRKAQLLEEQVRKLKEKEMMLRKNNEDLQEKCKDQPLLVAPRAAVATQDELPQLTGDGMDVETELYIGLPGRDNRPSKVAVAVNQSNHA*
>G5 07:5373908-5374084
MVRGKTQMKRIENPTSRQVTFSKRRNGLLKKAFELSVLCDAEVALIIFSTRGKLYEFASASVQKTIERYRTYTKDNVRNNTVQQDIEQIKADAEGLAKKLEALEAYKRKLLGEKLEDCSIDELHSLEVKLEKSLHIVRGRKAQLLEEQVRKLKEKEMMLRKNNEDLQEKCKVQPLLVAPRAAVATQDELPQLTGDGMDVETELYIGLPGRDNRPSKVAVAVNQSNHA*
>G6 07:5373908-5374084
MVRGKTQMKRIENPTSRQVTFSKRRNGLLKKAFELSVLCDAEVALIIFSTRGKLYEFASASVQKTIERYRTYTKDNVRNNTVQQDIEQIKADAEGLAKKLEALEAYKRKLLGEKLEDCSIDELHSLEVKLEKSLHIVRGRKAQLLEEQVRKLKEKEMMLRKNNEDLQEKCKDQPLLVAPRAAVATQDELPQLTGDGMDVETELYIGLPGRDNRPSKVAVAVNQSNHA*
>G7 07:5373908-5374084
MVRGKTQMKRIENPTSRQVTFSKRRNGLLKKAFELSVLCDAEVALIIFSTRGKLYEFASASVQKTIERYRTYTKDNVRNNTVQQDIEQIKADAEGLAKKLEALEAYKRKLLGEKLEDCSIDELHSLEVKLEKSLHIVRGRKAQLLEEQVRKLKEKEMMLRKNNEDLQEKCKVQPLLVAPRAAVATQDELPQLTGDGMDVETELYIGLPGRDNRPSKVAVAVNQSNHA*
>G8 07:5373908-5374084
MVRGKTQMKRIENPTSRQVTFSKRRNGLLKKAFELSVLCDAEVALIIFSTRGKLYEFASASVQKTIERYRTYTKDNVRNNTVQQDIEQIKADAEGLAKKLEALEAYKRKLLGEKLEDCSIDELHSLEVKLEKSLHIVRGRKAQLLEEQVRKLKEKEMMLRKNNEDLQEKCKVQPLLVAPRAAVATQDELPQLTGDGMDVETELYIGLPGRDNRPSKVAVAVNQSNHA*
>G9 07:5373908-5374084
MVRGKTQMKRIENPTSRQVTFSKRRNGLLKKAFELSVLCDAEVALIIFSTRGKLYEFASASVQKTIERYRTYTKDNVRNNTVQQDIEQIKADAEGLAKKLEALEAYKRKLLGEKLEDCSIDELHSLEVKLEKSLHIVRGRKAQLLEEQVRKLKEKEMMLRKNNEDLQEKCKVQPLLVAPRAAVATQDELPQLTGDGMDVETELYIGLPGRDNRPSKVAVAVNQSNHA*
>G10 07:5373908-5374084
MVRGKTQMKRIENPTSRQVTFSKRRNGLLKKAFELSVLCDAEVALIIFSTRGKLYEFASASVQKTIERYRTYTKDNVRNNTVQQDIEQIKADAEGLAKKLEALEAYKRKLLGEKLEDCSIDELHSLEVKLEKSLHIVRGRKAQLLEEQVRKLKEKEMMLRKNNEDLQEKCKDQPLLVAPRAAVATQDELPQLTGDGMDVETELYIGLPGRDNRPSKVAVAVNQSNHA*
>T1 07:5373908-5374084
MVRGKTQMKRIENPTSRQVTFSKRRNGLLKKAFELSVLCDAEVALIIFSTRGKLYEFASASVQKTIERYRTYTKDNVRNNTVQQDIEQIKADAEGLAKKLEALEAYKRKLLGEKLEDCSIDELHSLEVKLEKSLHIVRGRKAQLLEEQVRKLKEKEMMLRKNNEDLQEKCKDQPLLVAPRAAVATQDELPQLTGDGMDVETELYIGLPGRDNRPSKVAVAVNQSNHA*
>T2 07:5373908-5374084
MVRGKTQMKRIENPTSRQVTFSKRRNGLLKKAFELSVLCDAEVALIIFSTRGKLYEFASASVQKTIERYRTYTKDNVRNNTVQQDIEQIKADAEGLAKKLEALEAYKRKLLGEKLEDCSIDELHSLEVKLEKSLHIVRGRKAQLLEEQVRKLKEKEMMLRKNNEDLQEKCKDQPLLVAPRAAVATQDELPQLTGDGMDVETELYIGLPGRDNRPSKVAVAVNQSNHA*
>T3 07:5373908-5374084
MVRGKTQMKRIENPTSRQVTFSKRRNGLLKKAFELSVLCDAEVALIIFSTRGKLYEFASASVQKTIERYRTYTKDNVRNNTVQQDIEQIKADAEGLAKKLEALEAYKRKLLGEKLEDCSIDELHSLEVKLEKSLHIVRGRKAQLLEEQVRKLKEKEMMLRKNNEDLQEKCKDQPLLVAPRAAVATQDELPQLTGDGMDVETELYIGLPGRDNRPSKVAVAVNQSNHA*
>T4 07:5373908-5374084
MVRGKTQMKRIENPTSRQVTFSKRRNGLLKKAFELSVLCDAEVALIIFSTRGKLYEFASASVQKTIERYRTYTKDNVRNNTVQQDIEQIKADAEGLAKKLEALEAYKRKLLGEKLEDCSIDELHSLEVKLEKSLHIVRGRKAQLLEEQVRKLKEKEMMLRKNNEDLQEKCKDQPLLVAPRAAVATQDELPQLTGDGMDVETELYIGLPGRDNRPSKVAVAVNQSNHA*
>T5 07:5373908-5374084
MVRGKTQMKRIENPTSRQVTFSKRRNGLLKKAFELSVLCDAEVALIIFSTRGKLYEFASASVQKTIERYRTYTKDNVRNNTVQQDIEQIKADAEGLAKKLEALEAYKRKLLGEKLEDCSIDELHSLEVKLEKSLHIVRGRKAQLLEEQVRKLKEKEMMLRKNNEDLQEKCKDQPLLVAPRAAVATQDELPQLTGDGMDVETELYIGLPGRDNRPSKVAVAVNQSNHA*
>T6 07:5373908-5374084
MVRGKTQMKRIENPTSRQVTFSKRRNGLLKKAFELSVLCDAEVALIIFSTRGKLYEFASASVQKTIERYRTYTKDNVRNNTVQQDIEQIKADAEGLAKKLEALEAYKRKLLGEKLEDCSIDELHSLEVKLEKSLHIVRGRKAQLLEEQVRKLKEKEMMLRKNNEDLQEKCKDQPLLVAPRAAVATQDELPQLTGDGMDVETELYIGLPGRDNRPSKVAVAVNQSNHA*
>T7 07:5373908-5374084
MVRGKTQMKRIENPTSRQVTFSKRRNGLLKKAFELSVLCDAEVALIIFSTRGKLYEFASASVQKTIERYRTYTKDNVRNNTVQQDIEQIKADAEGLAKKLEALEAYKRKLLGEKLEDCSIDELHSLEVKLEKSLHIVRGRKAQLLEEQVRKLKEKEMMLRKNNEDLQEKCKDQPLLVAPRAAVATQDELPQLTGDGMDVETELYIGLPGRDNRPSKVAVAVNQSNHA*
>T8 07:5373908-5374084
MVRGKTQMKRIENPTSRQVTFSKRRNGLLKKAFELSVLCDAEVALIIFSTRGKLYEFASASVQKTIERYRTYTKDNVRNNTVQQDIEQIKADAEGLAKKLEALEAYKRKLLGEKLEDCSIDELHSLEVKLEKSLHIVRGRKAQLLEEQVRKLKEKEMMLRKNNEDLQEKCKDQPLLVAPRAAVATQDELPQLTGDGMDVETELYIGLPGRDNRPSKVAVAVNQSNHA*
>T9 07:5373908-5374084
MVRGKTQMKRIENPTSRQVTFSKRRNGLLKKAFELSVLCDAEVALIIFSTRGKLYEFASASVQKTIERYRTYTKDNVRNNTVQQDIEQIKADAEGLAKKLEALEAYKRKLLGEKLEDCSIDELHSLEVKLEKSLHIVRGRKAQLLEEQVRKLKEKEMMLRKNNEDLQEKCKDQPLLVAPRAAVATQDELPQLTGDGMDVETELYIGLPGRDNRPSKVAVAVNQSNHA*
>T10 07:5373908-5374084
MVRGKTQMKRIENPTSRQVTFSKRRNGLLKKAFELSVLCDAEVALIIFSTRGKLYEFASASVQKTIERYRTYTKDNVRNNTVQQDIEQIKADAEGLAKKLEALEAYKRKLLGEKLEDCSIDELHSLEVKLEKSLHIVRGRKAQLLEEQVRKLKEKEMMLRKNNEDLQEKCKDQPLLVAPRAAVATQDELPQLTGDGMDVETELYIGLPGRDNRPSKVAVAVNQSNHA*
>T11 07:5373908-5374084
MVRGKTQMKRIENPTSRQVTFSKRRNGLLKKAFELSVLCDAEVALIIFSTRGKLYEFASASVQKTIERYRTYTKDNVRNNTVQQDIEQIKADAEGLAKKLEALEAYKRKLLGEKLEDCSIDELHSLEVKLEKSLHIVRGRKAQLLEEQVRKLKEKEMMLRKNNEDLQEKCKDQPLLVAPRAAVATQDELPQLTGDGMDVETELYIGLPGRDNRPSKVAVAVNQSNHA*
>T12 07:5373908-5374084
MVRGKTQMKRIENPTSRQVTFSKRRNGLLKKAFELSVLCDAEVALIIFSTRGKLYEFASASVQKTIERYRTYTKDNVRNNTVQQDIEQIKADAEGLAKKLEALEAYKRKLLGEKLEDCSIDELHSLEVKLEKSLHIVRGRKAQLLEEQVRKLKEKEMMLRKNNEDLQEKCKDQPLLVAPRAAVATQDELPQLTGDGMDVETELYIGLPGRDNRPSKVAVAVNQSNHA*
>T13 07:5373908-5374084
MVRGKTQMKRIENPTSRQVTFSKRRNGLLKKAFELSVLCDAEVALIIFSTRGKLYEFASASVQKTIERYRTYTKDNVRNNTVQQDIEQIKADAEGLAKKLEALEAYKRKLLGEKLEDCSIDELHSLEVKLEKSLHIVRGRKAQLLEEQVRKLKEKEMMLRKNNEDLQEKCKDQPLLVAPRAAVATQDELPQLTGDGMDVETELYIGLPGRDNRPSKVAVAVNQSNHA*
>T14 07:5373908-5374084
MVRGKTQMKRIENPTSRQVTFSKRRNGLLKKAFELSVLCDAEVALIIFSTRGKLYEFASASVQKTIERYRTYTKDNVRNNTVQQDIEQIKADAEGLAKKLEALEAYKRKLLGEKLEDCSIDELHSLEVKLEKSLHIVRGRKAQLLEEQVRKLKEKEMMLRKNNEDLQEKCKDQPLLVAPRAAVATQDELPQLTGDGMDVETELYIGLPGRDNRPSKVAVAVNQSNHA*
>T15 07:5373908-5374084
MVRGKTQMKRIENPTSRQVTFSKRRNGLLKKAFELSVLCDAEVALIIFSTRGKLYEFASASVQKTIERYRTYTKDNVRNNTVQQDIEQIKADAEGLAKKLEALEAYKRKLLGEKLEDCSIDELHSLEVKLEKSLHIVRGRKAQLLEEQVRKLKEKEMMLRKNNEDLQEKCKDQPLLVAPRAAVATQDELPQLTGDGMDVETELYIGLPGRDNRPSKVAVAVNQSNHA*
>T16 07:5373908-5374084
MVRGKTQMKRIENPTSRQVTFSKRRNGLLKKAFELSVLCDAEVALIIFSTRGKLYEFASASVQKTIERYRTYTKDNVRNNTVQQDIEQIKADAEGLAKKLEALEAYKRKLLGEKLEDCSIDELHSLEVKLEKSLHIVRGRKAQLLEEQVRKLKEKEMMLRKNNEDLQEKCKDQPLLVAPRAAVATQDELPQLTGDGMDVETELYIGLPGRDNRPSKVAVAVNQSNHA*
>A1 07:5373908-5374084
MVRGKTQMKRIENPTSRQVTFSKRRNGLLKKAFELSVLCDAEVALIIFSTRGKLYEFASASVQKTIERYRTYTKDNVRNNTVQQDIEQIKADAEGLAKKLEALEAYKRKLLGEKLEDCSIDELHSLEVKLEKSLHIVRGRKAQLLEEQVRKLKEKEMMLRKNNEDLQEKCKDQPLLVAPRAAVATQDELPQLTGDGMDVETELYIGLPGRDNRPSKVAVAVNQSNHA*
>A2 07:5373908-5374084
MVRGKTQMKRIENPTSRQVTFSKRRNGLLKKAFELSVLCDAEVALIIFSTRGKLYEFASASVQKTIERYRTYTKDNVRNNTVQQDIEQIKADAEGLAKKLEALEAYKRKLLGEKLEDCSIDELHSLEVKLEKSLHIVRGRKAQLLEEQVRKLKEKEMMLRKNNEDLQEKCKDQPLLVAPRAAVATQDELPQLTGDGMDVETELYIGLPGRDNRPSKVAVAVNQSNHA*
>A3 07:5373908-5374084
MVRGKTQMKRIENPTSRQVTFSKRRNGLLKKAFELSVLCDAEVALIIFSTRGKLYEFASASVQKTIERYRTYTKDNVRNNTVQQDIEQIKADAEGLAKKLEALEAYKRKLLGEKLEDCSIDELHSLEVKLEKSLHIVRGRKAQLLEEQVRKLKEKEMMLRKNNEDLQEKCKDQPLLVAPRAAVATQDELPQLTGDGMDVETELYIGLPGRDNRPSKVAVAVNQSNHA*
>A4 07:5373908-5374084
MVRGKTQMKRIENPTSRQVTFSKRRNGLLKKAFELSVLCDAEVALIIFSTRGKLYEFASASVQKTIERYRTYTKDNVRNNTVQQDIEQIKADAEGLAKKLEALEAYKRKLLGEKLEDCSIDELHSLEVKLEKSLHIVRGRKAQLLEEQVRKLKEKEMMLRKNNEDLQEKCKDQPLLVAPRAAVATQDELPQLTGDGMDVETELYIGLPGRDNRPSKVAVAVNQSNHA*
