# Supplementary material for: Genomic and phenotypic signatures provide insights into the wide adaptation of a global plant invader
Source: Plant Commun. 2024 Jan 13;5(4):100820. doi: 10.1016/j.xplc.2024.100820 (PMC11009367; doi:10.1016/j.xplc.2024.100820)
Supplement: Data S4. Protein sequence matrix of MADS50 (Chr04G005950) gene in Supplemental Figure 17 [file mmc5.zip › OsMADS50.fas]

>OsMADS50|Chr04G005950.1
MVRGKTQMKRIENPTSRQVTFSKRRNGLLKKAFELSVLCDAEVALIIFSTRGKLYEFASASVQKTIERYRTYTKDNFRNNTVQQDIEQIKADAEGLAKKLEALEAYKRKLLGEKLEDCSIDELHSLEVKLEKSLYIVRGRKAQLLEEQVRKLKEKEMMLRKNNEDLREKCKDQPLLVAPPAPVAAQDEHLQLTGDGMDVETELYIGLPGRDNRPNKAAVAVNQSNHA*
>TS1 04:5961359-5961540
MVRGKTQMKRIENPTSRQVTFSKRRNGLLKKAFELSVLCDAEVALIIFSTRGKLYEFASASVQKTIERYRTYTKDNVRNNTVQQDIEQIKADAEGLAKKLEALEAYKRKLLGEKLEDCSIDELHSLEVKLEKSLYIVRGRKAQLLEEQVRKLKEKEMMLRKNNEDLREKCKDQPLLVAPPAPVAAQDEHRQLTGDGMDVETELYIGLPGRENRPNKVAVAVNESNHA*
>TS2 04:5961359-5961540
MVRGKTQMKRIENPTSRQVTFSKRRNGLLKKAFELSVLCDAEVALIIFSTRGKLYEFASASVQKTIERYRTYTKDNVRNNTVQQDIEQIKADAEGLAKKLEALEAYKRKLLGEKLEDCSIDELHSLEVKLEKSLYIVRGRKAQLLEEQVRKLKEKEMMLRKNNEDLREKCKDQPLLVAPPAPVAAQDEHRQLTGDGMDVETELYIGLPGRENRPNKVAVAVNESNHA*
>TS3 04:5961359-5961540
MVRGKTQMKRIENPTSRQVTFSKRRNGLLKKAFELSVLCDAEVALIIFSTRGKLYEFASASVQKTIERYRTYTKDNVRNNTVQQDIEQIKADAEGLAKKLEALEAYKRKLLGEKLEDCSIDELHSLEVKLEKSLYIVRGRKAQLLEEQVRKLKEKEMMLRKNNEDLREKCKDQPLLVAPPAPVAAQDEHRQLTGDGMDVETELYIGLPGRENRPNKVAVAVNQSNHA*
>TS4 04:5961359-5961540
MVRGKTQMKRIENPTSRQVTFSKRRNGLLKKAFELSVLCDAEVALIIFSTRGKLYEFASASVQKTIERYRTYTKDNVRNNTVQQDIEQIKADAEGLAKKLEALEAYKRKLLGEKLEDCSIDELHSLEVKLEKSLYIVRGRKAQLLEEQVRKLKEKEMMLRKNNEDLREKCKDQPLLVAPPAPVAAQDEHRQLTGDGMDVETELYIGLPGRENRPNKVAVAVNESNHA*
>TS5 04:5961359-5961540
MVRGKTQMKRIENPTSRQVTFSKRRNGLLKKAFELSVLCDAEVALIIFSTRGKLYEFASASVQKTIERYRTYTKDNVRNNTVQQDIEQIKADAEGLAKKLEALEAYKRKLLGEKLEDCSIDELHSLEVKLEKSLYIVRGRKAQLLEEQVRKLKEKEMMLRKNNEDLREKCKDQPLLVAPPAPVAAQDEHRQLTGDGMDVETELYIGLPGRENRPNKVAVAVNQSNHA*
>DY1 04:5961359-5961540
MVRGKTQMKRIENPTSRQVTFSKRRNGLLKKAFELSVLCDAEVALIIFSTRGKLYEFASASVQKTIERYRTYTKDNVRNNTVQQDIEQIKADAEGLAKKLEALEAYKRKLLGEKLEDCSIDELHSLEVKLEKSLYIVRGRKAQLLEEQVRKLKEKEMMLRKNNEDLREKCKDQPLLVAPPAPVAAQDEHRQLTGDGMDVETELYIGLPGRENRPNKVAVAVNQSNHA*
>DY2 04:5961359-5961540
MVRGKTQMKRIENPTSRQVTFSKRRNGLLKKAFELSVLCDAEVALIIFSTRGKLYEFASASVQKTIERYRTYTKDNVRNNTVQQDIEQIKADAEGLAKKLEALEAYKRKLLGEKLEDCSIDELHSLEVKLEKSLYIVRGRKAQLLEEQVRKLKEKEMMLRKNNEDLREKCKDQPLLVAPPAPVAAQDEHRQLTGDGMDVETELYIGLPGRENRPNKVAVAVNQSNHA*
>DY3 04:5961359-5961540
MVRGKTQMKRIENPTSRQVTFSKRRNGLLKKAFELSVLCDAEVALIIFSTRGKLYEFASASVQKTIERYRTYTKDNVRNNTVQQDIEQIKADAEGLAKKLEALEAYKRKLLGEKLEDCSIDELHSLEVKLEKSLYIVRGRKAQLLEEQVRKLKEKEMMLRKNNEDLREKCKDQPLLVAPPAPVAAQDEHRQLTGDGMDVETELYIGLPGRENRPNKVAVAVNQSNHA*
>DY4 04:5961359-5961540
MVRGKTQMKRIENPTSRQVTFSKRRNGLLKKAFELSVLCDAEVALIIFSTRGKLYEFASASVQKTIERYRTYTKDNVRNNTVQQDIEQIKADAEGLAKKLEALEAYKRKLLGEKLEDCSIDELHSLEVKLEKSLYIVRGRKAQLLEEQVRKLKEKEMMLRKNNEDLREKCKDQPLLVAPPAPVAAQDEHRQLTGDGMDVETELYIGLPGRENRPNKVAVAVNQSNHA*
>DY5 04:5961359-5961540
MVRGKTQMKRIENPTSRQVTFSKRRNGLLKKAFELSVLCDAEVALIIFSTRGKLYEFASASVQKTIERYRTYTKDNVRNNTVQQDIEQIKADAEGLAKKLEALEAYKRKLLGEKLEDCSIDELHSLEVKLEKSLYIVRGRKAQLLEEQVRKLKEKEMMLRKNNEDLREKCKDQPLLVAPPAPVAAQDEHRQLTGDGMDVETELYIGLPGRENRPNKVAVAVNQSNHA*
>LYG1 04:5961359-5961540
MVRGKTQMKRIENPTSRQVTFSKRRNGLLKKAFELSVLCDAEVALIIFSTRGKLYEFASASVQKTIERYRTYTKDNVRNNTVQQDIEQIKADAEGLAKKLEALEAYKRKLLGEKLEDCSIDELHSLEVKLEKSLYIVRGRKAQLLEEQVRKLKEKEMMLRKNNEDLREKCKDQPLLVAPPAPVAAQDEHRQLTGDGMDVETELYIGLPGRENRPNKVAVAVNQSNHA*
>LYG2 04:5961359-5961540
MVRGKTQMKRIENPTSRQVTFSKRRNGLLKKAFELSVLCDAEVALIIFSTRGKLYEFASASVQKTIERYRTYTKDNVRNNTVQQDIEQIKADAEGLAKKLEALEAYKRKLLGEKLEDCSIDELHSLEVKLEKSLYIVRGRKAQLLEEQVRKLKEKEMMLRKNNEDLREKCKDQPLLVAPPAPVAAQDEHRQLTGDGMDVETELYIGLPGRENRPNKVAVAVNQSNHA*
>LYG3 04:5961359-5961540
MVRGKTQMKRIENPTSRQVTFSKRRNGLLKKAFELSVLCDAEVALIIFSTRGKLYEFASASVQKTIERYRTYTKDNVRNNTVQQDIEQIKADAEGLAKKLEALEAYKRKLLGEKLEDCSIDELHSLEVKLEKSLYIVRGRKAQLLEEQVRKLKEKEMMLRKNNEDLREKCKDQPLLVAPPAPVAAQDEHRQLTGDGMDVETELYIGLPGRENRPNKVAVAVNQSNHA*
>LYG4 04:5961359-5961540
MVRGKTQMKRIENPTSRQVTFSKRRNGLLKKAFELSVLCDAEVALIIFSTRGKLYEFASASVQKTIERYRTYTKDNVRNNTVQQDIEQIKADAEGLAKKLEALEAYKRKLLGEKLEDCSIDELHSLEVKLEKSLYIVRGRKAQLLEEQVRKLKEKEMMLRKNNEDLREKCKDQPLLVAPPAPVAAQDEHRQLTGDGMDVETELYIGLPGRENRPNKVAVAVNQSNHA*
>LYG5 04:5961359-5961540
MVRGKTQMKRIENPTSRQVTFSKRRNGLLKKAFELSVLCDAEVALIIFSTRGKLYEFASASVQKTIERYRTYTKDNVRNNTVQQDIEQIKADAEGLAKKLEALEAYKRKLLGEKLEDCSIDELHSLEVKLEKSLYIVRGRKAQLLEEQVRKLKEKEMMLRKNNEDLREKCKDQPLLVAPPAPVAAQDEHRQLTGDGMDVETELYIGLPGRENRPNKVAVAVNQSNHA*
>YC1 04:5961359-5961540
MVRGKTQMKRIENPTSRQVTFSKRRNGLLKKAFELSVLCDAEVALIIFSTRGKLYEFASASVQKTIERYRTYTKDNVRNNTVQQDIEQIKADAEGLAKKLEALEAYKRKLLGEKLEDCSIDELHSLEVKLEKSLYIVRGRKAQLLEEQVRKLKEKEMMLRKNNEDLREKCKDQPLLVAPPAPVAAQDEHRQLTGDGMDVETELYIGLPGRENRPNKVAVAVNQSNHA*
>YC2 04:5961359-5961540
MVRGKTQMKRIENPTSRQVTFSKRRNGLLKKAFELSVLCDAEVALIIFSTRGKLYEFASASVQKTIERYRTYTKDNVRNNTVQQDIEQIKADAEGLAKKLEALEAYKRKLLGEKLEDCSIDELHSLEVKLEKSLYIVRGRKAQLLEEQVRKLKEKEMMLRKNNEDLREKCKDQPLLVAPPAPVAAQDEHRQLTGDGMDVETELYIGLPGRENRPNKVAVAVNQSNHA*
>YC3 04:5961359-5961540
MVRGKTQMKRIENPTSRQVTFSKRRNGLLKKAFELSVLCDAEVALIIFSTRGKLYEFASASVQKTIERYRTYTKDNVRNNTVQQDIEQIKADAEGLAKKLEALEAYKRKLLGEKLEDCSIDELHSLEVKLEKSLYIVRGRKAQLLEEQVRKLKEKEMMLRKNNEDLREKCKDQPLLVAPPAPVAAQDEHRQLTGDGMDVETELYIGLPGRENRPNKVAVAVNQSNHA*
>YC4 04:5961359-5961540
MVRGKTQMKRIENPTSRQVTFSKRRNGLLKKAFELSVLCDAEVALIIFSTRGKLYEFASASVQKTIERYRTYTKDNVRNNTVQQDIEQIKADAEGLAKKLEALEAYKRKLLGEKLEDCSIDELHSLEVKLEKSLYIVRGRKAQLLEEQVRKLKEKEMMLRKNNEDLREKCKDQPLLVAPPAPVAAQDEHRQLTGDGMDVETELYIGLPGRENRPNKVAVAVNQSNHA*
>YC5 04:5961359-5961540
MVRGKTQMKRIENPTSRQVTFSKRRNGLLKKAFELSVLCDAEVALIIFSTRGKLYEFASASVQKTIERYRTYTKDNVRNNTVQQDIEQIKADAEGLAKKLEALEAYKRKLLGEKLEDCSIDELHSLEVKLEKSLYIVRGRKAQLLEEQVRKLKEKEMMLRKNNEDLREKCKDQPLLVAPPAPVAAQDEHRQLTGDGMDVETELYIGLPGRENRPNKVAVAVNQSNHA*
>SH1 04:5961359-5961540
MVRGKTQMKRIENPTSRQVTFSKRRNGLLKKAFELSVLCDAEVALIIFSTRGKLYEFASASVQKTIERYRTYTKDNVRNNTVQQDIEQIKADAEGLAKKLEALEAYKRKLLGEKLEDCSIDELHSLEVKLEKSLYIVRGRKAQLLEEQVRKLKEKEMMLRKNNEDLREKCKDQPLLVAPPAPVAAQDEHRQLTGDGMDVETELYIGLPGRENRPNKVAVAVNQSNHA*
>SH2 04:5961359-5961540
MVRGKTQMKRIENPTSRQVTFSKRRNGLLKKAFELSVLCDAEVALIIFSTRGKLYEFASASVQKTIERYRTYTKDNVRNNTVQQDIEQIKADAEGLAKKLEALEAYKRKLLGEKLEDCSIDELHSLEVKLEKSLYIVRGRKAQLLEEQVRKLKEKEMMLRKNNEDLREKCKDQPLLVAPPAPVAAQDEHRQLTGDGMDVETELYIGLPGRENRPNKVAVAVNQSNHA*
>SH3 04:5961359-5961540
MVRGKTQMKRIENPTSRQVTFSKRRNGLLKKAFELSVLCDAEVALIIFSTRGKLYEFASASVQKTIERYRTYTKDNVRNNTVQQDIEQIKADAEGLAKKLEALEAYKRKLLGEKLEDCSIDELHSLEVKLEKSLYIVRGRKAQLLEEQVRKLKEKEMMLRKNNEDLREKCKDQPLLVAPPAPVAAQDEHRQLTGDGMDVETELYIGLPGRENRPNKVAVAVNESNHA*
>SH4 04:5961359-5961540
MVRGKTQMKRIENPTSRQVTFSKRRNGLLKKAFELSVLCDAEVALIIFSTRGKLYEFASASVQKTIERYRTYTKDNVRNNTVQQDIEQIKADAEGLAKKLEALEAYKRKLLGEKLEDCSIDELHSLEVKLEKSLYIVRGRKAQLLEEQVRKLKEKEMMLRKNNEDLREKCKDQPLLVAPPAPVAAQDEHRQLTGDGMDVETELYIGLPGRENRPNKVAVAVNQSNHA*
>SH5 04:5961359-5961540
MVRGKTQMKRIENPTSRQVTFSKRRNGLLKKAFELSVLCDAEVALIIFSTRGKLYEFASASVQKTIERYRTYTKDNVRNNTVQQDIEQIKADAEGLAKKLEALEAYKRKLLGEKLEDCSIDELHSLEVKLEKSLYIVRGRKAQLLEEQVRKLKEKEMMLRKNNEDLREKCKDQPLLVAPPAPVAAQDEHRQLTGDGMDVETELYIGLPGRENRPNKVAVAVNQSNHA*
>CX1 04:5961359-5961540
MVRGKTQMKRIENPTSRQVTFSKRRNGLLKKAFELSVLCDAEVALIIFSTRGKLYEFASASVQKTIERYRTYTKDNVRNNTVQQDIEQIKADAEGLAKKLEALEAYKRKLLGEKLEDCSIDELHSLEVKLEKSLYIVRGRKAQLLEEQVRKLKEKEMMLRKNNEDLREKCKDQPLLVAPPAPVAAQDEHRQLTGDGMDVETELYIGLPGRENRPNKVAVAVNQSNHA*
>CX2 04:5961359-5961540
MVRGKTQMKRIENPTSRQVTFSKRRNGLLKKAFELSVLCDAEVALIIFSTRGKLYEFASASVQKTIERYRTYTKDNVRNNTVQQDIEQIKADAEGLAKKLEALEAYKRKLLGEKLEDCSIDELHSLEVKLEKSLYIVRGRKAQLLEEQVRKLKEKEMMLRKNNEDLREKCKDQPLLVAPPAPVAAQDEHRQLTGDGMDVETELYIGLPGRENRPNKVAVAVNQSNHA*
>CX3 04:5961359-5961540
MVRGKTQMKRIENPTSRQVTFSKRRNGLLKKAFELSVLCDAEVALIIFSTRGKLYEFASASVQKTIERYRTYTKDNVRNNTVQQDIEQIKADAEGLAKKLEALEAYKRKLLGEKLEDCSIDELHSLEVKLEKSLYIVRGRKAQLLEEQVRKLKEKEMMLRKNNEDLREKCKDQPLLVAPPAPVAAQDEHRQLTGDGMDVETELYIGLPGRENRPNKVAVAVNQSNHA*
>CX4 04:5961359-5961540
MVRGKTQMKRIENPTSRQVTFSKRRNGLLKKAFELSVLCDAEVALIIFSTRGKLYEFASASVQKTIERYRTYTKDNVRNNTVQQDIEQIKADAEGLAKKLEALEAYKRKLLGEKLEDCSIDELHSLEVKLEKSLYIVRGRKAQLLEEQVRKLKEKEMMLRKNNEDLREKCKDQPLLVAPPAPVAAQDEHRQLTGDGMDVETELYIGLPGRENRPNKVAVAVNESNHA*
>CX5 04:5961359-5961540
MVRGKTQMKRIENPTSRQVTFSKRRNGLLKKAFELSVLCDAEVALIIFSTRGKLYEFASASVQKTIERYRTYTKDNVRNNTVQQDIEQIKADAEGLAKKLEALEAYKRKLLGEKLEDCSIDELHSLEVKLEKSLYIVRGRKAQLLEEQVRKLKEKEMMLRKNNEDLREKCKDQPLLVAPPAPVAAQDEHRQLTGDGMDVETELYIGLPGRENRPNKVAVAVNESNHA*
>TZ1 04:5961359-5961540
MVRGKTQMKRIENPTSRQVTFSKRRNGLLKKAFELSVLCDAEVALIIFSTRGKLYEFASASVQKTIERYRTYTKDNVRNNTVQQDIEQIKADAEGLAKKLEALEAYKRKLLGEKLEDCSIDELHSLEVKLEKSLYIVRGRKAQLLEEQVRKLKEKEMMLRKNNEDLREKCKDQPLLVAPPAPVAAQDEHRQLTGDGMDVETELYIGLPGRENRPNKVAVAVNQSNHA*
>TZ2 04:5961359-5961540
MVRGKTQMKRIENPTSRQVTFSKRRNGLLKKAFELSVLCDAEVALIIFSTRGKLYEFASASVQKTIERYRTYTKDNVRNNTVQQDIEQIKADAEGLAKKLEALEAYKRKLLGEKLEDCSIDELHSLEVKLEKSLYIVRGRKAQLLEEQVRKLKEKEMMLRKNNEDLREKCKDQPLLVAPPAPVAAQDEHRQLTGDGMDVETELYIGLPGRENRPNKVAVAVNQSNHA*
>TZ3 04:5961359-5961540
MVRGKTQMKRIENPTSRQVTFSKRRNGLLKKAFELSVLCDAEVALIIFSTRGKLYEFASASVQKTIERYRTYTKDNVRNNTVQQDIEQIKADAEGLAKKLEALEAYKRKLLGEKLEDCSIDELHSLEVKLEKSLYIVRGRKAQLLEEQVRKLKEKEMMLRKNNEDLREKCKDQPLLVAPPAPVAAQDEHRQLTGDGMDVETELYIGLPGRENRPNKVAVAVNQSNHA*
>TZ4 04:5961359-5961540
MVRGKTQMKRIENPTSRQVTFSKRRNGLLKKAFELSVLCDAEVALIIFSTRGKLYEFASASVQKTIERYRTYTKDNVRNNTVQQDIEQIKADAEGLAKKLEALEAYKRKLLGEKLEDCSIDELHSLEVKLEKSLYIVRGRKAQLLEEQVRKLKEKEMMLRKNNEDLREKCKDQPLLVAPPAPVAAQDEHRQLTGDGMDVETELYIGLPGRENRPNKVAVAVNQSNHA*
>TZ5 04:5961359-5961540
MVRGKTQMKRIENPTSRQVTFSKRRNGLLKKAFELSVLCDAEVALIIFSTRGKLYEFASASVQKTIERYRTYTKDNVRNNTVQQDIEQIKADAEGLAKKLEALEAYKRKLLGEKLEDCSIDELHSLEVKLEKSLYIVRGRKAQLLEEQVRKLKEKEMMLRKNNEDLREKCKDQPLLVAPPAPVAAQDEHRQLTGDGMDVETELYIGLPGRENRPNKVAVAVNQSNHA*
>WZ1 04:5961359-5961540
MVRGKTQMKRIENPTSRQVTFSKRRNGLLKKAFELSVLCDAEVALIIFSTRGKLYEFASASVQKTIERYRTYTKDNVRNNTVQQDIEQIKADAEGLAKKLEALEAYKRKLLGEKLEDCSIDELHSLEVKLEKSLYIVRGRKAQLLEEQVRKLKEKEMMLRKNNEDLREKCKDQPLLVAPPAPVAAQDEHRQLTGDGMDVETELYIGLPGRENRPNKVAVAVNQSNHA*
>WZ2 04:5961359-5961540
MVRGKTQMKRIENPTSRQVTFSKRRNGLLKKAFELSVLCDAEVALIIFSTRGKLYEFASASVQKTIERYRTYTKDNVRNNTVQQDIEQIKADAEGLAKKLEALEAYKRKLLGEKLEDCSIDELHSLEVKLEKSLYIVRGRKAQLLEEQVRKLKEKEMMLRKNNEDLREKCKDQPLLVAPPAPVAAQDEHRQLTGDGMDVETELYIGLPGRENRPNKVAVAVNQSNHA*
>WZ3 04:5961359-5961540
MVRGKTQMKRIENPTSRQVTFSKRRNGLLKKAFELSVLCDAEVALIIFSTRGKLYEFASASVQKTIERYRTYTKDNVRNNTVQQDIEQIKADAEGLAKKLEALEAYKRKLLGEKLEDCSIDELHSLEVKLEKSLYIVRGRKAQLLEEQVRKLKEKEMMLRKNNEDLREKCKDQPLLVAPPAPVAAQDEHRQLTGDGMDVETELYIGLPGRENRPNKVAVAVNQSNHA*
>WZ4 04:5961359-5961540
MVRGKTQMKRIENPTSRQVTFSKRRNGLLKKAFELSVLCDAEVALIIFSTRGKLYEFASASVQKTIERYRTYTKDNVRNNTVQQDIEQIKADAEGLAKKLEALEAYKRKLLGEKLEDCSIDELHSLEVKLEKSLYIVRGRKAQLLEEQVRKLKEKEMMLRKNNEDLREKCKDQPLLVAPPAPVAAQDEHRQLTGDGMDVETELYIGLPGRENRPNKVAVAVNQSNHA*
>WZ5 04:5961359-5961540
MVRGKTQMKRIENPTSRQVTFSKRRNGLLKKAFELSVLCDAEVALIIFSTRGKLYEFASASVQKTIERYRTYTKDNVRNNTVQQDIEQIKADAEGLAKKLEALEAYKRKLLGEKLEDCSIDELHSLEVKLEKSLYIVRGRKAQLLEEQVRKLKEKEMMLRKNNEDLREKCKDQPLLVAPPAPVAAQDEHRQLTGDGMDVETELYIGLPGRENRPNKVAVAVNQSNHA*
>FZ1 04:5961359-5961540
MVRGKTQMKRIENPTSRQVTFSKRRNGLLKKAFELSVLCDAEVALIIFSTRGKLYEFASASVQKTIERYRTYTKDNVRNNTVQQDIEQIKADAEGLAKKLEALEAYKRKLLGEKLEDCSIDELHSLEVKLEKSLYIVRGRKAQLLEEQVRKLKEKEMMLRKNNEDLREKCKDQPLLVAPPAPVAAQDEHRQLTGDGMDVETELYIGLPGRENRPNKVAVAVNQSNHA*
>FZ2 04:5961359-5961540
MVRGKTQMKRIENPTSRQVTFSKRRNGLLKKAFELSVLCDAEVALIIFSTRGKLYEFASASVQKTIERYRTYTKDNVRNNTVQQDIEQIKADAEGLAKKLEALEAYKRKLLGEKLEDCSIDELHSLEVKLEKSLYIVRGRKAQLLEEQVRKLKEKEMMLRKNNEDLREKCKDQPLLVAPPAPVAAQDEHRQLTGDGMDVETELYIGLPGRENRPNKVAVAVNQSNHA*
>FZ3 04:5961359-5961540
MVRGKTQMKRIENPTSRQVTFSKRRNGLLKKAFELSVLCDAEVALIIFSTRGKLYEFASASVQKTIERYRTYTKDNVRNNTVQQDIEQIKADAEGLAKKLEALEAYKRKLLGEKLEDCSIDELHSLEVKLEKSLYIVRGRKAQLLEEQVRKLKEKEMMLRKNNEDLREKCKDQPLLVAPPAPVAAQDEHRQLTGDGMDVETELYIGLPGRENRPNKVAVAVNQSNHA*
>FZ4 04:5961359-5961540
MVRGKTQMKRIENPTSRQVTFSKRRNGLLKKAFELSVLCDAEVALIIFSTRGKLYEFASASVQKTIERYRTYTKDNVRNNTVQQDIEQIKADAEGLAKKLEALEAYKRKLLGEKLEDCSIDELHSLEVKLEKSLYIVRGRKAQLLEEQVRKLKEKEMMLRKNNEDLREKCKDQPLLVAPPAPVAAQDEHRQLTGDGMDVETELYIGLPGRENRPNKVAVAVNQSNHA*
>FZ5 04:5961359-5961540
MVRGKTQMKRIENPTSRQVTFSKRRNGLLKKAFELSVLCDAEVALIIFSTRGKLYEFASASVQKTIERYRTYTKDNVRNNTVQQDIEQIKADAEGLAKKLEALEAYKRKLLGEKLEDCSIDELHSLEVKLEKSLYIVRGRKAQLLEEQVRKLKEKEMMLRKNNEDLREKCKDQPLLVAPPAPVAAQDEHRQLTGDGMDVETELYIGLPGRENRPNKVAVAVNQSNHA*
>QZ1 04:5961359-5961540
MVRGKTQMKRIENPTSRQVTFSKRRNGLLKKAFELSVLCDAEVALIIFSTRGKLYEFASASVQKTIERYRTYTKDNVRNNTVQQDIEQIKADAEGLAKKLEALEAYKRKLLGEKLEDCSIDELHSLEVKLEKSLYIVRGRKAQLLEEQVRKLKEKEMMLRKNNEDLREKCKDQPLLVAPPAPVAAQDEHRQLTGDGMDVETELYIGLPGRENRPNKVAVAVNQSNHA*
>QZ2 04:5961359-5961540
MVRGKTQMKRIENPTSRQVTFSKRRNGLLKKAFELSVLCDAEVALIIFSTRGKLYEFASASVQKTIERYRTYTKDNVRNNTVQQDIEQIKADAEGLAKKLEALEAYKRKLLGEKLEDCSIDELHSLEVKLEKSLYIVRGRKAQLLEEQVRKLKEKEMMLRKNNEDLREKCKDQPLLVAPPAPVAAQDEHRQLTGDGMDVETELYIGLPGRENRPNKVAVAVNQSNHA*
>QZ3 04:5961359-5961540
MVRGKTQMKRIENPTSRQVTFSKRRNGLLKKAFELSVLCDAEVALIIFSTRGKLYEFASASVQKTIERYRTYTKDNVRNNTVQQDIEQIKADAEGLAKKLEALEAYKRKLLGEKLEDCSIDELHSLEVKLEKSLYIVRGRKAQLLEEQVRKLKEKEMMLRKNNEDLREKCKDQPLLVAPPAPVAAQDEHRQLTGDGMDVETELYIGLPGRENRPNKVAVAVNQSNHA*
>QZ4 04:5961359-5961540
MVRGKTQMKRIENPTSRQVTFSKRRNGLLKKAFELSVLCDAEVALIIFSTRGKLYEFASASVQKTIERYRTYTKDNVRNNTVQQDIEQIKADAEGLAKKLEALEAYKRKLLGEKLEDCSIDELHSLEVKLEKSLYIVRGRKAQLLEEQVRKLKEKEMMLRKNNEDLREKCKDQPLLVAPPAPVAAQDEHRQLTGDGMDVETELYIGLPGRENRPNKVAVAVNQSNHA*
>QZ5 04:5961359-5961540
MVRGKTQMKRIENPTSRQVTFSKRRNGLLKKAFELSVLCDAEVALIIFSTRGKLYEFASASVQKTIERYRTYTKDNVRNNTVQQDIEQIKADAEGLAKKLEALEAYKRKLLGEKLEDCSIDELHSLEVKLEKSLYIVRGRKAQLLEEQVRKLKEKEMMLRKNNEDLREKCKDQPLLVAPPAPVAAQDEHRQLTGDGMDVETELYIGLPGRENRPNKVAVAVNQSNHA*
>ZZ1 04:5961359-5961540
MVRGKTQMKRIENPTSRQVTFSKRRNGLLKKAFELSVLCDAEVALIIFSTRGKLYEFASASVQKTIERYRTYTKDNVRNNTVQQDIEQIKADAEGLAKKLEALEAYKRKLLGEKLEDCSIDELHSLEVKLEKSLYIVRGRKAQLLEEQVRKLKEKEMMLRKNNEDLREKCKDQPLLVAPPAPVAAQDEHRQLTGDGMDVETELYIGLPGRENRPNKVAVAVNQSNHA*
>ZZ2 04:5961359-5961540
MVRGKTQMKRIENPTSRQVTFSKRRNGLLKKAFELSVLCDAEVALIIFSTRGKLYEFASASVQKTIERYRTYTKDNVRNNTVQQDIEQIKADAEGLAKKLEALEAYKRKLLGEKLEDCSIDELHSLEVKLEKSLYIVRGRKAQLLEEQVRKLKEKEMMLRKNNEDLREKCKDQPLLVAPPAPVAAQDEHRQLTGDGMDVETELYIGLPGRENRPNKVAVAVNQSNHA*
>ZZ3 04:5961359-5961540
MVRGKTQMKRIENPTSRQVTFSKRRNGLLKKAFELSVLCDAEVALIIFSTRGKLYEFASASVQKTIERYRTYTKDNVRNNTVQQDIEQIKADAEGLAKKLEALEAYKRKLLGEKLEDCSIDELHSLEVKLEKSLYIVRGRKAQLLEEQVRKLKEKEMMLRKNNEDLREKCKDQPLLVAPPAPVAAQDEHRQLTGDGMDVETELYIGLPGRENRPNKVAVAVNQSNHA*
>ZZ4 04:5961359-5961540
MVRGKTQMKRIENPTSRQVTFSKRRNGLLKKAFELSVLCDAEVALIIFSTRGKLYEFASASVQKTIERYRTYTKDNVRNNTVQQDIEQIKADAEGLAKKLEALEAYKRKLLGEKLEDCSIDELHSLEVKLEKSLYIVRGRKAQLLEEQVRKLKEKEMMLRKNNEDLREKCKDQPLLVAPPAPVAAQDEHRQLTGDGMDVETELYIGLPGRENRPNKVAVAVNQSNHA*
>ZZ5 04:5961359-5961540
MVRGKTQMKRIENPTSRQVTFSKRRNGLLKKAFELSVLCDAEVALIIFSTRGKLYEFASASVQKTIERYRTYTKDNVRNNTVQQDIEQIKADAEGLAKKLEALEAYKRKLLGEKLEDCSIDELHSLEVKLEKSLYIVRGRKAQLLEEQVRKLKEKEMMLRKNNEDLREKCKDQPLLVAPPAPVAAQDEHRQLTGDGMDVETELYIGLPGRENRPNKVAVAVNQSNHA*
>BH1 04:5961359-5961540
MVRGKTQMKRIENPTSRQVTFSKRRNGLLKKAFELSVLCDAEVALIIFSTRGKLYEFASASVQKTIERYRTYTKDNVRNNTVQQDIEQIKADAEGLAKKLEALEAYKRKLLGEKLEDCSIDELHSLEVKLEKSLYIVRGRKAQLLEEQVRKLKEKEMMLRKNNEDLREKCKDQPLLVAPPAPVAAQDEHRQLTGDGMDVETELYIGLPGRENRPNKVAVAVNQSNHA*
>BH2 04:5961359-5961540
MVRGKTQMKRIENPTSRQVTFSKRRNGLLKKAFELSVLCDAEVALIIFSTRGKLYEFASASVQKTIERYRTYTKDNVRNNTVQQDIEQIKADAEGLAKKLEALEAYKRKLLGEKLEDCSIDELHSLEVKLEKSLYIVRGRKAQLLEEQVRKLKEKEMMLRKNNEDLREKCKDQPLLVAPPAPVAAQDEHRQLTGDGMDVETELYIGLPGRENRPNKVAVAVNQSNHA*
>BH3 04:5961359-5961540
MVRGKTQMKRIENPTSRQVTFSKRRNGLLKKAFELSVLCDAEVALIIFSTRGKLYEFASASVQKTIERYRTYTKDNVRNNTVQQDIEQIKADAEGLAKKLEALEAYKRKLLGEKLEDCSIDELHSLEVKLEKSLYIVRGRKAQLLEEQVRKLKEKEMMLRKNNEDLREKCKDQPLLVAPPAPVAAQDEHRQLTGDGMDVETELYIGLPGRENRPNKVAVAVNQSNHA*
>BH4 04:5961359-5961540
MVRGKTQMKRIENPTSRQVTFSKRRNGLLKKAFELSVLCDAEVALIIFSTRGKLYEFASASVQKTIERYRTYTKDNVRNNTVQQDIEQIKADAEGLAKKLEALEAYKRKLLGEKLEDCSIDELHSLEVKLEKSLYIVRGRKAQLLEEQVRKLKEKEMMLRKNNEDLREKCKDQPLLVAPPAPVAAQDEHRQLTGDGMDVETELYIGLPGRENRPNKVAVAVNQSNHA*
>BH5 04:5961359-5961540
MVRGKTQMKRIENPTSRQVTFSKRRNGLLKKAFELSVLCDAEVALIIFSTRGKLYEFASASVQKTIERYRTYTKDNVRNNTVQQDIEQIKADAEGLAKKLEALEAYKRKLLGEKLEDCSIDELHSLEVKLEKSLYIVRGRKAQLLEEQVRKLKEKEMMLRKNNEDLREKCKDQPLLVAPPAPVAAQDEHRQLTGDGMDVETELYIGLPGRENRPNKVAVAVNQSNHA*
>LZ1 04:5961359-5961540
MVRGKTQMKRIENPTSRQVTFSKRRNGLLKKAFELSVLCDAEVALIIFSTRGKLYEFASASVQKTIERYRTYTKDNVRNNTVQQDIEQIKADAEGLAKKLEALEAYKRKLLGEKLEDCSIDELHSLEVKLEKSLYIVRGRKAQLLEEQVRKLKEKEMMLRKNNEDLREKCKDQPLLVAPPAPVAAQDEHRQLTGDGMDVETELYIGLPGRENRPNKVAVAVNQSNHA*
>LZ2 04:5961359-5961540
MVRGKTQMKRIENPTSRQVTFSKRRNGLLKKAFELSVLCDAEVALIIFSTRGKLYEFASASVQKTIERYRTYTKDNVRNNTVQQDIEQIKADAEGLAKKLEALEAYKRKLLGEKLEDCSIDELHSLEVKLEKSLYIVRGRKAQLLEEQVRKLKEKEMMLRKNNEDLREKCKDQPLLVAPPAPVAAQDEHRQLTGDGMDVETELYIGLPGRENRPNKVAVAVNQSNHA*
>LZ3 04:5961359-5961540
MVRGKTQMKRIENPTSRQVTFSKRRNGLLKKAFELSVLCDAEVALIIFSTRGKLYEFASASVQKTIERYRTYTKDNVRNNTVQQDIEQIKADAEGLAKKLEALEAYKRKLLGEKLEDCSIDELHSLEVKLEKSLYIVRGRKAQLLEEQVRKLKEKEMMLRKNNEDLREKCKDQPLLVAPPAPVAAQDEHRQLTGDGMDVETELYIGLPGRENRPNKVAVAVNQSNHA*
>LZ4 04:5961359-5961540
MVRGKTQMKRIENPTSRQVTFSKRRNGLLKKAFELSVLCDAEVALIIFSTRGKLYEFASASVQKTIERYRTYTKDNVRNNTVQQDIEQIKADAEGLAKKLEALEAYKRKLLGEKLEDCSIDELHSLEVKLEKSLYIVRGRKAQLLEEQVRKLKEKEMMLRKNNEDLREKCKDQPLLVAPPAPVAAQDEHRQLTGDGMDVETELYIGLPGRENRPNKVAVAVNQSNHA*
>LZ5 04:5961359-5961540
MVRGKTQMKRIENPTSRQVTFSKRRNGLLKKAFELSVLCDAEVALIIFSTRGKLYEFASASVQKTIERYRTYTKDNVRNNTVQQDIEQIKADAEGLAKKLEALEAYKRKLLGEKLEDCSIDELHSLEVKLEKSLYIVRGRKAQLLEEQVRKLKEKEMMLRKNNEDLREKCKDQPLLVAPPAPVAAQDEHRQLTGDGMDVETELYIGLPGRENRPNKVAVAVNQSNHA*
>M1 04:5961359-5961540
MVRGKTQMKRIENPTSRQVTFSKRRNGLLKKAFELSVLCDAEVALIIFSTRGKLYEFASASVQKTIERYRTYTKDNVRNNTVQQDIEQIKADAEGLAKKLEALEAYKRKLLGEKLEDCSIDELHSLEVKLEKSLYIVRGRKAQLLEEQVRKLKEKEMMLRKNNEDLREKCKDQPLLVAPPAPVAAQDEHRQLTGDGMDVETELYIGLPGRENRPNKVAVAVNESNHA*
>M2 04:5961359-5961540
MVRGKTQMKRIENPTSRQVTFSKRRNGLLKKAFELSVLCDAEVALIIFSTRGKLYEFASASVQKTIERYRTYTKDNVRNNTVQQDIEQIKADAEGLAKKLEALEAYKRKLLGEKLEDCSIDELHSLEVKLEKSLYIVRGRKAQLLEEQVRKLKEKEMMLRKNNEDLREKCKDQPLLVAPPAPVAAQDEHRQLTGDGMDVETELYIGLPGRENRPNKVAVAVNQSNHA*
>M3 04:5961359-5961540
MVRGKTQMKRIENPTSRQVTFSKRRNGLLKKAFELSVLCDAEVALIIFSTRGKLYEFASASVQKTIERYRTYTKDNVRNNTVQQDIEQIKADAEGLAKKLEALEAYKRKLLGEKLEDCSIDELHSLEVKLEKSLYIVRGRKAQLLEEQVRKLKEKEMMLRKNNEDLREKCKDQPLLVAPPAPVAAQDEHRQLTGDGMDVETELYIGLPGRENRPNKVAVAVNQSNHA*
>M4 04:5961359-5961540
MVRGKTQMKRIENPTSRQVTFSKRRNGLLKKAFELSVLCDAEVALIIFSTRGKLYEFASASVQKTIERYRTYTKDNVRNNTVQQDIEQIKADAEGLAKKLEALEAYKRKLLGEKLEDCSIDELHSLEVKLEKSLYIVRGRKAQLLEEQVRKLKEKEMMLRKNNEDLREKCKDQPLLVAPPAPVAAQDEHRQLTGDGMDVETELYIGLPGRENRPNKVAVAVNQSNHA*
>M5 04:5961359-5961540
MVRGKTQMKRIENPTSRQVTFSKRRNGLLKKAFELSVLCDAEVALIIFSTRGKLYEFASASVQKTIERYRTYTKDNVRNNTVQQDIEQIKADAEGLAKKLEALEAYKRKLLGEKLEDCSIDELHSLEVKLEKSLYIVRGRKAQLLEEQVRKLKEKEMMLRKNNEDLREKCKDQPLLVAPPAPVAAQDEHRQLTGDGMDVETELYIGLPGRENRPNKVAVAVNQSNHA*
>M6 04:5961359-5961540
MVRGKTQMKRIENPTSRQVTFSKRRNGLLKKAFELSVLCDAEVALIIFSTRGKLYEFASASVQKTIERYRTYTKDNVRNNTVQQDIEQIKADAEGLAKKLEALEAYKRKLLGEKLEDCSIDELHSLEVKLEKSLYIVRGRKAQLLEEQVRKLKEKEMMLRKNNEDLREKCKDQPLLVAPPAPVAAQDEHRQLTGDGMDVETELYIGLPGRENRPNKVAVAVNQSNHA*
>M7 04:5961359-5961540
MVRGKTQMKRIENPTSRQVTFSKRRNGLLKKAFELSVLCDAEVALIIFSTRGKLYEFASASVQKTIERYRTYTKDNVRNNTVQQDIEQIKADAEGLAKKLEALEAYKRKLLGEKLEDCSIDELHSLEVKLEKSLYIVRGRKAQLLEEQVRKLKEKEMMLRKNNEDLREKCKDQPLLVAPPAPVAAQDEHRQLTGDGMDVETELYIGLPGRENRPNKVAVAVNQSNHA*
>M8 04:5961359-5961540
MVRGKTQMKRIENPTSRQVTFSKRRNGLLKKAFELSVLCDAEVALIIFSTRGKLYEFASASVQKTIERYRTYTKDNVRNNTVQQDIEQIKADAEGLAKKLEALEAYKRKLLGEKLEDCSIDELHSLEVKLEKSLYIVRGRKAQLLEEQVRKLKEKEMMLRKNNEDLREKCKDQPLLVAPPAPVAAQDEHRQLTGDGMDVETELYIGLPGRENRPNKVAVAVNQSNHA*
>S1 04:5961359-5961540
MVRGKTQMKRIENPTSRQVTFSKRRNGLLKKAFELSVLCDAEVALIIFSTRGKLYEFASASVQKTIERYRTYTKDNVRNNTVQQDIEQIKADAEGLAKKLEALEAYKRKLLGEKLEDCSIDELHSLEVKLEKSLYIVRGRKAQLLEEQVRKLKEKEMMLRKNNEDLREKCKDQPLLVAPPAPVAAQDEHRQLTGDGMDVETELYIGLPGRENRPNKVAVAVNQSNHA*
>S2 04:5961359-5961540
MVRGKTQMKRIENPTSRQVTFSKRRNGLLKKAFELSVLCDAEVALIIFSTRGKLYEFASASVQKTIERYRTYTKDNVRNNTVQQDIEQIKADAEGLAKKLEALEAYKRKLLGEKLEDCSIDELHSLEVKLEKSLYIVRGRKAQLLEEQVRKLKEKEMMLRKNNEDLREKCKDQPLLVAPPAPVAAQDEHRQLTGDGMDVETELYIGLPGRENRPNKVAVAVNQSNHA*
>S3 04:5961359-5961540
MVRGKTQMKRIENPTSRQVTFSKRRNGLLKKAFELSVLCDAEVALIIFSTRGKLYEFASASVQKTIERYRTYTKDNVRNNTVQQDIEQIKADAEGLAKKLEALEAYKRKLLGEKLEDCSIDELHSLEVKLEKSLYIVRGRKAQLLEEQVRKLKEKEMMLRKNNEDLREKCKDQPLLVAPPAPVAAQDEHRQLTGDGMDVETELYIGLPGRENRPNKVAVAVNQSNHA*
>S4 04:5961359-5961540
MVRGKTQMKRIENPTSRQVTFSKRRNGLLKKAFELSVLCDAEVALIIFSTRGKLYEFASASVQKTIERYRTYTKDNVRNNTVQQDIEQIKADAEGLAKKLEALEAYKRKLLGEKLEDCSIDELHSLEVKLEKSLYIVRGRKAQLLEEQVRKLKEKEMMLRKNNEDLREKCKDQPLLVAPPAPVAAQDEHRQLTGDGMDVETELYIGLPGRENRPNKVAVAVNQSNHA*
>S5 04:5961359-5961540
MVRGKTQMKRIENPTSRQVTFSKRRNGLLKKAFELSVLCDAEVALIIFSTRGKLYEFASASVQKTIERYRTYTKDNVRNNTVQQDIEQIKADAEGLAKKLEALEAYKRKLLGEKLEDCSIDELHSLEVKLEKSLYIVRGRKAQLLEEQVRKLKEKEMMLRKNNEDLREKCKDQPLLVAPPAPVAAQDEHRQLTGDGMDVETELYIGLPGRENRPNKVAVAVNQSNHA*
>S6 04:5961359-5961540
MVRGKTQMKRIENPTSRQVTFSKRRNGLLKKAFELSVLCDAEVALIIFSTRGKLYEFASASVQKTIERYRTYTKDNVRNNTVQQDIEQIKADAEGLAKKLEALEAYKRKLLGEKLEDCSIDELHSLEVKLEKSLYIVRGRKAQLLEEQVRKLKEKEMMLRKNNEDLREKCKDQPLLVAPPAPVAAQDEHRQLTGDGMDVETELYIGLPGRENRPNKVAVAVNQSNHA*
>S7 04:5961359-5961540
MVRGKTQMKRIENPTSRQVTFSKRRNGLLKKAFELSVLCDAEVALIIFSTRGKLYEFASASVQKTIERYRTYTKDNVRNNTVQQDIEQIKADAEGLAKKLEALEAYKRKLLGEKLEDCSIDELHSLEVKLEKSLYIVRGRKAQLLEEQVRKLKEKEMMLRKNNEDLREKCKDQPLLVAPPAPVAAQDEHRQLTGDGMDVETELYIGLPGRENRPNKVAVAVNQSNHA*
>S8 04:5961359-5961540
MVRGKTQMKRIENPTSRQVTFSKRRNGLLKKAFELSVLCDAEVALIIFSTRGKLYEFASASVQKTIERYRTYTKDNVRNNTVQQDIEQIKADAEGLAKKLEALEAYKRKLLGEKLEDCSIDELHSLEVKLEKSLYIVRGRKAQLLEEQVRKLKEKEMMLRKNNEDLREKCKDQPLLVAPPAPVAAQDEHRQLTGDGMDVETELYIGLPGRENRPNKVAVAVNQSNHA*
>S9 04:5961359-5961540
MVRGKTQMKRIENPTSRQVTFSKRRNGLLKKAFELSVLCDAEVALIIFSTRGKLYEFASASVQKTIERYRTYTKDNVRNNTVQQDIEQIKADAEGLAKKLEALEAYKRKLLGEKLEDCSIDELHSLEVKLEKSLYIVRGRKAQLLEEQVRKLKEKEMMLRKNNEDLREKCKDQPLLVAPPAPVAAQDEHRQLTGDGMDVETELYIGLPGRENRPNKVAVAVNQSNHA*
>S10 04:5961359-5961540
MVRGKTQMKRIENPTSRQVTFSKRRNGLLKKAFELSVLCDAEVALIIFSTRGKLYEFASASVQKTIERYRTYTKDNVRNNTVQQDIEQIKADAEGLAKKLEALEAYKRKLLGEKLEDCSIDELHSLEVKLEKSLYIVRGRKAQLLEEQVRKLKEKEMMLRKNNEDLREKCKDQPLLVAPPAPVAAQDEHRQLTGDGMDVETELYIGLPGRENRPNKVAVAVNQSNHA*
>S11 04:5961359-5961540
MVRGKTQMKRIENPTSRQVTFSKRRNGLLKKAFELSVLCDAEVALIIFSTRGKLYEFASASVQKTIERYRTYTKDNVRNNTVQQDIEQIKADAEGLAKKLEALEAYKRKLLGEKLEDCSIDELHSLEVKLEKSLYIVRGRKAQLLEEQVRKLKEKEMMLRKNNEDLREKCKDQPLLVAPPAPVAAQDEHLQLTGDGMDVETELYIGLPGRDNRPNKAAVAVNQSNHA*
>S12 04:5961359-5961540
MVRGKTQMKRIENPTSRQVTFSKRRNGLLKKAFELSVLCDAEVALIIFSTRGKLYEFASASVQKTIERYRTYTKDNVRNNTVQQDIEQIKADAEGLAKKLEALEAYKRKLLGEKLEDCSIDELHSLEVKLEKSLYIVRGRKAQLLEEQVRKLKEKEMMLRKNNEDLREKCKDQPLLVAPPAPVAAQDEHRQLTGDGMDVETELYIGLPGRENRPNKVAVAVNQSNHA*
>G1 04:5961359-5961540
MVRGKTQMKRIENPTSRQVTFSKRRNGLLKKAFELSVLCDAEVALIIFSTRGKLYEFASASVQKTIERYRTYTKDNVRNNTVQQDIEQIKADAEGLAKKLEALEAYKRKLLGEKLEDCSIDELHSLEVKLEKSLYIVRGRKAQLLEEQVRKLKEKEMMLRKNNEDLREKCKDQPLLVAPPAPVAAQDEHRQLTGDGMDVETELYIGLPGRENRPNKVAVAVNQSNHA*
>G2 04:5961359-5961540
MVRGKTQMKRIENPTSRQVTFSKRRNGLLKKAFELSVLCDAEVALIIFSTRGKLYEFASASVQKTIERYRTYTKDNVRNNTVQQDIEQIKADAEGLAKKLEALEAYKRKLLGEKLEDCSIDELHSLEVKLEKSLYIVRGRKAQLLEEQVRKLKEKEMMLRKNNEDLREKCKDQPLLVAPPAPVAAQDEHRQLTGDGMDVETELYIGLPGRENRPNKVAVAVNQSNHA*
>G3 04:5961359-5961540
MVRGKTQMKRIENPTSRQVTFSKRRNGLLKKAFELSVLCDAEVALIIFSTRGKLYEFASASVQKTIERYRTYTKDNVRNNTVQQDIEQIKADAEGLAKKLEALEAYKRKLLGEKLEDCSIDELHSLEVKLEKSLYIVRGRKAQLLEEQVRKLKEKEMMLRKNNEDLREKCKDQPLLVAPPAPVAAQDEHRQLTGDGMDVETELYIGLPGRENRPNKVAVAVNQSNHA*
>G4 04:5961359-5961540
MVRGKTQMKRIENPTSRQVTFSKRRNGLLKKAFELSVLCDAEVALIIFSTRGKLYEFASASVQKTIERYRTYTKDNVRNNTVQQDIEQIKADAEGLAKKLEALEAYKRKLLGEKLEDCSIDELHSLEVKLEKSLYIVRGRKAQLLEEQVRKLKEKEMMLRKNNEDLREKCKDQPLLVAPPAPVAAQDEHRQLTGDGMDVETELYIGLPGRENRPNKVAVAVNQSNHA*
>G5 04:5961359-5961540
MVRGKTQMKRIENPTSRQVTFSKRRNGLLKKAFELSVLCDAEVALIIFSTRGKLYEFASASVQKTIERYRTYTKDNVRNNTVQQDIEQIKADAEGLAKKLEALEAYKRKLLGEKLEDCSIDELHSLEVKLEKSLYIVRGRKAQLLEEQVRKLKEKEMMLRKNNEDLREKCKDQPLLVAPPAPVAAQDEHRQLTGDGMDVETELYIGLPGRENRPNKVAVAVNQSNHA*
>G6 04:5961359-5961540
MVRGKTQMKRIENPTSRQVTFSKRRNGLLKKAFELSVLCDAEVALIIFSTRGKLYEFASASVQKTIERYRTYTKDNVRNNTVQQDIEQIKADAEGLAKKLEALEAYKRKLLGEKLEDCSIDELHSLEVKLEKSLYIVRGRKAQLLEEQVRKLKEKEMMLRKNNEDLREKCKDQPLLVAPPAPVAAQDEHRQLTGDGMDVETELYIGLPGRENRPNKVAVAVNQSNHA*
>G7 04:5961359-5961540
MVRGKTQMKRIENPTSRQVTFSKRRNGLLKKAFELSVLCDAEVALIIFSTRGKLYEFASASVQKTIERYRTYTKDNVRNNTVQQDIEQIKADAEGLAKKLEALEAYKRKLLGEKLEDCSIDELHSLEVKLEKSLYIVRGRKAQLLEEQVRKLKEKEMMLRKNNEDLREKCKDQPLLVAPPAPVAAQDEHRQLTGDGMDVETELYIGLPGRENRPNKVAVAVNQSNHA*
>G8 04:5961359-5961540
MVRGKTQMKRIENPTSRQVTFSKRRNGLLKKAFELSVLCDAEVALIIFSTRGKLYEFASASVQKTIERYRTYTKDNVRNNTVQQDIEQIKADAEGLAKKLEALEAYKRKLLGEKLEDCSIDELHSLEVKLEKSLYIVRGRKAQLLEEQVRKLKEKEMMLRKNNEDLREKCKDQPLLVAPPAPVAAQDEHRQLTGDGMDVETELYIGLPGRENRPNKVAVAVNQSNHA*
>G9 04:5961359-5961540
MVRGKTQMKRIENPTSRQVTFSKRRNGLLKKAFELSVLCDAEVALIIFSTRGKLYEFASASVQKTIERYRTYTKDNVRNNTVQQDIEQIKADAEGLAKKLEALEAYKRKLLGEKLEDCSIDELHSLEVKLEKSLYIVRGRKAQLLEEQVRKLKEKEMMLRKNNEDLREKCKDQPLLVAPPAPVAAQDEHRQLTGDGMDVETELYIGLPGRENRPNKVAVAVNQSNHA*
>G10 04:5961359-5961540
MVRGKTQMKRIENPTSRQVTFSKRRNGLLKKAFELSVLCDAEVALIIFSTRGKLYEFASASVQKTIERYRTYTKDNVRNNTVQQDIEQIKADAEGLAKKLEALEAYKRKLLGEKLEDCSIDELHSLEVKLEKSLYIVRGRKAQLLEEQVRKLKEKEMMLRKNNEDLREKCKDQPLLVAPPAPVAAQDEHRQLTGDGMDVETELYIGLPGRENRPNKVAVAVNQSNHA*
>T1 04:5961359-5961540
MVRGKTQMKRIENPTSRQVTFSKRRNGLLKKAFELSVLCDAEVALIIFSTRGKLYEFASASVQKTIERYRTYTKDNVRNNTVQQDIEQIKADAEGLAKKLEALEAYKRKLLGEKLEDCSIDELHSLEVKLEKSLYIVRGRKAQLLEEQVRKLKEKEMMLRKNNEDLREKCKDQPLLVAPPAPVAAQDEHRQLTGDGMDVETELYIGLPGRENRPNKAAVAVNQSNHA*
>T2 04:5961359-5961540
MVRGKTQMKRIENPTSRQVTFSKRRNGLLKKAFELSVLCDAEVALIIFSTRGKLYEFASASAQKTIERYRTYTKDNVRNNTVQQDIEQIKADAEGLAKKLEALEAYKRKLLGEKLEDCSIDELHSLEVKLEKSLYIVRGRKAQLLEEQVRKLKEKEMMLRKNNEDLREKCKDQPLLVAPPAPVAAQDEHLQLTGDGMDVETELYIGLPGRDNRPNKAAAAVNQSNHA*
>T3 04:5961359-5961540
MVRGKTQMKRIENPTSRQVTFSKRRNGLLKKAFELSVLCDAEVALIIFSTRGKLYEFASASVQKTIERYRTYTKDNVRNNTVQQDIEQIKADAEGLAKKLEALEAYKRKLLGEKLEDCSIDELHSLEVKLEKSLYIVRGRKAQLLEEQVRKLKEKEMMLRKNNEDLREKCKDQPLLVAPPAPVAAQDEHRQLTGDGMDVETELYIGLPGRENRPNKAAVAVNQSNHA*
>T4 04:5961359-5961540
MVRGKTQMKRIENPTSRQVTFSKRRNGLLKKAFELSVLCDAEVALIIFSTRGKLYEFASASVQKTIERYRTYTKDNVRNNTVQQDIEQIKADAEGLAKKLEALEAYKRKLLGEKLEDCSIDELHSLEVKLEKSLYIVRGRKAQLLEEQVRKLKEKEMMLRKNNEDLREKCKDQPLLVAPPAPVAAQDEHRQLTGDGMDVETELYIGLPGRDNRPNKAAVAVNQSNHA*
>T5 04:5961359-5961540
MVRGKTQMKRIENPTSRQVTFSKRRNGLLKKAFELSVLCDAEVALIIFSTRGKLYEFASASVQKTIERYRTYTKDNVRNNTVQQDIEQIKADAEGLAKKLEALEAYKRKLLGEKLEDCSIDELHSLEVKLEKSLYIVRGRKAQLLEEQVRKLKEKEMMLRKNNEDLREKCKDQPLLVAPPAPVAAQDEHRQLTGDGMDVETELYIGLPGRENRPNKAAVAVNQSNHA*
>T6 04:5961359-5961540
MVRGKTQMKRIENPTSRQVTFSKRRNGLLKKAFELSVLCDAEVALIIFSTRGKLYEFASASVQKTIERYRTYTKDNVRNNTVQQDIEQIKADAEGLAKKLEALEAYKRKLLGEKLEDCSIDELHSLEVKLEKSLYIVRGRKAQLLEEQVRKLKEKEMMLRKNNEDLREKCKDQPLLVAPPAPVAAQDEHRQLTGDGMDVETELYIGLPGRENRPNKAAVAVNQSNHA*
>T7 04:5961359-5961540
MVRGKTQMKRIENPTSRQVTFSKRRNGLLKKAFELSVLCDAEVALIIFSTRGKLYEFASASAQKTIERYRTYTKDNVRNNTVQQDIEQIKADAEGLAKKLEALEAYKRKLLGEKLEDCSIDELHSLEVKLEKSLYIVRGRKAQLLEEQVRKLKEKEMMLRKNNEDLREKCKDQPLLVAPPAPVAAQDEHRQLTGDGMDVETELYIGLPGRENRPNKAAAAVNQSNHA*
>T8 04:5961359-5961540
MVRGKTQMKRIENPTSRQVTFSKRRNGLLKKAFELSVLCDAEVALIIFSTRGKLYEFASASVQKTIERYRTYTKDNVRNNTVQQDIEQIKADAEGLAKKLEALEAYKRKLLGEKLEDCSIDELHSLEVKLEKSLYIVRGRKAQLLEEQVRKLKEKEMMLRKNNEDLREKCKDQPLLVAPPAPVAAQDEHRQLTGDGMDVETELYIGLPGRENRPNKAAVAVNQSNHA*
>T9 04:5961359-5961540
MVRGKTQMKRIENPTSRQVTFSKRRNGLLKKAFELSVLCDAEVALIIFSTRGKLYEFASASVQKTIERYRTYTKDNVRNNTVQQDIEQIKADAEGLAKKLEALEAYKRKLLGEKLEDCSIDELHSLEVKLEKSLYIVRGRKAQLLEEQVRKLKEKEMMLRKNNEDLREKCKDQPLLVAPPAPVAAQDEHRQLTGDGMDVETELYIGLPGRENRPNKVAVAVNQSNHA*
>T10 04:5961359-5961540
MVRGKTQMKRIENPTSRQVTFSKRRNGLLKKAFELSVLCDAEVALIIFSTRGKLYEFASASVQKTIERYRTYTKDNVRNNTVQQDIEQIKADAEGLAKKLEALEAYKRKLLGEKLEDCSIDELHSLEVKLEKSLYIVRGRKAQLLEEQVRKLKEKEMMLRKNNEDLREKCKDQPLLVAPPAPVAAQDEHRQLTGDGMDVETELYIGLPGRDNRPNKAAVAVNQSNHA*
>T11 04:5961359-5961540
MVRGKTQMKRIENPTSRQVTFSKRRNGLLKKAFELSVLCDAEVALIIFSTRGKLYEFASASAQKTIERYRTYTKDNVRNNTVQQDIEQIKADAEGLAKKLEALEAYKRKLLGEKLEDCSIDELHSLEVKLEKSLYIVRGRKAQLLEEQVRKLKEKEMMLRKNNEDLREKCKDQPLLVAPPAPVAAQDEHRQLTGDGMDVETELYIGLPGRENRPNKAAAAVNQSNHA*
>T12 04:5961359-5961540
MVRGKTQMKRIENPTSRQVTFSKRRNGLLKKAFELSVLCDAEVALIIFSTRGKLYEFASASAQKTIERYRTYTKDNVRNNTVQQDIEQIKADAEGLAKKLEALEAYKRKLLGEKLEDCSIDELHSLEVKLEKSLYIVRGRKAQLLEEQVRKLKEKEMMLRKNNEDLREKCKDQPLLVAPPAPVAAQDEHRQLTGDGMDVETELYIGLPGRDNRPNKAAAAVNQSNHA*
>T13 04:5961359-5961540
MVRGKTQMKRIENPTSRQVTFSKRRNGLLKKAFELSVLCDAEVALIIFSTRGKLYEFASASVQKTIERYRTYTKDNVRNNTVQQDIEQIKADAEGLAKKLEALEAYKRKLLGEKLEDCSIDELHSLEVKLEKSLYIVRGRKAQLLEEQVRKLKEKEMMLRKNNEDLREKCKDQPLLVAPPAPVAAQDEHRQLTGDGMDVETELYIGLPGRENRPNKVAVAVNQSNHA*
>T14 04:5961359-5961540
MVRGKTQMKRIENPTSRQVTFSKRRNGLLKKAFELSVLCDAEVALIIFSTRGKLYEFASASAQKTIERYRTYTKDNVRNNTVQQDIEQIKADAEGLAKKLEALEAYKRKLLGEKLEDCSIDELHSLEVKLEKSLYIVRGRKAQLLEEQVRKLKEKEMMLRKNNEDLREKCKDQPLLVAPPAPVAAQDEHRQLTGDGMDVETELYIGLPGRDNRPNKAAAAVNQSNHA*
>T15 04:5961359-5961540
MVRGKTQMKRIENPTSRQVTFSKRRNGLLKKAFELSVLCDAEVALIIFSTRGKLYEFASASVQKTIERYRTYTKDNVRNNTVQQDIEQIKADAEGLAKKLEALEAYKRKLLGEKLEDCSIDELHSLEVKLEKSLYIVRGRKAQLLEEQVRKLKEKEMMLRKNNEDLREKCKDQPLLVAPPAPVAAQDEHRQLTGDGMDVETELYIGLPGRENRPNKAAVAVNQSNHA*
>T16 04:5961359-5961540
MVRGKTQMKRIENPTSRQVTFSKRRNGLLKKAFELSVLCDAEVALIIFSTRGKLYEFASASVQKTIERYRTYTKDNVRNNTVQQDIEQIKADAEGLAKKLEALEAYKRKLLGEKLEDCSIDELHSLEVKLEKSLYIVRGRKAQLLEEQVRKLKEKEMMLRKNNEDLREKCKDQPLLVAPPAPVAAQDEHRQLTGDGMDVETELYIGLPGRENRPNKAAVAVNQSNHA*
>A1 04:5961359-5961540
MVRGKTQMKRIENPTSRQVTFSKRRNGLLKKAFELSVLCDAEVALIIFSTRGKLYEFASASVQKTIERYRTYTKDNVRNNTVQQDIEQIKADAEGLAKKLEALEAYKRKLLGEKLEDCSIDELHSLEVKLEKSLYIVRGRKAQLLEEQVRKLKEKEMMLRKNNEDLREKCKDQPLLVAPPAPVAAQDEHLQLTGDGMDVETELYIGLPGRDNRPNKAAVAVNQSNHA*
>A2 04:5961359-5961540
MVRGKTQMKRIENPTSRQVTFSKRRNGLLKKAFELSVLCDAEVALIIFSTRGKLYEFASASVQKTIERYRTYTKDNVRNNTVQQDIEQIKADAEGLAKKLEALEAYKRKLLGEKLEDCSIDELHSLEVKLEKSLYIVRGRKAQLLEEQVRKLKEKEMMLRKNNEDLREKCKDQPLLVAPPAPVAAQDEHLQLTGDGMDVETELYIGLPGRDNRPNKAAVAVNQSNHA*
>A3 04:5961359-5961540
MVRGKTQMKRIENPTSRQVTFSKRRNGLLKKAFELSVLCDAEVALIIFSTRGKLYEFASASVQKTIERYRTYTKDNVRNNTVQQDIEQIKADAEGLAKKLEALEAYKRKLLGEKLEDCSIDELHSLEVKLEKSLYIVRGRKAQLLEEQVRKLKEKEMMLRKNNEDLREKCKDQPLLVAPPAPVAAQDEHLQLTGDGMDVETELYIGLPGRDNRPNKAAVAVNQSNHA*
>A4 04:5961359-5961540
MVRGKTQMKRIENPTSRQVTFSKRRNGLLKKAFELSVLCDAEVALIIFSTRGKLYEFASASVQKTIERYRTYTKDNVRNNTVQQDIEQIKADAEGLAKKLEALEAYKRKLLGEKLEDCSIDELHSLEVKLEKSLYIVRGRKAQLLEEQVRKLKEKEMMLRKNNEDLREKCKDQPLLVAPPAPVAAQDEHLQLTGDGMDVETELYIGLPGRDNRPNKAAVAVNQSNHA*
