# Supplementary material for: Genomic and phenotypic signatures provide insights into the wide adaptation of a global plant invader
Source: Plant Commun. 2024 Jan 13;5(4):100820. doi: 10.1016/j.xplc.2024.100820 (PMC11009367; doi:10.1016/j.xplc.2024.100820)
Supplement: Data S5. Protein sequence matrix of MADS51 gene in Supplemental Figure 17 [file mmc6.zip]

Archive with 1 entries (1 files):
- OsMADS51.fas
