# Supplementary material for: Genomic and phenotypic signatures provide insights into the wide adaptation of a global plant invader
Source: Plant Commun. 2024 Jan 13;5(4):100820. doi: 10.1016/j.xplc.2024.100820 (PMC11009367; doi:10.1016/j.xplc.2024.100820)
Supplement: Data S5. Protein sequence matrix of MADS51 gene in Supplemental Figure 17 [file mmc6.zip › OsMADS51.fas]

>OsMADS51|Chr12G027630.1
MARRGPVELRRIEDKTSRQVRFSKRRAGLFKKAFELALLCDAEVALLVFSPGGKLYEYASTSIEDTYERYQQFEGTRRNMNDDQSNDTQDEASDLQSRLRAITTWSTQNNAEEPDANELEKLEKLLIKALRDTKVKKMLAKNNGGCTGASTSSQNNDGPS*
>TS1 12:46634831-46647509
MARRGPVELRRIEDKTSRQVRFSKRRAGLFKKAFELALLCDAEVALLVFSPGGKLYEYASTSIEDTYERYQQFEGTRRNMNDDQSNDTQDEASDLQSRLRAITTWSTQNNAEEPDANELEKLEKLLIKALRDTKVKKMLAKNNGGCTGASTSSQNNDGPS*
>TS2 12:46634831-46647509
MARRGPVELRRIEDKTSRQVRFSKRRAGLFKKAFELALLCDAEVALLVFSPGGKLYEYASTSIEDTYERYQQFEGTRRNMNDDQSNDTQDEASDLQSRLRAITTWSTQNNAEEPDANELEKLEKLLIKALRDTKVKKMLAKNNGGCTGASTSSQNNDGPS*
>TS3 12:46634831-46647509
MARRGPVELRRIEDKTSRQVRFSKRRAGLFKKAFELALLCDAEVALLVFSPGGKLYEYASTSIEDTYERYQQFEGTRRNMNDDQSNDTQDEASDLQSRLRAITTWSTQNNAEEPDANELEKLEKLLIKALRDTKVKKMLAKNNGGCTGASTSSQNNDGPS*
>TS4 12:46634831-46647509
MARRGPVELRRIEDKTSRQVRFSKRRAGLFKKAFELALLCDAEVALLVFSPGGKLYEYASTSIEDTYERYQQFEGTRRNMNDDQSNDTQDEASDLQSRLRAITTWSTQNNAEEPDANELEKLEKLLIKALRDTKVKKMLAKNNGGCTGASTSSQNNDGPS*
>TS5 12:46634831-46647509
MARRGPVELRRIEDKTSRQVRFSKRRAGLFKKAFELALLCDAEVALLVFSPGGKLYEYASTSIEDTYERYQQFEGTRRNMNDDQSNDTQDEASDLQSRLRAITTWSTQNNAEEPDANELEKLEKLLIKALRDTKVKKMLAKNNGGCTGASTSSQNNDGPS*
>DY1 12:46634831-46647509
MARRGPVELRRIEDKTSRQVRFSKRRAGLFKKAFELALLCDAEVALLVFSPGGKLYEYASTSIEDTYERYQQFEGTRRNMNDDQSNDTQDEASDLQSRLRAITTWSTQNNAEEPDANELEKLEKLLIKALRDTKVKKMLAKNNGGCTGASTSSQNNDGPS*
>DY2 12:46634831-46647509
MARRGPVELRRIEDKTSRQVRFSKRRAGLFKKAFELALLCDAEVALLVFSPGGKLYEYASTSIEDTYERYQQFEGTRRNMNDDQSNDTQDEASDLQSRLRAITTWSTQNNAEEPDANELEKLEKLLIKALRDTKVKKMLAKNNGGCTGASTSSQNNDGPS*
>DY3 12:46634831-46647509
MARRGPVELRRIEDKTSRQVRFSKRRAGLFKKAFELALLCDAEVALLVFSPGGKLYEYASTSIEDTYERYQQFEGTRRNMNDDQSNDTQDEASDLQSRLRAITTWSTQNNAEEPDANELEKLEKLLIKALRDTKVKKMLAKNNGGCTGASTSSQNNDGPS*
>DY4 12:46634831-46647509
MARRGPVELRRIEDKTSRQVRFSKRRAGLFKKAFELALLCDAEVALLVFSPGGKLYEYASTSIEDTYERYQQFEGTRRNMNDDQSNDTQDEASDLQSRLRAITTWSTQNNAEEPDANELEKLEKLLIKALRDTKVKKMLAKNNGGCTGASTSSQNNDGPS*
>DY5 12:46634831-46647509
MARRGPVELRRIEDKTSRQVRFSKRRAGLFKKAFELALLCDAEVALLVFSPGGKLYEYASTSIEDTYERYQQFEGTRRNMNDDQSNDTQDEASDLQSRLRAITTWSTQNNAEEPDANELEKLEKLLIKALRDTKVKKMLAKNNGGCTGASTSSQNNDGPS*
>LYG1 12:46634831-46647509
MARRGPVELRRIEDKTSRQVRFSKRRAGLFKKAFELALLCDAEVALLVFSPGGKLYEYASTSIEDTYERYQQFEGTRRNMNDDQSNDTQDEASDLQSRLRAITTWSTQNNAEEPDANELEKLEKLLIKALRDTKVKKMLAKNNGGCTGASTSSQNNDGPS*
>LYG2 12:46634831-46647509
MARRGPVELRRIEDKTSRQVRFSKRRAGLFKKAFELALLCDAEVALLVFSPGGKLYEYASTSIEDTYERYQQFEGTRRNMNDDQSNDTQDEASDLQSRLRAITTWSTQNNAEEPDANELEKLEKLLIKALRDTKVKKMLAKNNGGCTGASTSSQNNDGPS*
>LYG3 12:46634831-46647509
MARRGPVELRRIEDKTSRQVRFSKRRAGLFKKAFELALLCDAEVALLVFSPGGKLYEYASTSIEDTYERYQQFEGTRRNMNDDQSNDTQDEASDLQSRLRAITTWSTQNNAEEPDANELEKLEKLLIKALRDTKVKKMLAKNNGGCTGASTSSQNNDGPS*
>LYG4 12:46634831-46647509
MARRGPVELRRIEDKTSRQVRFSKRRAGLFKKAFELALLCDAEVALLVFSPGGKLYEYASTSIEDTYERYQQFEGTRRNMNDDQSNDTQDEASDLQSRLRAITTWSTQNNAEEPDANELEKLEKLLIKALRDTKVKKMLAKNNGGCTGASTSSQNNDGPS*
>LYG5 12:46634831-46647509
MARRGPVELRRIEDKTSRQVRFSKRRAGLFKKAFELALLCDAEVALLVFSPGGKLYEYASTSIEDTYERYQQFEGTRRNMNDDQSNDTQDEASDLQSRLRAITTWSTQNNAEEPDANELEKLEKLLIKALRDTKVKKMLAKNNGGCTGASTSSQNNDGPS*
>YC1 12:46634831-46647509
MARRGPVELRRIEDKTSRQVRFSKRRAGLFKKAFELALLCDAEVALLVFSPGGKLYEYASTSIEDTYERYQQFEGTRRNMNDDQSNDTQDEASDLQSRLRAITTWSTQNNAEEPDANELEKLEKLLIKALRDTKVKKMLAKNNGGCTGASTSSQNNDGPS*
>YC2 12:46634831-46647509
MARRGPVELRRIEDKTSRQVRFSKRRAGLFKKAFELALLCDAEVALLVFSPGGKLYEYASTSIEDTYERYQQFEGTRRNMNDDQSNDTQDEASDLQSRLRAITTWSTQNNAEEPDANELEKLEKLLIKALRDTKVKKMLAKNNGGCTGASTSSQNNDGPS*
>YC3 12:46634831-46647509
MARRGPVELRRIEDKTSRQVRFSKRRAGLFKKAFELALLCDAEVALLVFSPGGKLYEYASTSIEDTYERYQQFEGTRRNMNDDQSNDTQDEASDLQSRLRAITTWSTQNNAEEPDANELEKLEKLLIKALRDTKVKKMLAKNNGGCTGASTSSQNNDGPS*
>YC4 12:46634831-46647509
MARRGPVELRRIEDKTSRQVRFSKRRAGLFKKAFELALLCDAEVALLVFSPGGKLYEYASTSIEDTYERYQQFEGTRRNMNDDQSNDTQDEASDLQSRLRAITTWSTQNNAEEPDANELEKLEKLLIKALRDTKVKKMLAKNNGGCTGASTSSQNNDGPS*
>YC5 12:46634831-46647509
MARRGPVELRRIEDKTSRQVRFSKRRAGLFKKAFELALLCDAEVALLVFSPGGKLYEYASTSIEDTYERYQQFEGTRRNMNDDQSNDTQDEASDLQSRLRAITTWSTQNNAEEPDANELEKLEKLLIKALRDTKVKKMLAKNNGGCTGASTSSQNNDGPS*
>SH1 12:46634831-46647509
MARRGPVELRRIEDKTSRQVRFSKRRAGLFKKAFELALLCDAEVALLVFSPGGKLYEYASTSIEDTYERYQQFEGTRRNMNDDQSNDTQDEASDLQSRLRAITTWSTQNNAEEPDANELEKLEKLLIKALRDTKVKKMLAKNNGGCTGASTSSQNNDGPS*
>SH2 12:46634831-46647509
MARRGPVELRRIEDKTSRQVRFSKRRAGLFKKAFELALLCDAEVALLVFSPGGKLYEYASTSIEDTYERYQQFEGTRRNMNDDQSNDTQDEASDLQSRLRAITTWSTQNNAEEPDANELEKLEKLLIKALRDTKVKKMLAKNNGGCTGASTSSQNNDGPS*
>SH3 12:46634831-46647509
MARRGPVELRRIEDKTSRQVRFSKRRAGLFKKAFELALLCDAEVALLVFSPGGKLYEYASTSIEDTYERYQQFEGTRRNMNDDQSNDTQDEASDLQSRLRAITTWSTQNNAEEPDANELEKLEKLLIKALRDTKVKKMLAKNNGGCTGASTSSQNNDGPS*
>SH4 12:46634831-46647509
MARRGPVELRRIEDKTSRQVRFSKRRAGLFKKAFELALLCDAEVALLVFSPGGKLYEYASTSIEDTYERYQQFEGTRRNMNDDQSNDTQDEASDLQSRLRAITTWSTQNNAEEPDANELEKLEKLLIKALRDTKVKKMLAKNNGGCTGASTSSQNNDGPS*
>SH5 12:46634831-46647509
MARRGPVELRRIEDKTSRQVRFSKRRAGLFKKAFELALLCDAEVALLVFSPGGKLYEYASTSIEDTYERYQQFEGTRRNMNDDQSNDTQDEASDLQSRLRAITTWSTQNNAEEPDANELEKLEKLLIKALRDTKVKKMLAKNNGGCTGASTSSQNNDGPS*
>CX1 12:46634831-46647509
MARRGPVELRRIEDKTSRQVRFSKRRAGLFKKAFELALLCDAEVALLVFSPGGKLYEYASTSIEDTYERYQQFEGTRRNMNDDQSNDTQDEASDLQSRLRAITTWSTQNNAEEPDANELEKLEKLLIKALRDTKVKKMLAKNNGGCTGASTSSQNNDGPS*
>CX2 12:46634831-46647509
MARRGPVELRRIEDKTSRQVRFSKRRAGLFKKAFELALLCDAEVALLVFSPGGKLYEYASTSIEDTYERYQQFEGTRRNMNDDQSNDTQDEASDLQSRLRAITTWSTQNNAEEPDANELEKLEKLLIKALRDTKVKKMLAKNNGGCTGASTSSQNNDGPS*
>CX3 12:46634831-46647509
MARRGPVELRRIEDKTSRQVRFSKRRAGLFKKAFELALLCDAEVALLVFSPGGKLYEYASTSIEDTYERYQQFEGTRRNMNDDQSNDTQDEASDLQSRLRAITTWSTQNNAEEPDANELEKLEKLLIKALRDTKVKKMLAKNNGGCTGASTSSQNNDGPS*
>CX4 12:46634831-46647509
MARRGPVELRRIEDKTSRQVRFSKRRAGLFKKAFELALLCDAEVALLVFSPGGKLYEYASTSIEDTYERYQQFEGTRRNMNDDQSNDTQDEASDLQSRLRAITTWSTQNNAEEPDANELEKLEKLLIKALRDTKVKKMLAKNNGGCTGASTSSQNNDGPS*
>CX5 12:46634831-46647509
MARRGPVELRRIEDKTSRQVRFSKRRAGLFKKAFELALLCDAEVALLVFSPGGKLYEYASTSIEDTYERYQQFEGTRRNMNDDQSNDTQDEASDLQSRLRAITTWSTQNNAEEPDANELEKLEKLLIKALRDTKVKKMLAKNNGGCTGASTSSQNNDGPS*
>TZ1 12:46634831-46647509
MARRGPVELRRIEDKTSRQVRFSKRRAGLFKKAFELALLCDAEVALLVFSPGGKLYEYASTSIEDTYERYQQFEGTRRNMNDDQSNDTQDEASDLQSRLRAITTWSTQNNAEEPDANELEKLEKLLIKALRDTKVKKMLAKNNGGCTGASTSSQNNDGPS*
>TZ2 12:46634831-46647509
MARRGPVELRRIEDKTSRQVRFSKRRAGLFKKAFELALLCDAEVALLVFSPGGKLYEYASTSIEDTYERYQQFEGTRRNMNDDQSNDTQDEASDLQSRLRAITTWSTQNNAEEPDANELEKLEKLLIKALRDTKVKKMLAKNNGGCTGASTSSQNNDGPS*
>TZ3 12:46634831-46647509
MARRGPVELRRIEDKTSRQVRFSKRRAGLFKKAFELALLCDAEVALLVFSPGGKLYEYASTSIEDTYERYQQFEGTRRNMNDDQSNDTQDEASDLQSRLRAITTWSTQNNAEEPDANELEKLEKLLIKALRDTKVKKMLAKNNGGCTGASTSSQNNDGPS*
>TZ4 12:46634831-46647509
MARRGPVELRRIEDKTSRQVRFSKRRAGLFKKAFELALLCDAEVALLVFSPGGKLYEYASTSIEDTYERYQQFEGTRRNMNDDQSNDTQDEASDLQSRLRAITTWSTQNNAEEPDANELEKLEKLLIKALRDTKVKKMLAKNNGGCTGASTSSQNNDGPS*
>TZ5 12:46634831-46647509
MARRGPVELRRIEDKTSRQVRFSKRRAGLFKKAFELALLCDAEVALLVFSPGGKLYEYASTSIEDTYERYQQFEGTRRNMNDDQSNDTQDEASDLQSRLRAITTWSTQNNAEEPDANELEKLEKLLIKALRDTKVKKMLAKNNGGCTGASTSSQNNDGPS*
>WZ1 12:46634831-46647509
MARRGPVELRRIEDKTSRQVRFSKRRAGLFKKAFELALLCDAEVALLVFSPGGKLYEYASTSIEDTYERYQQFEGTRRNMNDDQSNDTQDEASDLQSRLRAITTWSTQNNAEEPDANELEKLEKLLIKALRDTKVKKMLAKNNGGCTGASTSSQNNDGPS*
>WZ2 12:46634831-46647509
MARRGPVELRRIEDKTSRQVRFSKRRAGLFKKAFELALLCDAEVALLVFSPGGKLYEYASTSIEDTYERYQQFEGTRRNMNDDQSNDTQDEASDLQSRLRAITTWSTQNNAEEPDANELEKLEKLLIKALRDTKVKKMLAKNNGGCTGASTSSQNNDGPS*
>WZ3 12:46634831-46647509
MARRGPVELRRIEDKTSRQVRFSKRRAGLFKKAFELALLCDAEVALLVFSPGGKLYEYASTSIEDTYERYQQFEGTRRNMNDDQSNDTQDEASDLQSRLRAITTWSTQNNAEEPDANELEKLEKLLIKALRDTKVKKMLAKNNGGCTGASTSSQNNDGPS*
>WZ4 12:46634831-46647509
MARRGPVELRRIEDKTSRQVRFSKRRAGLFKKAFELALLCDAEVALLVFSPGGKLYEYASTSIEDTYERYQQFEGTRRNMNDDQSNDTQDEASDLQSRLRAITTWSTQNNAEEPDANELEKLEKLLIKALRDTKVKKMLAKNNGGCTGASTSSQNNDGPS*
>WZ5 12:46634831-46647509
MARRGPVELRRIEDKTSRQVRFSKRRAGLFKKAFELALLCDAEVALLVFSPGGKLYEYASTSIEDTYERYQQFEGTRRNMNDDQSNDTQDEASDLQSRLRAITTWSTQNNAEEPDANELEKLEKLLIKALRDTKVKKMLAKNNGGCTGASTSSQNNDGPS*
>FZ1 12:46634831-46647509
MARRGPVELRRIEDKTSRQVRFSKRRAGLFKKAFELALLCDAEVALLVFSPGGKLYEYASTSIEDTYERYQQFEGTRRNMNDDQSNDTQDEASDLQSRLRAITTWSTQNNAEEPDANELEKLEKLLIKALRDTKVKKMLAKNNGGCTGASTSSQNNDGPS*
>FZ2 12:46634831-46647509
MARRGPVELRRIEDKTSRQVRFSKRRAGLFKKAFELALLCDAEVALLVFSPGGKLYEYASTSIEDTYERYQQFEGTRRNMNDDQSNDTQDEASDLQSRLRAITTWSTQNNAEEPDANELEKLEKLLIKALRDTKVKKMLAKNNGGCTGASTSSQNNDGPS*
>FZ3 12:46634831-46647509
MARRGPVELRRIEDKTSRQVRFSKRRAGLFKKAFELALLCDAEVALLVFSPGGKLYEYASTSIEDTYERYQQFEGTRRNMNDDQSNDTQDEASDLQSRLRAITTWSTQNNAEEPDANELEKLEKLLIKALRDTKVKKMLAKNNGGCTGASTSSQNNDGPS*
>FZ4 12:46634831-46647509
MARRGPVELRRIEDKTSRQVRFSKRRAGLFKKAFELALLCDAEVALLVFSPGGKLYEYASTSIEDTYERYQQFEGTRRNMNDDQSNDTQDEASDLQSRLRAITTWSTQNNAEEPDANELEKLEKLLIKALRDTKVKKMLAKNNGGCTGASTSSQNNDGPS*
>FZ5 12:46634831-46647509
MARRGPVELRRIEDKTSRQVRFSKRRAGLFKKAFELALLCDAEVALLVFSPGGKLYEYASTSIEDTYERYQQFEGTRRNMNDDQSNDTQDEASDLQSRLRAITTWSTQNNAEEPDANELEKLEKLLIKALRDTKVKKMLAKNNGGCTGASTSSQNNDGPS*
>QZ1 12:46634831-46647509
MARRGPVELRRIEDKTSRQVRFSKRRAGLFKKAFELALLCDAEVALLVFSPGGKLYEYASTSIEDTYERYQQFEGTRRNMNDDQSNDTQDEASDLQSRLRAITTWSTQNNAEEPDANELEKLEKLLIKALRDTKVKKMLAKNNGGCTGASTSSQNNDGPS*
>QZ2 12:46634831-46647509
MARRGPVELRRIEDKTSRQVRFSKRRAGLFKKAFELALLCDAEVALLVFSPGGKLYEYASTSIEDTYERYQQFEGTRRNMNDDQSNDTQDEASDLQSRLRAITTWSTQNNAEEPDANELEKLEKLLIKALRDTKVKKMLAKNNGGCTGASTSSQNNDGPS*
>QZ3 12:46634831-46647509
MARRGPVELRRIEDKTSRQVRFSKRRAGLFKKAFELALLCDAEVALLVFSPGGKLYEYASTSIEDTYERYQQFEGTRRNMNDDQSNDTQDEASDLQSRLRAITTWSTQNNAEEPDANELEKLEKLLIKALRDTKVKKMLAKNNGGCTGASTSSQNNDGPS*
>QZ4 12:46634831-46647509
MARRGPVELRRIEDKTSRQVRFSKRRAGLFKKAFELALLCDAEVALLVFSPGGKLYEYASTSIEDTYERYQQFEGTRRNMNDDQSNDTQDEASDLQSRLRAITTWSTQNNAEEPDANELEKLEKLLIKALRDTKVKKMLAKNNGGCTGASTSSQNNDGPS*
>QZ5 12:46634831-46647509
MARRGPVELRRIEDKTSRQVRFSKRRAGLFKKAFELALLCDAEVALLVFSPGGKLYEYASTSIEDTYERYQQFEGTRRNMNDDQSNDTQDEASDLQSRLRAITTWSTQNNAEEPDANELEKLEKLLIKALRDTKVKKMLAKNNGGCTGASTSSQNNDGPS*
>ZZ1 12:46634831-46647509
MARRGPVELRRIEDKTSRQVRFSKRRAGLFKKAFELALLCDAEVALLVFSPGGKLYEYASTSIEDTYERYQQFEGTRRNMNDDQSNDTQDEASDLQSRLRAITTWSTQNNAEEPDANELEKLEKLLIKALRDTKVKKMLAKNNGGCTGASTSSQNNDGPS*
>ZZ2 12:46634831-46647509
MARRGPVELRRIEDKTSRQVRFSKRRAGLFKKAFELALLCDAEVALLVFSPGGKLYEYASTSIEDTYERYQQFEGTRRNMNDDQSNDTQDEASDLQSRLRAITTWSTQNNAEEPDANELEKLEKLLIKALRDTKVKKMLAKNNGGCTGASTSSQNNDGPS*
>ZZ3 12:46634831-46647509
MARRGPVELRRIEDKTSRQVRFSKRRAGLFKKAFELALLCDAEVALLVFSPGGKLYEYASTSIEDTYERYQQFEGTRRNMNDDQSNDTQDEASDLQSRLRAITTWSTQNNAEEPDANELEKLEKLLIKALRDTKVKKMLAKNNGGCTGASTSSQNNDGPS*
>ZZ4 12:46634831-46647509
MARRGPVELRRIEDKTSRQVRFSKRRAGLFKKAFELALLCDAEVALLVFSPGGKLYEYASTSIEDTYERYQQFEGTRRNMNDDQSNDTQDEASDLQSRLRAITTWSTQNNAEEPDANELEKLEKLLIKALRDTKVKKMLAKNNGGCTGASTSSQNNDGPS*
>ZZ5 12:46634831-46647509
MARRGPVELRRIEDKTSRQVRFSKRRAGLFKKAFELALLCDAEVALLVFSPGGKLYEYASTSIEDTYERYQQFEGTRRNMNDDQSNDTQDEASDLQSRLRAITTWSTQNNAEEPDANELEKLEKLLIKALRDTKVKKMLAKNNGGCTGASTSSQNNDGPS*
>BH1 12:46634831-46647509
MARRGPVELRRIEDKTSRQVRFSKRRAGLFKKAFELALLCDAEVALLVFSPGGKLYEYASTSIEDTYERYQQFEGTRRNMNDDQSNDTQDEASDLQSRLRAITTWSTQNNAEEPDANELEKLEKLLIKALRDTKVKKMLAKNNGGCTGASTSSQNNDGPS*
>BH2 12:46634831-46647509
MARRGPVELRRIEDKTSRQVRFSKRRAGLFKKAFELALLCDAEVALLVFSPGGKLYEYASTSIEDTYERYQQFEGTRRNMNDDQSNDTQDEASDLQSRLRAITTWSTQNNAEEPDANELEKLEKLLIKALRDTKVKKMLAKNNGGCTGASTSSQNNDGPS*
>BH3 12:46634831-46647509
MARRGPVELRRIEDKTSRQVRFSKRRAGLFKKAFELALLCDAEVALLVFSPGGKLYEYASTSIEDTYERYQQFEGTRRNMNDDQSNDTQDEASDLQSRLRAITTWSTQNNAEEPDANELEKLEKLLIKALRDTKVKKMLAKNNGGCTGASTSSQNNDGPS*
>BH4 12:46634831-46647509
MARRGPVELRRIEDKTSRQVRFSKRRAGLFKKAFELALLCDAEVALLVFSPGGKLYEYASTSIEDTYERYQQFEGTRRNMNDDQSNDTQDEASDLQSRLRAITTWSTQNNAEEPDANELEKLEKLLIKALRDTKVKKMLAKNNGGCTGASTSSQNNDGPS*
>BH5 12:46634831-46647509
MARRGPVELRRIEDKTSRQVRFSKRRAGLFKKAFELALLCDAEVALLVFSPGGKLYEYASTSIEDTYERYQQFEGTRRNMNDDQSNDTQDEASDLQSRLRAITTWSTQNNAEEPDANELEKLEKLLIKALRDTKVKKMLAKNNGGCTGASTSSQNNDGPS*
>LZ1 12:46634831-46647509
MARRGPVELRRIEDKTSRQVRFSKRRAGLFKKAFELALLCDAEVALLVFSPGGKLYEYASTSIEDTYERYQQFEGTRRNMNDDQSNDTQDEASDLQSRLRAITTWSTQNNAEEPDANELEKLEKLLIKALRDTKVKKMLAKNNGGCTGASTSSQNNDGPS*
>LZ2 12:46634831-46647509
MARRGPVELRRIEDKTSRQVRFSKRRAGLFKKAFELALLCDAEVALLVFSPGGKLYEYASTSIEDTYERYQQFEGTRRNMNDDQSNDTQDEASDLQSRLRAITTWSTQNNAEEPDANELEKLEKLLIKALRDTKVKKMLAKNNGGCTGASTSSQNNDGPS*
>LZ3 12:46634831-46647509
MARRGPVELRRIEDKTSRQVRFSKRRAGLFKKAFELALLCDAEVALLVFSPGGKLYEYASTSIEDTYERYQQFEGTRRNMNDDQSNDTQDEASDLQSRLRAITTWSTQNNAEEPDANELEKLEKLLIKALRDTKVKKMLAKNNGGCTGASTSSQNNDGPS*
>LZ4 12:46634831-46647509
MARRGPVELRRIEDKTSRQVRFSKRRAGLFKKAFELALLCDAEVALLVFSPGGKLYEYASTSIEDTYERYQQFEGTRRNMNDDQSNDTQDEASDLQSRLRAITTWSTQNNAEEPDANELEKLEKLLIKALRDTKVKKMLAKNNGGCTGASTSSQNNDGPS*
>LZ5 12:46634831-46647509
MARRGPVELRRIEDKTSRQVRFSKRRAGLFKKAFELALLCDAEVALLVFSPGGKLYEYASTSIEDTYERYQQFEGTRRNMNDDQSNDTQDEASDLQSRLRAITTWSTQNNAEEPDANELEKLEKLLIKALRDTKVKKMLAKNNGGCTGASTSSQNNDGPS*
>M1 12:46634831-46647509
MARRGPVELRRIEDKTSRQVRFSKRRAGLFKKAFELALLCDAEVALLVFSPGGKLYEYASTSIEDTYERYQQFEGTRRNMNDDQSNDTQDEASDLQSRLRAITTWSTQNNAEEPDANELEKLEKLLIKALRDTKVKKMLAKNNGGCTGASTSSQNNDGPS*
>M2 12:46634831-46647509
MARRGPVELRRIEDKTSRQVRFSKRRAGLFKKAFELALLCDAEVALLVFSPGGKLYEYASTSIEDTYERYQQFEGTRRNMNDDQSNDTQDEASDLQSRLRAITTWSTQNNAEEPDANELEKLEKLLIKALRDTKVKKMLAKNNGGCTGASTSSQNNDGPS*
>M3 12:46634831-46647509
MARRGPVELRRIEDKTSRQVRFSKRRAGLFKKAFELALLCDAEVALLVFSPGGKLYEYASTSIEDTYERYQQFEGTRRNMNDDQSNDTQDEASDLQSRLRAITTWSTQNNAEEPDANELEKLEKLLIKALRDTKVKKMLAKNNGGCTGASTSSQNNDGPS*
>M4 12:46634831-46647509
MARRGPVELRRIEDKTSRQVRFSKRRAGLFKKAFELALLCDAEVALLVFSPGGKLYEYASTSIEDTYERYQQFEGTRRNMNDDQSNDTQDEASDLQSRLRAITTWSTQNNAEEPDANELEKLEKLLIKALRDTKVKKMLAKNNGGCTGASTSSQNNDGPS*
>M5 12:46634831-46647509
MARRGPVELRRIEDKTSRQVRFSKRRAGLFKKAFELALLCDAEVALLVFSPGGKLYEYASTSIEDTYERYQQFEGTRRNMNDDQSNDTQDEASDLQSRLRAITTWSTQNNAEEPDANELEKLEKLLIKALRDTKVKKMLAKNNGGCTGASTSSQNNDGPS*
>M6 12:46634831-46647509
MARRGPVELRRIEDKTSRQVRFSKRRAGLFKKAFELALLCDAEVALLVFSPGGKLYEYASTSIEDTYERYQQFEGTRRNMNDDQSNDTQDEASDLQSRLRAITTWSTQNNAEEPDANELEKLEKLLIKALRDTKVKKMLAKNNGGCTGASTSSQNNDGPS*
>M7 12:46634831-46647509
MARRGPVELRRIEDKTSRQVRFSKRRAGLFKKAFELALLCDAEVALLVFSPGGKLYEYASTSIEDTYERYQQFEGTRRNMNDDQSNDTQDEASDLQSRLRAITTWSTQNNAEEPDANELEKLEKLLIKALRDTKVKKMLAKNNGGCTGASTSSQNNDGPS*
>M8 12:46634831-46647509
MARRGPVELRRIEDKTSRQVRFSKRRAGLFKKAFELALLCDAEVALLVFSPGGKLYEYASTSIEDTYERYQQFEGTRRNMNDDQSNDTQDEASDLQSRLRAITTWSTQNNAEEPDANELEKLEKLLIKALRDTKVKKMLAKNNGGCTGASTSSQNNDGPS*
>S1 12:46634831-46647509
MARRGPVELRRIEDKTSRQVRFSKRRAGLFKKAFELALLCDAEVALLVFSPGGKLYEYASTSIEDTYERYQQFEGTRRNMNDDQSNDTQDEASDLQSRLRAITTWSTQNNAEEPDANELEKLEKLLIKALRDTKVKKMLAKNNGGCTGASTSSQNNDGPS*
>S2 12:46634831-46647509
MARRGPVELRRIEDKTSRQVRFSKRRAGLFKKAFELALLCDAEVALLVFSPGGKLYEYASTSIEDTYERYQQFEGTRRNMNDDQSNDTQDEASDLQSRLRAITTWSTQNNAEEPDANELEKLEKLLIKALRDTKVKKMLAKNNGGCTGASTSSQNNDGPS*
>S3 12:46634831-46647509
MARRGPVELRRIEDKTSRQVRFSKRRAGLFKKAFELALLCDAEVALLVFSPGGKLYEYASTSIEDTYERYQQFEGTRRNMNDDQSNDTQDEASDLQSRLRAITTWSTQNNAEEPDANELEKLEKLLIKALRDTKVKKMLAKNNGGCTGASTSSQNNDGPS*
>S4 12:46634831-46647509
MARRGPVELRRIEDKTSRQVRFSKRRAGLFKKAFELALLCDAEVALLVFSPGGKLYEYASTSIEDTYERYQQFEGTRRNMNDDQSNDTQDEASDLQSRLRAITTWSTQNNAEEPDANELEKLEKLLIKALRDTKVKKMLAKNNGGCTGASTSSQNNDGPS*
>S5 12:46634831-46647509
MARRGPVELRRIEDKTSRQVRFSKRRAGLFKKAFELALLCDAEVALLVFSPGGKLYEYASTSIEDTYERYQQFEGTRRNMNDDQSNDTQDEASDLQSRLRAITTWSTQNNAEEPDANELEKLEKLLIKALRDTKVKKMLAKNNGGCTGASTSSQNNDGPS*
>S6 12:46634831-46647509
MARRGPVELRRIEDKTSRQVRFSKRRAGLFKKAFELALLCDAEVALLVFSPGGKLYEYASTSIEDTYERYQQFEGTRRNMNDDQSNDTQDEASDLQSRLRAITTWSTQNNAEEPDANELEKLEKLLIKALRDTKVKKMLAKNNGGCTGASTSSQNNDGPS*
>S7 12:46634831-46647509
MARRGPVELRRIEDKTSRQVRFSKRRAGLFKKAFELALLCDAEVALLVFSPGGKLYEYASTSIEDTYERYQQFEGTRRNMNDDQSNDTQDEASDLQSRLRAITTWSTQNNAEEPDANELEKLEKLLIKALRDTKVKKMLAKNNGGCTGASTSSQNNDGPS*
>S8 12:46634831-46647509
MARRGPVELRRIEDKTSRQVRFSKRRAGLFKKAFELALLCDAEVALLVFSPGGKLYEYASTSIEDTYERYQQFEGTRRNMNDDQSNDTQDEASDLQSRLRAITTWSTQNNAEEPDANELEKLEKLLIKALRDTKVKKMLAKNNGGCTGASTSSQNNDGPS*
>S9 12:46634831-46647509
MARRGPVELRRIEDKTSRQVRFSKRRAGLFKKAFELALLCDAEVALLVFSPGGKLYEYASTSIEDTYERYQQFEGTRRNMNDDQSNDTQDEASDLQSRLRAITTWSTQNNAEEPDANELEKLEKLLIKALRDTKVKKMLAKNNGGCTGASTSSQNNDGPS*
>S10 12:46634831-46647509
MARRGPVELRRIEDKTSRQVRFSKRRAGLFKKAFELALLCDAEVALLVFSPGGKLYEYASTSIEDTYERYQQFEGTRRNMNDDQSNDTQDEASDLQSRLRAITTWSTQNNAEEPDANELEKLEKLLIKALRDTKVKKMLAKNNGGCTGASTSSQNNDGPS*
>S11 12:46634831-46647509
MARRGPVELRRIEDKTSRQVRFSKRRAGLFKKAFELALLCDAEVALLVFSPGGKLYEYASTSIEDTYERYQQFEGTRRNMNDDQSNDTQDEASDLQSRLRAITTWSTQNNAEEPDANELEKLEKLLIKALRDTKVKKMLAKNNGGCTGASTSSQNNDGPS*
>S12 12:46634831-46647509
MARRGPVELRRIEDKTSRQVRFSKRRAGLFKKAFELALLCDAEVALLVFSPGGKLYEYASTSIEDTYERYQQFEGTRRNMNDDQSNDTQDEASDLQSRLRAITTWSTQNNAEEPDANELEKLEKLLIKALRDTKVKKMLAKNNGGCTGASTSSQNNDGPS*
>G1 12:46634831-46647509
MARRGPVELRRIEDKTSRQVRFSKRRAGLFKKAFELALLCDAEVALLVFSPGGKLYEYASTSIEDTYERYQQFEGTRRNMNDDQSNDTQDEASDLQSRLRAITTWSTQNNAEEPDANELEKLEKLLIKALRDTKVKKMLAKNNGGCTGASTSSQNNDGPS*
>G2 12:46634831-46647509
MARRGPVELRRIEDKTSRQVRFSKRRAGLFKKAFELALLCDAEVALLVFSPGGKLYEYASTSIEDTYERYQQFEGTRRNMNDDQSNDTQDEASDLQSRLRAITTWSTQNNAEEPDANELEKLEKLLIKALRDTKVKKMLAKNNGGCTGASTSSQNNDGPS*
>G3 12:46634831-46647509
MARRGPVELRRIEDKTSRQVRFSKRRAGLFKKAFELALLCDAEVALLVFSPGGKLYEYASTSIEDTYERYQQFEGTRRNMNDDQSNDTQDEASDLQSRLRAITTWSTQNNAEEPDANELEKLEKLLIKALRDTKVKKMLAKNNGGCTGASTSSQNNDGPS*
>G4 12:46634831-46647509
MARRGPVELRRIEDKTSRQVRFSKRRAGLFKKAFELALLCDAEVALLVFSPGGKLYEYASTSIEDTYERYQQFEGTRRNMNDDQSNDTQDEASDLQSRLRAITTWSTQNNAEEPDANELEKLEKLLIKALRDTKVKKMLAKNNGGCTGASTSSQNNDGPS*
>G5 12:46634831-46647509
MARRGPVELRRIEDKTSRQVRFSKRRAGLFKKAFELALLCDAEVALLVFSPGGKLYEYASTSIEDTYERYQQFEGTRRNMNDDQSNDTQDEASDLQSRLRAITTWSTQNNAEEPDANELEKLEKLLIKALRDTKVKKMLAKNNGGCTGASTSSQNNDGPS*
>G6 12:46634831-46647509
MARRGPVELRRIEDKTSRQVRFSKRRAGLFKKAFELALLCDAEVALLVFSPGGKLYEYASTSIEDTYERYQQFEGTRRNMNDDQSNDTQDEASDLQSRLRAITTWSTQNNAEEPDANELEKLEKLLIKALRDTKVKKMLAKNNGGCTGASTSSQNNDGPS*
>G7 12:46634831-46647509
MARRGPVELRRIEDKTSRQVRFSKRRAGLFKKAFELALLCDAEVALLVFSPGGKLYEYASTSIEDTYERYQQFEGTRRNMNDDQSNDTQDEASDLQSRLRAITTWSTQNNAEEPDANELEKLEKLLIKALRDTKVKKMLAKNNGGCTGASTSSQNNDGPS*
>G8 12:46634831-46647509
MARRGPVELRRIEDKTSRQVRFSKRRAGLFKKAFELALLCDAEVALLVFSPGGKLYEYASTSIEDTYERYQQFEGTRRNMNDDQSNDTQDEASDLQSRLRAITTWSTQNNAEEPDANELEKLEKLLIKALRDTKVKKMLAKNNGGCTGASTSSQNNDGPS*
>G9 12:46634831-46647509
MARRGPVELRRIEDKTSRQVRFSKRRAGLFKKAFELALLCDAEVALLVFSPGGKLYEYASTSIEDTYERYQQFEGTRRNMNDDQSNDTQDEASDLQSRLRAITTWSTQNNAEEPDANELEKLEKLLIKALRDTKVKKMLAKNNGGCTGASTSSQNNDGPS*
>G10 12:46634831-46647509
MARRGPVELRRIEDKTSRQVRFSKRRAGLFKKAFELALLCDAEVALLVFSPGGKLYEYASTSIEDTYERYQQFEGTRRNMNDDQSNDTQDEASDLQSRLRAITTWSTQNNAEEPDANELEKLEKLLIKALRDTKVKKMLAKNNGGCTGASTSSQNNDGPS*
>T1 12:46634831-46647509
MARRGPVELRRIEDKTSRQVRFSKRRAGLFKKAFELALLCDAEVALLVFSPGGKLYEYASTSIEDTYERYQQFEGTRRNMNDDQSNDTQDEASDLQSRLRAITTWSTQNNAEEPDANELEKLEKLLIKALRDTKVKKMLAKNNGGCTGASTSSQNNDGPS*
>T2 12:46634831-46647509
MARRGPVELRRIEDKTSRQVRFSKRRAGLFKKAFELALLCDAEVALLVFSPGGKLYEYASTSIEDTYERYQQFEGTRRNMNDDQSNDTQDEASDLQSRLRAITTWSTQNNAEEPDANELEKLEKLLIKALRDTKVKKMLAKNNGGCTGASTSSQNNDGPS*
>T3 12:46634831-46647509
MARRGPVELRRIEDKTSRQVRFSKRRAGLFKKAFELALLCDAEVALLVFSPGGKLYEYASTSIEDTYERYQQFEGTRRNMNDDQSNDTQDEASDLQSRLRAITTWSTQNNAEEPDANELEKLEKLLIKALRDTKVKKMLAKNNGGCTGASTSSQNNDGPS*
>T4 12:46634831-46647509
MARRGPVELRRIEDKTSRQVRFSKRRAGLFKKAFELALLCDAEVALLVFSPGGKLYEYASTSIEDTYERYQQFEGTRRNMNDDQSNDTQDEASDLQSRLRAITTWSTQNNAEEPDANELEKLEKLLIKALRDTKVKKMLAKNNGGCTGASTSSQNNDGPS*
>T5 12:46634831-46647509
MARRGPVELRRIEDKTSRQVRFSKRRAGLFKKAFELALLCDAEVALLVFSPGGKLYEYASTSIEDTYERYQQFEGTRRNMNDDQSNDTQDEASDLQSRLRAITTWSTQNNAEEPDANELEKLEKLLIKALRDTKVKKMLAKNNGGCTGASTSSQNNDGPS*
>T6 12:46634831-46647509
MARRGPVELRRIEDKTSRQVRFSKRRAGLFKKAFELALLCDAEVALLVFSPGGKLYEYASTSIEDTYERYQQFEGTRRNMNDDQSNDTQDEASDLQSRLRAITTWSTQNNAEEPDANELEKLEKLLIKALRDTKVKKMLAKNNGGCTGASTSSQNNDGPS*
>T7 12:46634831-46647509
MARRGPVELRRIEDKTSRQVRFSKRRAGLFKKAFELALLCDAEVALLVFSPGGKLYEYASTSIEDTYERYQQFEGTRRNMNDDQSNDTQDEASDLQSRLRAITTWSTQNNAEEPDANELEKLEKLLIKALRDTKVKKMLAKNNGGCTGASTSSQNNDGPS*
>T8 12:46634831-46647509
MARRGPVELRRIEDKTSRQVRFSKRRAGLFKKAFELALLCDAEVALLVFSPGGKLYEYASTSIEDTYERYQQFEGTRRNMNDDQSNDTQDEASDLQSRLRAITTWSTQNNAEEPDANELEKLEKLLIKALRDTKVKKMLAKNNGGCTGASTSSQNNDGPS*
>T9 12:46634831-46647509
MARRGPVELRRIEDKTSRQVRFSKRRAGLFKKAFELALLCDAEVALLVFSPGGKLYEYASTSIEDTYERYQQFEGTRRNMNDDQSNDTQDEASDLQSRLRAITTWSTQNNAEEPDANELEKLEKLLIKALRDTKVKKMLAKNNGGCTGASTSSQNNDGPS*
>T10 12:46634831-46647509
MARRGPVELRRIEDKTSRQVRFSKRRAGLFKKAFELALLCDAEVALLVFSPGGKLYEYASTSIEDTYERYQQFEGTRRNMNDDQSNDTQDEASDLQSRLRAITTWSTQNNAEEPDANELEKLEKLLIKALRDTKVKKMLAKNNGGCTGASTSSQNNDGPS*
>T11 12:46634831-46647509
MARRGPVELRRIEDKTSRQVRFSKRRAGLFKKAFELALLCDAEVALLVFSPGGKLYEYASTSIEDTYERYQQFEGTRRNMNDDQSNDTQDEASDLQSRLRAITTWSTQNNAEEPDANELEKLEKLLIKALRDTKVKKMLAKNNGGCTGASTSSQNNDGPS*
>T12 12:46634831-46647509
MARRGPVELRRIEDKTSRQVRFSKRRAGLFKKAFELALLCDAEVALLVFSPGGKLYEYASTSIEDTYERYQQFEGTRRNMNDDQSNDTQDEASDLQSRLRAITTWSTQNNAEEPDANELEKLEKLLIKALRDTKVKKMLAKNNGGCTGASTSSQNNDGPS*
>T13 12:46634831-46647509
MARRGPVELRRIEDKTSRQVRFSKRRAGLFKKAFELALLCDAEVALLVFSPGGKLYEYASTSIEDTYERYQQFEGTRRNMNDDQSNDTQDEASDLQSRLRAITTWSTQNNAEEPDANELEKLEKLLIKALRDTKVKKMLAKNNGGCTGASTSSQNNDGPS*
>T14 12:46634831-46647509
MARRGPVELRRIEDKTSRQVRFSKRRAGLFKKAFELALLCDAEVALLVFSPGGKLYEYASTSIEDTYERYQQFEGTRRNMNDDQSNDTQDEASDLQSRLRAITTWSTQNNAEEPDANELEKLEKLLIKALRDTKVKKMLAKNNGGCTGASTSSQNNDGPS*
>T15 12:46634831-46647509
MARRGPVELRRIEDKTSRQVRFSKRRAGLFKKAFELALLCDAEVALLVFSPGGKLYEYASTSIEDTYERYQQFEGTRRNMNDDQSNDTQDEASDLQSRLRAITTWSTQNNAEEPDANELEKLEKLLIKALRDTKVKKMLAKNNGGCTGASTSSQNNDGPS*
>T16 12:46634831-46647509
MARRGPVELRRIEDKTSRQVRFSKRRAGLFKKAFELALLCDAEVALLVFSPGGKLYEYASTSIEDTYERYQQFEGTRRNMNDDQSNDTQDEASDLQSRLRAITTWSTQNNAEEPDANELEKLEKLLIKALRDTKVKKMLAKNNGGCTGASTSSQNNDGPS*
>A1 12:46634831-46647509
MARRGPVEMRRIEEKMSHQVRFSKRCAGFFKKAFELTLLFDTEVALLIFSPGNKFYEYASNSIEDTYERYQQFEGTRRNMNDDQSNDTQDEASDLQSRLRAITTWSTQNNAEEPDANELEKLEKLLIKALRDTKVKKMLAKNNGGCTGASTSSQNNDGPS*
>A2 12:46634831-46647509
MARRGPVEMRRIEEKMSHQVRFSKRCAGFFKKTFDLTLLFDTEVALLIFSPGNKFYGYASNSIEDTYERYQQFEGTRRNMNDDQSNDTQDEASDLQSRLRAITTWSTQNNAEEPDANELEKLEKLLIKALRDTKVKKMLAKNNGGCTGASTSSQNNDGPS*
>A3 12:46634831-46647509
MARRGPVEMRRIEEKMSHQVRFSKRCAGFFKKAFELTLLFDTEVALLIFSPGNKFYEYASNSIEDTYERYQQFEGTRRNMNDDQSNDTQDEASDLQSRLRAITTWSTQNNAEEPDANELEKLEKLLIKALRDTKVKKMLAKNNGGCTGASTSSQNNDGPS*
>A4 12:46634831-46647509
MARRGPVEMRRIEEKMSHQVRFSKRCAGFFKKTFDLTLLFDTEVALLIFSPGNKFYGYASNSIEDTYERYQQFEGTRRNMNDDQSNDTQDEASDLQSRLRAITTWSTQNNAEEPDANELEKLEKLLIKALRDTKVKKMLAKNNGGCTGASTSSQNNDGPS*
