# Supplementary material for: Genomic and phenotypic signatures provide insights into the wide adaptation of a global plant invader
Source: Plant Commun. 2024 Jan 13;5(4):100820. doi: 10.1016/j.xplc.2024.100820 (PMC11009367; doi:10.1016/j.xplc.2024.100820)
Supplement: Data S6. Protein sequence matrix of MADS56 gene in Supplemental Figure 17 [file mmc7.zip › OsMADS56.fas]

>OsMADS56|Chr15G020020.1
MVRGKTEMKRIENATSRQVTFSKRRNGLLKKAFELSVLCDAEVALIVFSPRGKLYEFASAASIQKTIDRYKTYTREVVNNKTVQLDIHQAKADALSLANKLEALGKSKRKFLGENLEQCSIEELHSLEVKLERSIHIIRGKKTQLLEQQISKLKEKERALLKDNKELREKQRNLEEALAVPALNCIPPQPRDVGAPSNKDVDVVTDLHIGLPGTGRSSNRDSG*
>TS1 15:41958580-41969944
MVRGKTEMKRIENATSRQVTFSKRRNGLLKKAFELSVLCDAEVALIVFSPRGKLYEFASAASIQKTIDRYKTYTREVVNNKTVQLDIHQAKADALSLANKLEALGKSKRKFLGENLEQCSIEELHSLEVKLERSIHIIRGKKTQLLEQQISKLKEKERALLKDNKELREKQHNLEEALAVPALNCIPLQPRDVGAPSNKDVDVVTDLHIGLPGTGRSSNRDSG*
>TS2 15:41958580-41969944
MVRGKTEMKRIENATSRQVTFSKRRNGLLKKAFELSVLCDAEVALIVFSPRGKLYEFASAASIQKTIDRYKTYTREVVNNKTVQLDIHQAKADALSLANKLEALGKSKRKFLGENLEQCSIEELHSLEVKLERSIHIIRGKKTQLLEQQISKLKEKERALLKDNKELREKQHNLEEALAVPALNCIPLQPRDVGAPSNKDVDVVTDLHIGLPGTGRSSNRDSG*
>TS3 15:41958580-41969944
MVRGKTEMKRIENATSRQVTFSKRRNGLLKKAFELSVLCDAEVALIVFSPRGKLYEFASAASIQKTIDRYKTYTREVVNNKTVQLDIHQAKADALSLANKLEALGKSKRKFLGENLEQCSIEELHSLEVKLERSIHIIRGKKTQLLEQQISKLKEKERALLKDNKELREKQHNLEEALAVPALNCIPLQPRDVGAPSNKDVDVVTDLHIGLPGTGRSSNRDSG*
>TS4 15:41958580-41969944
MVRGKTEMKRIENATSRQVTFSKRRNGLLKKAFELSVLCDAEVALIVFSPRGKLYEFASAASIQKTIDRYKTYTREVVNNKTVQLDIHQAKADALSLANKLEALGKSKRKFLGENLEQCSIEELHSLEVKLERSIHIIRGKKTQLLEQQISKLKEKERALLKDNKELREKQHNLEEALAVPALNCIPLQPRDVGAPSNKDVDVVTDLHIGLPGTGRSSNRDSG*
>TS5 15:41958580-41969944
MVRGKTEMKRIENATSRQVTFSKRRNGLLKKAFELSVLCDAEVALIVFSPRGKLYEFASAASIQKTIDRYKTYTREVVNNKTVQLDIHQAKADALSLANKLEALGKSKRKFLGENLEQCSIEELHSLEVKLERSIHIIRGKKTQLLEQQISKLKEKERALLKDNKELREKQHNLEEALAVPALNCIPLQPRDVGAPSNKDVDVVTDLHIGLPGTGRSSNRDSG*
>DY1 15:41958580-41969944
MVRGKTEMKRIENATSRQVTFSKRRNGLLKKAFELSVLCDAEVALIVFSPRGKLYEFASAASIQKTIDRYKTYTREVVNNKTVQLDIHQAKADALSLANKLEALGKSKRKFLGENLEQCSIEELHSLEVKLERSIHIIRGKKTQLLEQQISKLKEKERALLKDNKELREKQRNLEEALAVPALNCIPPQPRDVGAPSNKDVDVVTDLHIGLPGTGRSSNRDSG*
>DY2 15:41958580-41969944
MVRGKTEMKRIENATSRQVTFSKRRNGLLKKAFELSVLCDAEVALIVFSPRGKLYEFASAASIQKTIDRYKTYTREVVNNKTVQLDIHQAKADALSLANKLEALGKSKRKFLGENLEQCSIEELHSLEVKLERSIHIIRGKKTQLLEQQISKLKEKERALLKDNKELREKQHNLEEALAVPALNCIPLQPRDVGAPSNKDVDVVTDLHIGLPGTGRSSNRDSG*
>DY3 15:41958580-41969944
MVRGKTEMKRIENATSRQVTFSKRRNGLLKKAFELSVLCDAEVALIVFSPRGKLYEFASAASIQKTIDRYKTYTREVVNNKTVQLDIHQAKADALSLANKLEALGKSKRKFLGENLEQCSIEELHSLEVKLERSIHIIRGKKTQLLEQQISKLKEKERALLKDNKELREKQRNLEEALAVPALNCIPPQPRDVGAPSNKDVDVVTDLHIGLPGTGRSSNRDSG*
>DY4 15:41958580-41969944
MVRGKTEMKRIENATSRQVTFSKRRNGLLKKAFELSVLCDAEVALIVFSPRGKLYEFASAASIQKTIDRYKTYTREVVNNKTVQLDIHQAKADALSLANKLEALGKSKRKFLGENLEQCSIEELHSLEVKLERSIHIIRGKKTQLLEQQISKLKEKERALLKDNKELREKQRNLEEALAVPALNCIPPQPRDVGAPSNKDVDVVTDLHIGLPGTGRSSNRDSG*
>DY5 15:41958580-41969944
MVRGKTEMKRIENATSRQVTFSKRRNGLLKKAFELSVLCDAEVALIVFSPRGKLYEFASAASIQKTIDRYKTYTREVVNNKTVQLDIHQAKADALSLANKLEALGKSKRKFLGENLEQCSIEELHSLEVKLERSIHIIRGKKTQLLEQQISKLKEKERALLKDNKELREKQRNLEEALAVPALNCIPPQPRDVGAPSNKDVDVVTDLHIGLPGTGRSSNRDSG*
>LYG1 15:41958580-41969944
MVRGKTEMKRIENATSRQVTFSKRRNGLLKKAFELSVLCDAEVALIVFSPRGKLYEFASAASIQKTIDRYKTYTREVVNNKTVQLDIHQAKADALSLANKLEALGKSKRKFLGENLEQCSIEELHSLEVKLERSIHIIRGKKTQLLEQQISKLKEKERALLKDNKELREKQHNLEEALAVPALNCIPLQPRDVGAPSNKDVDVVTDLHIGLPGTGCSSNRDSG*
>LYG2 15:41958580-41969944
MVRGKTEMKRIENATSRQVTFSKRRNGLLKKAFELSVLCDAEVALIVFSPRGKLYEFASAASIQKTIDRYKTYTREVVNNKTVQLDIHQAKADALSLANKLEALGKSKRKFLGENLEQCSIEELHSLEVKLERSIHIIRGKKTQLLEQQISKLKEKERALLKDNKELREKQRNLEEALAVPALNCIPPQPRDVGAPSNKDVDVVTDLHIGLPGTGRSSNRDSG*
>LYG3 15:41958580-41969944
MVRGKTEMKRIENATSRQVTFSKRRNGLLKKAFELSVLCDAEVALIVFSPRGKLYEFASAASIQKTIDRYKTYTREVVNNKTVQLDIHQAKADALSLANKLEALGKSKRKFLGENLEQCSIEELHSLEVKLERSIHIIRGKKTQLLEQQISKLKEKERALLKDNKELREKQRNLEEALAVPALNCIPPQPRDVGAPSNKDVDVVTDLHIGLPGTGRSSNRDSG*
>LYG4 15:41958580-41969944
MVRGKTEMKRIENATSRQVTFSKRRNGLLKKAFELSVLCDAEVALIVFSPRGKLYEFASAASIQKTIDRYKTYTREVVNNKTVQLDIHQAKADALSLANKLEALGKSKRKFLGENLEQCSIEELHSLEVKLERSIHIIRGKKTQLLEQQISKLKEKERALLKDNKELREKQRNLEEALAVPALNCIPPQPRDVGAPSNKDVDVVTDLHIGLPGTGRSSNRDSG*
>LYG5 15:41958580-41969944
MVRGKTEMKRIENATSRQVTFSKRRNGLLKKAFELSVLCDAEVALIVFSPRGKLYEFASAASIQKTIDRYKTYTREVVNNKTVQLDIHQAKADALSLANKLEALGKSKRKFLGENLEQCSIEELHSLEVKLERSIHIIRGKKTQLLEQQISKLKEKERALLKDNKELREKQHNLEEALAVPALNCIPLQPRDVGAPSNKDVDVVTDLHIGLPGTGRSSNRDSG*
>YC1 15:41958580-41969944
MVRGKTEMKRIENATSRQVTFSKRRNGLLKKAFELSVLCDAEVALIVFSPRGKLYEFASAASIQKTIDRYKTYTREVVNNKTVQLDIHQAKADALSLANKLEALGKSKRKFLGENLEQCSIEELHSLEVKLERSIHIIRGKKTQLLEQQISKLKEKERALLKDNKELREKQRNLEEALAVPALNCIPPQPRDVGAPSNKDVDVVTDLHIGLPGTGRSSNRDSG*
>YC2 15:41958580-41969944
MVRGKTEMKRIENATSRQVTFSKRRNGLLKKAFELSVLCDAEVALIVFSPRGKLYEFASAASIQKTIDRYKTYTREVVNNKTVQLDIHQAKADALSLANKLEALGKSKRKFLGENLEQCSIEELHSLEVKLERSIHIIRGKKTQLLEQQISKLKEKERALLKDNKELREKQRNLEEALAVPALNCIPPQPRDVGAPSNKDVDVVTDLHIGLPGTGRSSNRDSG*
>YC3 15:41958580-41969944
MVRGKTEMKRIENATSRQVTFSKRRNGLLKKAFELSVLCDAEVALIVFSPRGKLYEFASAASIQKTIDRYKTYTREVVNNKTVQLDIHQAKADALSLANKLEALGKSKRKFLGENLEQCSIEELHSLEVKLERSIHIIRGKKTQLLEQQISKLKEKERALLKDNKELREKQHNLEEALAVPALNCIPLQPRDVGAPSNKDVDVVTDLHIGLPGTGRSSNRDSG*
>YC4 15:41958580-41969944
MVRGKTEMKRIENATSRQVTFSKRRNGLLKKAFELSVLCDAEVALIVFSPRGKLYEFASAASIQKTIDRYKTYTREVVNNKTVQLDIHQAKADALSLANKLEALGKSKRKFLGENLEQCSIEELHSLEVKLERSIHIIRGKKTQLLEQQISKLKEKERALLKDNKELREKQRNLEEALAVPALNCIPPQPRDVGAPSNKDVDVVTDLHIGLPGTGRSSNRDSG*
>YC5 15:41958580-41969944
MVRGKTEMKRIENATSRQVTFSKRRNGLLKKAFELSVLCDAEVALIVFSPRGKLYEFASAASIQKTIDRYKTYTREVVNNKTVQLDIHQAKADALSLANKLEALGKSKRKFLGENLEQCSIEELHSLEVKLERSIHIIRGKKTQLLEQQISKLKEKERALLKDNKELREKQRNLEEALAVPALNCIPPQPRDVGAPSNKDVDVVTDLHIGLPGTGRSSNRDSG*
>SH1 15:41958580-41969944
MVRGKTEMKRIENATSRQVTFSKRRNGLLKKAFELSVLCDAEVALIVFSPRGKLYEFASAASIQKTIDRYKTYTREVVNNKTVQLDIHQAKADALSLANKLEALGKSKRKFLGENLEQCSIEELHSLEVKLERSIHIIRGKKTQLLEQQISKLKEKERALLKDNKELREKQRNLEEALAVPALNCIPPQPRDVGAPSNKDVDVVTDLHIGLPGTGRSSNRDSG*
>SH2 15:41958580-41969944
MVRGKTEMKRIENATSRQVTFSKRRNGLLKKAFELSVLCDAEVALIVFSPRGKLYEFASAASIQKTIDRYKTYTREVVNNKTVQLDIHQAKADALSLANKLEALGKSKRKFLGENLEQCSIEELHSLEVKLERSIHIIRGKKTQLLEQQISKLKEKERALLKDNKELREKQRNLEEALAVPALNCIPPQPRDVGAPSNKDVDVVTDLHIGLPGTGRSSNRDSG*
>SH3 15:41958580-41969944
MVRGKTEMKRIENATSRQVTFSKRRNGLLKKAFELSVLCDAEVALIVFSPRGKLYEFASAASIQKTIDRYKTYTREVVNNKTVQLDIHQAKADALSLANKLEALGKSKRKFLGENLEQCSIEELHSLEVKLERSIHIIRGKKTQLLEQQISKLKEKERALLKDNKELREKQRNLEEALAVPALNCIPPQPRDVGAPSNKDVDVVTDLHIGLPGTGRSSNRDSG*
>SH4 15:41958580-41969944
MVRGKTEMKRIENATSRQVTFSKRRNGLLKKAFELSVLCDAEVALIVFSPRGKLYEFASAASIQKTIDRYKTYTREVVNNKTVQLDIHQAKADALSLANKLEALGKSKRKFLGENLEQCSIEELHSLEVKLERSIHIIRGKKTQLLEQQISKLKEKERALLKDNKELREKQRNLEEALAVPALNCIPPQPRDVGAPSNKDVDVVTDLHIGLPGTGRSSNRDSG*
>SH5 15:41958580-41969944
MVRGKTEMKRIENATSRQVTFSKRRNGLLKKAFELSVLCDAEVALIVFSPRGKLYEFASAASIQKTIDRYKTYTREVVNNKTVQLDIHQAKADALSLANKLEALGKSKRKFLGENLEQCSIEELHSLEVKLERSIHIIRGKKTQLLEQQISKLKEKERALLKDNKELREKQRNLEEALAVPALNCIPPQPRDVGAPSNKDVDVVTDLHIGLPGTGRSSNRDSG*
>CX1 15:41958580-41969944
MVRGKTEMKRIENATSRQVTFSKRRNGLLKKAFELSVLCDAEVALIVFSPRGKLYEFASAASIQKTIDRYKTYTREVVNNKTVQLDIHQAKADALSLANKLEALGKSKRKFLGENLEQCSIEELHSLEVKLERSIHIIRGKKTQLLEQQISKLKEKERALLKDNKELREKQRNLEEALAVPALNCIPPQPRDVGAPSNKDVDVVTDLHIGLPGTGRSSNRDSG*
>CX2 15:41958580-41969944
MVRGKTEMKRIENATSRQVTFSKRRNGLLKKAFELSVLCDAEVALIVFSPRGKLYEFASAASIQKTIDRYKTYTREVVNNKTVQLDIHQAKADALSLANKLEALGKSKRKFLGENLEQCSIEELHSLEVKLERSIHIIRGKKTQLLEQQISKLKEKERALLKDNKELREKQRNLEEALAVPALNCIPPQPRDVGAPSNKDVDVVTDLHIGLPGTGRSSNRDSG*
>CX3 15:41958580-41969944
MVRGKTEMKRIENATSRQVTFSKRRNGLLKKAFELSVLCDAEVALIVFSPRGKLYEFASAASIQKTIDRYKTYTREVVNNKTVQLDIHQAKADALSLANKLEALGKSKRKFLGENLEQCSIEELHSLEVKLERSIHIIRGKKTQLLEQQISKLKEKERALLKDNKELREKQRNLEEALAVPALNCIPPQPRDVGAPSNKDVDVVTDLHIGLPGTGRSSNRDSG*
>CX4 15:41958580-41969944
MVRGKTEMKRIENATSRQVTFSKRRNGLLKKAFELSVLCDAEVALIVFSPRGKLYEFASAASIQKTIDRYKTYTREVVNNKTVQLDIHQAKADALSLANKLEALGKSKRKFLGENLEQCSIEELHSLEVKLERSIHIIRGKKTQLLEQQISKLKEKERALLKDNKELREKQRNLEEALAVPALNCIPPQPRDVGAPSNKDVDVVTDLHIGLPGTGRSSNRDSG*
>CX5 15:41958580-41969944
MVRGKTEMKRIENATSRQVTFSKRRNGLLKKAFELSVLCDAEVALIVFSPRGKLYEFASAASIQKTIDRYKTYTREVVNNKTVQLDIHQAKADALSLANKLEALGKSKRKFLGENLEQCSIEELHSLEVKLERSIHIIRGKKTQLLEQQISKLKEKERALLKDNKELREKQRNLEEALAVPALNCIPPQPRDVGAPSNKDVDVVTDLHIGLPGTGRSSNRDSG*
>TZ1 15:41958580-41969944
MVRGKTEMKRIENATSRQVTFSKRRNGLLKKAFELSVLCDAEVALIVFSPRGKLYEFASAASIQKTIDRYKTYTREVVNNKTVQLDIHQAKADALSLANKLEALGKSKRKFLGENLEQCSIEELHSLEVKLERSIHIIRGKKTQLLEQQISKLKEKERALLKDNKELREKQRNLEEALAVPALNCIPPQPRDVGAPSNKDVDVVTDLHIGLPGTGRSSNRDSG*
>TZ2 15:41958580-41969944
MVRGKTEMKRIENATSRQVTFSKRRNGLLKKAFELSVLCDAEVALIVFSPRGKLYEFASAASIQKTIDRYKTYTREVVNNKTVQLDIHQAKADALSLANKLEALGKSKRKFLGENLEQCSIEELHSLEVKLERSIHIIRGKKTQLLEQQISKLKEKERALLKDNKELREKQRNLEEALAVPALNCIPPQPRDVGAPSNKDVDVVTDLHIGLPGTGRSSNRDSG*
>TZ3 15:41958580-41969944
MVRGKTEMKRIENATSRQVTFSKRRNGLLKKAFELSVLCDAEVALIVFSPRGKLYEFASAASIQKTIDRYKTYTREVVNNKTVQLDIHQAKADALSLANKLEALGKSKRKFLGENLEQCSIEELHSLEVKLERSIHIIRGKKTQLLEQQISKLKEKERALLKDNKELREKQRNLEEALAVPALNCIPPQPRDVGAPSNKDVDVVTDLHIGLPGTGRSSNRDSG*
>TZ4 15:41958580-41969944
MVRGKTEMKRIENATSRQVTFSKRRNGLLKKAFELSVLCDAEVALIVFSPRGKLYEFASAASIQKTIDRYKTYTREVVNNKTVQLDIHQAKADALSLANKLEALGKSKRKFLGENLEQCSIEELHSLEVKLERSIHIIRGKKTQLLEQQISKLKEKERALLKDNKELREKQRNLEEALAVPALNCIPPQPRDVGAPSNKDVDVVTDLHIGLPGTGRSSNRDSG*
>TZ5 15:41958580-41969944
MVRGKTEMKRIENATSRQVTFSKRRNGLLKKAFELSVLCDAEVALIVFSPRGKLYEFASAASIQKTIDRYKTYTREVVNNKTVQLDIHQAKADALSLANKLEALGKSKRKFLGENLEQCSIEELHSLEVKLERSIHIIRGKKTQLLEQQISKLKEKERALLKDNKELREKQRNLEEALAVPALNCIPPQPRDVGAPSNKDVDVVTDLHIGLPGTGRSSNRDSG*
>WZ1 15:41958580-41969944
MVRGKTEMKRIENATSRQVTFSKRRNGLLKKAFELSVLCDAEVALIVFSPRGKLYEFASAASIQKTIDRYKTYTREVVNNKTVQLDIHQAKADALSLANKLEALGKSKRKFLGENLEQCSIEELHSLEVKLERSIHIIRGKKTQLLEQQISKLKEKERALLKDNKELREKQRNLEEALAVPALNCIPPQPRDVGAPSNKDVDVVTDLHIGLPGTGRSSNRDSG*
>WZ2 15:41958580-41969944
MVRGKTEMKRIENATSRQVTFSKRRNGLLKKAFELSVLCDAEVALIVFSPRGKLYEFASAASIQKTIDRYKTYTREVVNNKTVQLDIHQAKADALSLANKLEALGKSKRKFLGENLEQCSIEELHSLEVKLERSIHIIRGKKTQLLEQQISKLKEKERALLKDNKELREKQRNLEEALAVPALNCIPPQPRDVGAPSNKDVDVVTDLHIGLPGTGRSSNRDSG*
>WZ3 15:41958580-41969944
MVRGKTEMKRIENATSRQVTFSKRRNGLLKKAFELSVLCDAEVALIVFSPRGKLYEFASAASIQKTIDRYKTYTREVVNNKTVQLDIHQAKADALSLANKLEALGKSKRKFLGENLEQCSIEELHSLEVKLERSIHIIRGKKTQLLEQQISKLKEKERALLKDNKELREKQRNLEEALAVPALNCILPQPRDVGAPSNKDVDVVTDLHIGLPGTGRSSNRDSG*
>WZ4 15:41958580-41969944
MVRGKTEMKRIENATSRQVTFSKRRNGLLKKAFELSVLCDAEVALIVFSPRGKLYEFASAASIQKTIDRYKTYTREVVNNKTVQLDIHQAKADALSLANKLEALGKSKRKFLGENLEQCSIEELHSLEVKLERSIHIIRGKKTQLLEQQISKLKEKERALLKDNKELREKQRNLEEALAVPALNCIPPQPRDVGAPSNKDVDVVTDLHIGLPGTGRSSNRDSG*
>WZ5 15:41958580-41969944
MVRGKTEMKRIENATSRQVTFSKRRNGLLKKAFELSVLCDAEVALIVFSPRGKLYEFASAASIQKTIDRYKTYTREVVNNKTVQLDIHQAKADALSLANKLEALGKSKRKFLGENLEQCSIEELHSLEVKLERSIHIIRGKKTQLLEQQISKLKEKERALLKDNKELREKQRNLEEALAVPALNCIPPQPRDVGAPSNKDVDVVTDLHIGLPGTGRSSNRDSG*
>FZ1 15:41958580-41969944
MVRGKTEMKRIENATSRQVTFSKRRNGLLKKAFELSVLCDAEVALIVFSPRGKLYEFASAASIQKTIDRYKTYTREVVNNKTVQLDIHQAKADALSLANKLEALGKSKRKFLGENLEQCSIEELHSLEVKLERSIHIIRGKKTQLLEQQISKLKEKERALLKDNKELREKQRNLEEALAVPALNCIPPQPRDVGAPSNKDVDVVTDLHIGLPGTGRSSNRDSG*
>FZ2 15:41958580-41969944
MVRGKTEMKRIENATSRQVTFSKRRNGLLKKAFELSVLCDAEVALIVFSPRGKLYEFASAASIQKTIDRYKTYTREVVNNKTVQLDIHQAKADALSLANKLEALGKSKRKFLGENLEQCSIEELHSLEVKLERSIHIIRGKKTQLLEQQISKLKEKERALLKDNKELREKQRNLEEALAVPALNCIPPQPRDVGAPSNKDVDVVTDLHIGLPGTGRSSNRDSG*
>FZ3 15:41958580-41969944
MVRGKTEMKRIENATSRQVTFSKRRNGLLKKAFELSVLCDAEVALIVFSPRGKLYEFASAASIQKTIDRYKTYTREVVNNKTVQLDIHQAKADALSLANKLEALGKSKRKFLGENLEQCSIEELHSLEVKLERSIHIIRGKKTQLLEQQISKLKEKERALLKDNKELREKQRNLEEALAVPALNCILPQPRDVGAPSNKDVDVVTDLHIGLPGTGRSSNRDSG*
>FZ4 15:41958580-41969944
MVRGKTEMKRIENATSRQVTFSKRRNGLLKKAFELSVLCDAEVALIVFSPRGKLYEFASAASIQKTIDRYKTYTREVVNNKTVQLDIHQAKADALSLANKLEALGKSKRKFLGENLEQCSIEELHSLEVKLERSIHIIRGKKTQLLEQQISKLKEKERALLKDNKELREKQRNLEEALAVPALNCIPPQPRDVGAPSNKDVDVVTDLHIGLPGTGRSSNRDSG*
>FZ5 15:41958580-41969944
MVRGKTEMKRIENATSRQVTFSKRRNGLLKKAFELSVLCDAEVALIVFSPRGKLYEFASAASIQKTIDRYKTYTREVVNNKTVQLDIHQAKADALSLANKLEALGKSKRKFLGENLEQCSIEELHSLEVKLERSIHIIRGKKTQLLEQQISKLKEKERALLKDNKELREKQRNLEEALAVPALNCIPPQPRDVGAPSNKDVDVVTDLHIGLPGTGRSSNRDSG*
>QZ1 15:41958580-41969944
MVRGKTEMKRIENATSRQVTFSKRRNGLLKKAFELSVLCDAEVALIVFSPRGKLYEFASAASIQKTIDRYKTYTREVVNNKTVQLDIHQAKADALSLANKLEALGKSKRKFLGENLEQCSIEELHSLEVKLERSIHIIRGKKTQLLEQQISKLKEKERALLKDNKELREKQRNLEEALAVPALNCILPQPRDVGAPSNKDVDVVTDLHIGLPGTGRSSNRDSG*
>QZ2 15:41958580-41969944
MVRGKTEMKRIENATSRQVTFSKRRNGLLKKAFELSVLCDAEVALIVFSPRGKLYEFASAASIQKTIDRYKTYTREVVNNKTVQLDIHQAKADALSLANKLEALGKSKRKFLGENLEQCSIEELHSLEVKLERSIHIIRGKKTQLLEQQISKLKEKERALLKDNKELREKQRNLEEALAVPALNCILPQPRDVGAPSNKDVDVVTDLHIGLPGTGRSSNRDSG*
>QZ3 15:41958580-41969944
MVRGKTEMKRIENATSRQVTFSKRRNGLLKKAFELSVLCDAEVALIVFSPRGKLYEFASAASIQKTIDRYKTYTREVVNNKTVQLDIHQAKADALSLANKLEALGKSKRKFLGENLEQCSIEELHSLEVKLERSIHIIRGKKTQLLEQQISKLKEKERALLKDNKELREKQRNLEEALAVPALNCILPQPRDVGAPSNKDVDVVTDLHIGLPGTGRSSNRDSG*
>QZ4 15:41958580-41969944
MVRGKTEMKRIENATSRQVTFSKRRNGLLKKAFELSVLCDAEVALIVFSPRGKLYEFASAASIQKTIDRYKTYTREVVNNKTVQLDIHQAKADALSLANKLEALGKSKRKFLGENLEQCSIEELHSLEVKLERSIHIIRGKKTQLLEQQISKLKEKERALLKDNKELREKQRNLEEALAVPALNCIPPQPRDVGAPSNKDVDVVTDLHIGLPGTGRSSNRDSG*
>QZ5 15:41958580-41969944
MVRGKTEMKRIENATSRQVTFSKRRNGLLKKAFELSVLCDAEVALIVFSPRGKLYEFASAASIQKTIDRYKTYTREVVNNKTVQLDIHQAKADALSLANKLEALGKSKRKFLGENLEQCSIEELHSLEVKLERSIHIIRGKKTQLLEQQISKLKEKERALLKDNKELREKQRNLEEALAVPALNCILPQPRDVGAPSNKDVDVVTDLHIGLPGTGRSSNRDSG*
>ZZ1 15:41958580-41969944
MVRGKTEMKRIENATSRQVTFSKRRNGLLKKAFELSVLCDAEVALIVFSPRGKLYEFASAASIQKTIDRYKTYTREVVNNKTVQLDIHQAKADALSLANKLEALGKSKRKFLGENLEQCSIEELHSLEVKLERSIHIIRGKKTQLLEQQISKLKEKERALLKDNKELREKQRNLEEALAVPALNCIPPQPRDVGAPSNKDVDVVTDLHIGLPGTGRSSNRDSG*
>ZZ2 15:41958580-41969944
MVRGKTEMKRIENATSRQVTFSKRRNGLLKKAFELSVLCDAEVALIVFSPRGKLYEFASAASIQKTIDRYKTYTREVVNNKTVQLDIHQAKADALSLANKLEALGKSKRKFLGENLEQCSIEELHSLEVKLERSIHIIRGKKTQLLEQQISKLKEKERALLKDNKELREKQRNLEEALAVPALNCIPPQPRDVGAPSNKDVDVVTDLHIGLPGTGRSSNRDSG*
>ZZ3 15:41958580-41969944
MVRGKTEMKRIENATSRQVTFSKRRNGLLKKAFELSVLCDAEVALIVFSPRGKLYEFASAASIQKTIDRYKTYTREVVNNKTVQLDIHQAKADALSLANKLEALGKSKRKFLGENLEQCSIEELHSLEVKLERSIHIIRGKKTQLLEQQISKLKEKERALLKDNKELREKQRNLEEALAVPALNCIPPQPRDVGAPSNKDVDVVTDLHIGLPGTGRSSNRDSG*
>ZZ4 15:41958580-41969944
MVRGKTEMKRIENATSRQVTFSKRRNGLLKKAFELSVLCDAEVALIVFSPRGKLYEFASAASIQKTIDRYKTYTREVVNNKTVQLDIHQAKADALSLANKLEALGKSKRKFLGENLEQCSIEELHSLEVKLERSIHIIRGKKTQLLEQQISKLKEKERALLKDNKELREKQRNLEEALAVPALNCIPPQPRDVGAPSNKDVDVVTDLHIGLPGTGRSSNRDSG*
>ZZ5 15:41958580-41969944
MVRGKTEMKRIENATSRQVTFSKRRNGLLKKAFELSVLCDAEVALIVFSPRGKLYEFASAASIQKTIDRYKTYTREVVNNKTVQLDIHQAKADALSLANKLEALGKSKRKFLGENLEQCSIEELHSLEVKLERSIHIIRGKKTQLLEQQISKLKEKERALLKDNKELREKQRNLEEALAVPALNCIPPQPRDVGAPSNKDVDVVTDLHIGLPGTGRSSNRDSG*
>BH1 15:41958580-41969944
MVRGKTEMKRIENATSRQVTFSKRRNGLLKKAFELSVLCDAEVALIVFSPRGKLYEFASAASIQKTIDRYKTYTREVVNNKTVQLDIHQAKADALSLANKLEALGKSKRKFLGENLEQCSIEELHSLEVKLERSIHIIRGKKTQLLEQQISKLKEKERALLKDNKELREKQRNLEEALAVPALNCIPPQPRDVGAPSNKDVDVVTDLHIGLPGTGRSSNRDSG*
>BH2 15:41958580-41969944
MVRGKTEMKRIENATSRQVTFSKRRNGLLKKAFELSVLCDAEVALIVFSPRGKLYEFASAASIQKTIDRYKTYTREVVNNKTVQLDIHQAKADALSLANKLEALGKSKRKFLGENLEQCSIEELHSLEVKLERSIHIIRGKKTQLLEQQISKLKEKERALLKDNKELREKQRNLEEALAVPALNCIPPQPRDVGAPSNKDVDVVTDLHIGLPGTGRSSNRDSG*
>BH3 15:41958580-41969944
MVRGKTEMKRIENATSRQVTFSKRRNGLLKKAFELSVLCDAEVALIVFSPRGKLYEFASAASIQKTIDRYKTYTREVVNNKTVQLDIHQAKADALSLANKLEALGKSKRKFLGENLEQCSIEELHSLEVKLERSIHIIRGKKTQLLEQQISKLKEKERALLKDNKELREKQRNLEEALAVPALNCIPPQPRDVGAPSNKDVDVVTDLHIGLPGTGRSSNRDSG*
>BH4 15:41958580-41969944
MVRGKTEMKRIENATSRQVTFSKRRNGLLKKAFELSVLCDAEVALIVFSPRGKLYEFASAASIQKTIDRYKTYTREVVNNKTVQLDIHQAKADALSLANKLEALGKSKRKFLGENLEQCSIEELHSLEVKLERSIHIIRGKKTQLLEQQISKLKEKERALLKDNKELREKQRNLEEALAVPALNCIPPQPRDVGAPSNKDVDVVTDLHIGLPGTGRSSNRDSG*
>BH5 15:41958580-41969944
MVRGKTEMKRIENATSRQVTFSKRRNGLLKKAFELSVLCDAEVALIVFSPRGKLYEFASAASIQKTIDRYKTYTREVVNNKTVQLDIHQAKADALSLANKLEALGKSKRKFLGENLEQCSIEELHSLEVKLERSIHIIRGKKTQLLEQQISKLKEKERALLKDNKELREKQRNLEEALAVPALNCIPPQPRDVGAPSNKDVDVVTDLHIGLPGTGRSSNRDSG*
>LZ1 15:41958580-41969944
MVRGKTEMKRIENATSRQVTFSKRRNGLLKKAFELSVLCDAEVALIVFSPRGKLYEFASAASIQKTIDRYKTYTREVVNNKTVQLDIHQAKADALSLANKLEALGKSKRKFLGENLEQCSIEELHSLEVKLERSIHIIRGKKTQLLEQQISKLKEKERALLKDNKELREKQRNLEEALAVPALNCIPPQPRDVGAPSNKDVDVVTDLHIGLPGTGRSSNRDSG*
>LZ2 15:41958580-41969944
MVRGKTEMKRIENATSRQVTFSKRRNGLLKKAFELSVLCDAEVALIVFSPRGKLYEFASAASIQKTIDRYKTYTREVVNNKTVQLDIHQAKADALSLANKLEALGKSKRKFLGENLEQCSIEELHSLEVKLERSIHIIRGKKTQLLEQQISKLKEKERALLKDNKELREKQRNLEEALAVPALNCIPPQPRDVGAPSNKDVDVVTDLHIGLPGTGRSSNRDSG*
>LZ3 15:41958580-41969944
MVRGKTEMKRIENATSRQVTFSKRRNGLLKKAFELSVLCDAEVALIVFSPRGKLYEFASAASIQKTIDRYKTYTREVVNNKTVQLDIHQAKADALSLANKLEALGKSKRKFLGENLEQCSIEELHSLEVKLERSIHIIRGKKTQLLEQQISKLKEKERALLKDNKELREKQRNLEEALAVPALNCIPPQPRDVGAPSNKDVDVVTDLHIGLPGTGRSSNRDSG*
>LZ4 15:41958580-41969944
MVRGKTEMKRIENATSRQVTFSKRRNGLLKKAFELSVLCDAEVALIVFSPRGKLYEFASAASIQKTIDRYKTYTREVVNNKTVQLDIHQAKADALSLANKLEALGKSKRKFLGENLEQCSIEELHSLEVKLERSIHIIRGKKTQLLEQQISKLKEKERALLKDNKELREKQRNLEEALAVPALNCIPPQPRDVGAPSNKDVDVVTDLHIGLPGTGRSSNRDSG*
>LZ5 15:41958580-41969944
MVRGKTEMKRIENATSRQVTFSKRRNGLLKKAFELSVLCDAEVALIVFSPRGKLYEFASAASIQKTIDRYKTYTREVVNNKTVQLDIHQAKADALSLANKLEALGKSKRKFLGENLEQCSIEELHSLEVKLERSIHIIRGKKTQLLEQQISKLKEKERALLKDNKELREKQRNLEEALAVPALNCIPPQPRDVGAPSNKDVDVVTDLHIGLPGTGRSSNRDSG*
>M1 15:41958580-41969944
MVRGKTEMKRIENATSRQVTFSKRRNGLLKKAFELSVLCDAEVALIVFSPRGKLYEFASAASIQKTIDRYKTYTREVVNNKTVQLDIHQAKADALSLANKLEALGKSKRKFLGENLEQCSIEELHSLEVKLERSIHIIRGKKTQLLEQQISKLKEKERALLKDNKELREKQRNLEEALAVPALNCIPPQPRDVGAPSNKDVDVVTDLHIGLPGTGRSSNRDSG*
>M2 15:41958580-41969944
MVRGKTEMKRIENATSRQVTFSKRRNGLLKKAFELSVLCDAEVALIVFSPRGKLYEFASAASIQKTIDRYKTYTREVVNNKTVQLDIHQAKADALSLANKLEALGKSKRKFLGENLEQCSIEELHSLEVKLERSIHIIRGKKTQLLEQQISKLKEKERALLKDNKELREKQHNLEEALAVPALNCIPLQPRDVGAPSNKDVDVVTDLHIGLPGTGRSSNRDSG*
>M3 15:41958580-41969944
MVRGKTEMKRIENATSRQVTFSKRRNGLLKKAFELSVLCDAEVALIVFSPRGKLYEFASAASIQKTIDRYKTYTREVVNNKTVQLDIHQAKADALSLANKLEALGKSKRKFLGENLEQCSIEELHSLEVKLERSIHIIRGKKTQLLEQQISKLKEKERALLKDNKELREKQRNLEEALAVPALNCIAPQPRDVGAPSNKDVDVVTDLHIGLPGTGRSSNQDSG*
>M4 15:41958580-41969944
MVRGKTEMKRIENATSRQVTFSKRRNGLLKKAFELSVLCDAEVALIVFSPRGKLYEFASAASIQKTIDRYKTYTREVVNNKTVQLDIHQAKADALSLANKLEALGKSKRKFLGENLEQCSIEELHSLEVKLERSIHIIRGKKTQLLEQQISKLKEKERALLKDNKELREKQRNLEEALAVPALNCIPPQPRDVGAPSNKDVDVVTDLHIGLPGTGRSSNRDSG*
>M5 15:41958580-41969944
MVRGKTEMKRIENATSRQVTFSKRRNGLLKKAFELSVLCDAEVALIVFSPRGKLYEFASAASIQKTIDRYKTYTREVVNNKTVQLDIHQAKADALSLANKLEALGKSKRKFLGENLEQCSIEELHSLEVKLERSIHIIRGKKTQLLEQQISKLKEKERALLKDNKELREKQRNLEEALAVPALNCIPPQPRDVGAPSNKDVDVVTDLHIGLPGTGRSSNRDSG*
>M6 15:41958580-41969944
MVRGKTEMKRIENATSRQVTFSKRRNGLLKKAFELSVLCDAEVALIVFSPRGKLYEFASAASIQKTIDRYKTYTREVVNNKTVQLDIHQAKADALSLANKLEALGKSKRKFLGENLEQCSIEELHSLEVKLERSIHIIRGKKTQLLEQQISKLKEKERALLKDNKELREKQRNLEEALAVPALNCIAPQPRDVGAPSNKDVDVVTDLHIGLPGTGRSSNQDSG*
>M7 15:41958580-41969944
MVRGKTEMKRIENATSRQVTFSKRRNGLLKKAFELSVLCDAEVALIVFSPRGKLYEFASAASIQKTIDRYKTYTREVVNNKTVQLDIHQAKADALSLANKLEALGKSKRKFLGENLEQCSIEELHSLEVKLERSIHIIRGKKTQLLEQQISKLKEKERALLKDNKELREKQHNLEEALAVPALNCIPLQPRDVGAPSNKDVDVVTDLHIGLPGTGRSSNRDSG*
>M8 15:41958580-41969944
MVRGKTEMKRIENATSRQVTFSKRRNGLLKKAFELSVLCDAEVALIVFSPRGKLYEFASAASIQKTIDRYKTYTREVVNNKTVQLDIHQAKADALSLANKLEALGKSKRKFLGENLEQCSIEELHSLEVKLERSIHIIRGKKTQLLEQQISKLKEKERALLKDNKELREKQHNLEEALAVPALNCIPLQPRDVGAPSNKDVDVVTDLHIGLPGTGRSSNRDSG*
>S1 15:41958580-41969944
MVRGKTEMKRIENATSRQVTFSKRRNGLLKKAFELSVLCDAEVALIVFSPRGKLYEFASAASIQKTIDRYKTYTREVVNNKTVQLDIHQAKADALSLANKLEALGKSKRKFLGENLEQCSIEELHSLEVKLERSIHIIRGKKTQLLEQQISKLKEKERALLKDNKELREKQRNLEEALAVPALNCIPPQPRDVGAPSNKDVDVVTDLHIGLPGTGRSSNRDSG*
>S2 15:41958580-41969944
MVRGKTEMKRIENATSRQVTFSKRRNGLLKKAFELSVLCDAEVALIVFSPRGKLYEFASAASIQKTIDRYKTYTREVVNNKTVQLDIHQAKADALSLANKLEALGKSKRKFLGENLEQCSIEELHSLEVKLERSIHIIRGKKTQLLEQQISKLKEKERALLKDNKELREKQRNLEEALAVPALNCIPPQPRDVGAPSNKDVDVVTDLHIGLPGTGRSSNRDSG*
>S3 15:41958580-41969944
MVRGKTEMKRIENATSRQVTFSKRRNGLLKKAFELSVLCDAEVALIVFSPRGKLYEFASAASIQKTIDRYKTYTREVVNNKTVQLDIHQAKADALSLANKLEALGKSKRKFLGENLEQCSIEELHSLEVKLERSIHIIRGKKTQLLEQQISKLKEKERALLKDNKELREKQRNLEEALAVPALNCIPPQPRDVGAPSNKDVDVVTDLHIGLPGTGRSSNRDSG*
>S4 15:41958580-41969944
MVRGKTEMKRIENATSRQVTFSKRRNGLLKKAFELSVLCDAEVALIVFSPRGKLYEFASAASIQKTIDRYKTYTREVVNNKTVQLDIHQAKADALSLANKLEALGKSKRKFLGENLEQCSIEELHSLEVKLERSIHIIRGKKTQLLEQQISKLKEKERALLKDNKELREKQRNLEEALAVPALNCIPPQPRDVGAPSNKDVDVVTDLHIGLPGTGRSSNRDSG*
>S5 15:41958580-41969944
MVRGKTEMKRIENATSRQVTFSKRRNGLLKKAFELSVLCDAEVALIVFSPRGKLYEFASAASIQKTIDRYKTYTREVVNNKTVQLDIHQAKADALSLANKLEALGKSKRKFLGENLEQCSIEELHSLEVKLERSIHIIRGKKTQLLEQQISKLKEKERALLKDNKELREKQHNLEEALAVPALNCIPLQPRDVGAPSNKDVDVVTDLHIGLPGTGRSSNRDSG*
>S6 15:41958580-41969944
MVRGKTEMKRIENATSRQVTFSKRRNGLLKKAFELSVLCDAEVALIVFSPRGKLYEFASAASIQKTIDRYKTYTREVVNNKTVQLDIHQAKADALSLANKLEALGKSKRKFLGENLEQCSIEELHSLEVKLERSIHIIRGKKTQLLEQQISKLKEKERALLKDNKELREKQRNLEEALAVPALNCIPPQPRDVGAPSNKDVDVVTDLHIGLPGTGRSSNRDSG*
>S7 15:41958580-41969944
MVRGKTEMKRIENATSRQVTFSKRRNGLLKKAFELSVLCDAEVALIVFSPRGKLYEFASAASIQKTIDRYKTYTREVVNNKTVQLDIHQAKADALSLANKLEALGKSKRKFLGENLEQCSIEELHSLEVKLERSIHIIRGKKTQLLEQQISKLKEKERALLKDNKELREKQRNLEEALAVPALNCIPPQPRDVGAPSNKDVDVVTDLHIGLPGTGRSSNRDSG*
>S8 15:41958580-41969944
MVRGKTEMKRIENATSRQVTFSKRRNGLLKKAFELSVLCDAEVALIVFSPRGKLYEFASAASIQKTIDRYKTYTREVVNNKTVQLDIHQAKADALSLANKLEALGKSKRKFLGENLEQCSIEELHSLEVKLERSIHIIRGKKTQLLEQQISKLKEKERALLKDNKELREKQRNLEEALAVPALNCIPPQPRDVGAPSNKDVDVVTDLHIGLPGTGRSSNRDSG*
>S9 15:41958580-41969944
MVRGKTEMKRIENATSRQVTFSKRRNGLLKKAFELSVLCDAEVALIVFSPRGKLYEFASAASIQKTIDRYKTYTREVVNNKTVQLDIHQAKADALSLANKLEALGKSKRKFLGENLEQCSIEELHSLEVKLERSIHIIRGKKTQLLEQQISKLKEKERALLKDNKELREKQRNLEEALAVPALNCIPPQPRDVGAPSNKDVDVVTDLHIGLPGTGRSSNRDSG*
>S10 15:41958580-41969944
MVRGKTEMKRIENATSRQVTFSKRRNGLLKKAFELSVLCDAEVALIVFSPRGKLYEFASAASIQKTIDRYKTYTREVVNNKTVQLDIHQAKADALSLANKLEALGKSKRKFLGENLEQCSIEELHSLEVKLERSIHIIRGKKTQLLEQQISKLKEKERALLKDNKELREKQRNLEEALAVPALNCIPPQPRDVGAPSNKDVDVVTDLHIGLPGTGRSSNRDSG*
>S11 15:41958580-41969944
MVRGKTEMKRIENATSRQVTFSKRRNGLLKKAFELSVLCDAEVALIVFSPRGKLYEFASAASIQKTIDRYKTYTREVVNNKTVQLDIHQAKADALSLANKLEALGKSKRKFLGENLEQCSIEELHSLEVKLERSIHIIRGKKTQLLEQQISKLKEKERALLKDNKELREKQHNLEEALAVPALNCIPLQPRDVGAPSNKDVDVVTDLHIGLPGTGRSSNRDSG*
>S12 15:41958580-41969944
MVRGKTEMKRIENATSRQVTFSKRRNGLLKKAFELSVLCDAEVALIVFSPRGKLYEFASAASIQKTIDRYKTYTREVVNNKTVQLDIHQAKADALSLANKLEALGKSKRKFLGENLEQCSIEELHSLEVKLERSIHIIRGKKTQLLEQQISKLKEKERALLKDNKELREKQRNLEEALAVPALNCIPPQPRDVGAPSNKDVDVVTDLHIGLPGTGRSSNRDSG*
>G1 15:41958580-41969944
MVRGKTEMKRIENATSRQVTFSKRRNGLLKKAFELSVLCDAEVALIVFSPRGKLYEFASAASIQKTIDRYKTYTREVVNNKTVQLDIHQAKADALSLANKLEALGKSKRKFLGENLEQCSIEELHSLEVKLERSIHIIRGKKTQLLEQQISKLKEKERALLKDNKELREKQRNLEEALAVPALNCIPPQPRDVGAPSNKDVDVVTDLHIGLPGTGRSSNRDSG*
>G2 15:41958580-41969944
MVRGKTEMKRIENATSRQVTFSKRRNGLLKKAFELSVLCDAEVALIVFSPRGKLYEFASAASIQKTIDRYKTYTREVVNNKTVQLDIHQAKADALSLANKLEALGKSKRKFLGENLEQCSIEELHSLEVKLERSIHIIRGKKTQLLEQQISKLKEKERALLKDNKELREKQRNLEEALAVPALNCIPPQPRDVGAPSNKDVDVVTDLHIGLPGTGRSSNRDSG*
>G3 15:41958580-41969944
MVRGKTEMKRIENATSRQVTFSKRRNGLLKKAFELSVLCDAEVALIVFSPRGKLYEFASAASIQKTIDRYKTYTREVVNNKTVQLDIHQAKADALSLANKLEALGKSKRKFLGENLEQCSIEELHSLEVKLERSIHIIRGKKTQLLEQQISKLKEKERALLKDNKELREKQRNLEEALAVPALNCIPPQPRDVGAPSNKDVDVVTDLHIGLPGTGRSSNRDSG*
>G4 15:41958580-41969944
MVRGKTEMKRIENATSRQVTFSKRRNGLLKKAFELSVLCDAEVALIVFSPRGKLYEFASAASIQKTIDRYKTYTREVVNNKTVQLDIHQAKADALSLANKLEALGKSKRKFLGENLEQCSIEELHSLEVKLERSIHIIRGKKTQLLEQQISKLKEKERALLKDNKELREKQHNLEEALAVPALNCIPLQPRDVGAPSNKDVDVVTDLHIGLPGTGRSSNRDSG*
>G5 15:41958580-41969944
MVRGKTEMKRIENATSRQVTFSKRRNGLLKKAFELSVLCDAEVALIVFSPRGKLYEFASAASIQKTIDRYKTYTREVVNNKTVQLDIHQAKADALSLANKLEALGKSKRKFLGENLEQCSIEELHSLEVKLERSIHIIRGKKTQLLEQQISKLKEKERALLKDNKELREKQHNLEEALAVPALNCIPLQPRDVGAPSNKDVDVVTDLHIGLPGTGRSSNRDSG*
>G6 15:41958580-41969944
MVRGKTEMKRIENATSRQVTFSKRRNGLLKKAFELSVLCDAEVALIVFSPRGKLYEFASAASIQKTIDRYKTYTREVVNNKTVQLDIHQAKADALSLANKLEALGKSKRKFLGENLEQCSIEELHSLEVKLERSIHIIRGKKTQLLEQQISKLKEKERALLKDNKELREKQHNLEEALAVPALNCIPLQPRDVGAPSNKDVDVVTDLHIGLPGTGRSSNRDSG*
>G7 15:41958580-41969944
MVRGKTEMKRIENATSRQVTFSKRRNGLLKKAFELSVLCDAEVALIVFSPRGKLYEFASAASIQKTIDRYKTYTREVVNNKTVQLDIHQAKADALSLANKLEALGKSKRKFLGENLEQCSIEELHSLEVKLERSIHIIRGKKTQLLEQQISKLKEKERALLKDNKELREKQRNLEEALAVPALNCIPPQPRDVGAPSNKDVDVVTDLHIGLPGTGRSSNRDSG*
>G8 15:41958580-41969944
MVRGKTEMKRIENATSRQVTFSKRRNGLLKKAFELSVLCDAEVALIVFSPRGKLYEFASAASIQKTIDRYKTYTREVVNNKTVQLDIHQAKADALSLANKLEALGKSKRKFLGENLEQCSIEELHSLEVKLERSIHIIRGKKTQLLEQQISKLKEKERALLKDNKELREKQRNLEEALAVPALNCIPPQPRDVGAPSNKDVDVVTDLHIGLPGTGRSSNRDSG*
>G9 15:41958580-41969944
MVRGKTEMKRIENATSRQVTFSKRRNGLLKKAFELSVLCDAEVALIVFSPRGKLYEFASAASIQKTIDRYKTYTREVVNNKTVQLDIHQAKADALSLANKLEALGKSKRKFLGENLEQCSIEELHSLEVKLERSIHIIRGKKTQLLEQQISKLKEKERALLKDNKELREKQRNLEEALAVPALNCIPPQPRDVGAPSNKDVDVVTDLHIGLPGTGRSSNRDSG*
>G10 15:41958580-41969944
MVRGKTEMKRIENATSRQVTFSKRRNGLLKKAFELSVLCDAEVALIVFSPRGKLYEFASAASIQKTIDRYKTYTREVVNNKTVQLDIHQAKADALSLANKLEALGKSKRKFLGENLEQCSIEELHSLEVKLERSIHIIRGKKTQLLEQQISKLKEKERALLKDNKELREKQRNLEEALAVPALNCIPPQPRDVGAPSNKDVDVVTDLHIGLPGTGRSSNRDSG*
>T1 15:41958580-41969944
MVRGKTEMKRIENATSRQVTFSKRRNGLLKKAFELSVLCDAEVALIVFSPRGKLYEFASAASIQKTIDRYKTYTREVVNNKTVQLDIHQAKADALSLANKLEALGKSKRKFLGENLEQCSIEELHSLEVKLERSIHIIRGKKTQLLEQQISKLKEKERALLKDNKELREKQRNLEEALTVPALNCIAPQPRDVGAPSNKDVDVVTDLHIGLPGTGRSSNQDSG*
>T2 15:41958580-41969944
MVRGKTEMKRIENATSRQVTFSKRRNGLLKKAFELSVLCDAEVALIVFSPRGKLYEFASAASIQKTIDRYKTYTREVVNNKTVQLDIHQAKADALSLANKLEALGKSKRKFLGENLEQCSIEELHSLEVKLERSIHIIRGKKTQLLEQQISKLKEKERALLKDNKELREKQRNLEEALTVPALNCIAPQPRDVGAPSNKDVDVVTDLHIGLPGTGRSSNQDSG*
>T3 15:41958580-41969944
MVRGKTEMKRIENATSRQVTFSKRRNGLLKKAFELSVLCDAEVALIVFSPRGKLYEFASAASIQKTIDRYKTYTREVVNNKTVQLDIHQAKADALSLANKLEALGKSKRKFLGENLEQCSIEELHSLEVKLERSIHIIRGKKTQLLEQQISKLKEKERALLKDNKELREKQRNLEEALTVPALNCIAPQPRDVGAPSNKDVDVVTDLHIGLPGTGRSSNQDSG*
>T4 15:41958580-41969944
MVRGKTEMKRIENATSRQVTFSKRRNGLLKKAFELSVLCDAEVALIVFSPRGKLYEFASAASIQKTIDRYKTYTREVVNNKTVQLDIHQAKADALSLANKLEALGKSKRKFLGENLEQCSIEELHSLEVKLERSIHIIRGKKTQLLEQQISKLKEKERALLKDNKELREKQRNLEEALTVPALNCIAPQPRDVGAPSNKDVDVVTDLHIGLPGTGRSSNQDSG*
>T5 15:41958580-41969944
MVRGKTEMKRIENATSRQVTFSKRRNGLLKKAFELSVLCDAEVALIVFSPRGKLYEFASAASIQKTIDRYKTYTREVVNNKTVQLDIHQAKADALSLANKLEALGKSKRKFLGENLEQCSIEELHSLEVKLERSIHIIRGKKTQLLEQQISKLKEKERALLKDNKELREKQRNLEEALTVPALNCIAPQPRDVGAPSNKDVDVVTDLHIGLPGTGRSSNQDSG*
>T6 15:41958580-41969944
MVRGKTEMKRIENATSRQVTFSKRRNGLLKKAFELSVLCDAEVALIVFSPRGKLYEFASAASIQKTIDRYKTYTREVVNNKTVQLDIHQAKADALSLANKLEALGKSKRKFLGENLEQCSIEELHSLEVKLERSIHIIRGKKTQLLEQQISKLKEKERALLKDNKELREKQRNLEEALTVPALNCIAPQPRDVGAPSNKDVDVVTDLHIGLPGTGRSSNQDSG*
>T7 15:41958580-41969944
MVRGKTEMKRIENATSRQVTFSKRRNGLLKKAFELSVLCDAEVALIVFSPRGKLYEFASAASIQKTIDRYKTYTREVVNNKTVQLDIHQAKADALSLANKLEALGKSKRKFLGENLEQCSIEELHSLEVKLERSIHIIRGKKTQLLEQQISKLKEKERALLKDNKELREKQRNLEEALTVPALNCIAPQPRDVGAPSNKDVDVVTDLHIGLPGTGRSSNQDSG*
>T8 15:41958580-41969944
MVRGKTEMKRIENATSRQVTFSKRRNGLLKKAFELSVLCDAEVALIVFSPRGKLYEFASAASIQKTIDRYKTYTREVVNNKTVQLDIHQAKADALSLANKLEALGKSKRKFLGENLEQCSIEELHSLEVKLERSIHIIRGKKTQLLEQQISKLKEKERALLKDNKELREKQRNLEEALTVPALNCIAPQPRDVGAPSNKDVDVVTDLHIGLPGTGRSSNQDSG*
>T9 15:41958580-41969944
MVRGKTEMKRIENATSRQVTFSKRRNGLLKKAFELSVLCDAEVALIVFSPRGKLYEFASAASIQKTIDRYKTYTREVVNNKTVQLDIHQAKADALSLANKLEALGKSKRKFLGENLEQCSIEELHSLEVKLERSIHIIRGKKTQLLEQQISKLKEKERALLKDNKELREKQRNLEEALAVPALNCIPPQPRDVGAPSNKDVDVVTDLHIGLPGTGRSSNRDSG*
>T10 15:41958580-41969944
MVRGKTEMKRIENATSRQVTFSKRRNGLLKKAFELSVLCDAEVALIVFSPRGKLYEFASAASIQKTIDRYKTYTREVVNNKTVQLDIHQAKADALSLANKLEALGKSKRKFLGENLEQCSIEELHSLEVKLERSIHIIRGKKTQLLEQQISKLKEKERALLKDNKELREKQRNLEEALTVPALNCIAPQPRDVGAPSNKDVDVVTDLHIGLPGTGRSSNQDSG*
>T11 15:41958580-41969944
MVRGKTEMKRIENATSRQVTFSKRRNGLLKKAFELSVLCDAEVALIVFSPRGKLYEFASAASIQKTIDRYKTYTREVVNNKTVQLDIHQAKADALSLANKLEALGKSKRKFLGENLEQCSIEELHSLEVKLERSIHIIRGKKTQLLEQQISKLKEKERALLKDNKELREKQRNLEEALTVPALNCIAPQPRDVGAPSNKDVDVVTDLHIGLPGTGRSSNQDSG*
>T12 15:41958580-41969944
MVRGKTEMKRIENATSRQVTFSKRRNGLLKKAFELSVLCDAEVALIVFSPRGKLYEFASAASIQKTIDRYKTYTREVVNNKTVQLDIHQAKADALSLANKLEALGKSKRKFLGENLEQCSIEELHSLEVKLERSIHIIRGKKTQLLEQQISKLKEKERALLKDNKELREKQRNLEEALTVPALNCIAPQPRDVGAPSNKDVDVVTDLHIGLPGTGRSSNQDSG*
>T13 15:41958580-41969944
MVRGKTEMKRIENATSRQVTFSKRRNGLLKKAFELSVLCDAEVALIVFSPRGKLYEFASAASIQKTIDRYKTYTREVVNNKTVQLDIHQAKADALSLANKLEALGKSKRKFLGENLEQCSIEELHSLEVKLERSIHIIRGKKTQLLEQQISKLKEKERALLKDNKELREKQRNLEEALAVPALNCIPPQPRDVGAPSNKDVDVVTDLHIGLPGTGRSSNRDSG*
>T14 15:41958580-41969944
MVRGKTEMKRIENATSRQVTFSKRRNGLLKKAFELSVLCDAEVALIVFSPRGKLYEFASAASIQKTIDRYKTYTREVVNNKTVQLDIHQAKADALSLANKLEALGKSKRKFLGENLEQCSIEELHSLEVKLERSIHIIRGKKTQLLEQQISKLKEKERALLKDNKELREKQRNLEEALTVPALNCIAPQPRDVGAPSNKDVDVVTDLHIGLPGTGRSSNQDSG*
>T15 15:41958580-41969944
MVRGKTEMKRIENATSRQVTFSKRRNGLLKKAFELSVLCDAEVALIVFSPRGKLYEFASAASIQKTIDRYKTYTREVVNNKTVQLDIHQAKADALSLANKLEALGKSKRKFLGENLEQCSIEELHSLEVKLERSIHIIRGKKTQLLEQQISKLKEKERALLKDNKELREKQRNLEEALTVPALNCIAPQPRDVGAPSNKDVDVVTDLHIGLPGTGRSSNQDSG*
>T16 15:41958580-41969944
MVRGKTEMKRIENATSRQVTFSKRRNGLLKKAFELSVLCDAEVALIVFSPRGKLYEFASAASIQKTIDRYKTYTREVVNNKTVQLDIHQAKADALSLANKLEALGKSKRKFLGEDLEQCSIEELHSLEVKLERSIHIIRGKKTQLLEQQISKLKEKERALLKDNKELREKQRNLEEALTVPALNCIAPQPRDVGAPSNKDVDVVTDLHIGLPGTGRSSNQDSG*
>A1 15:41958580-41969944
MVRGKTEMKRIENATSRQVTFSKRRNGLLKKAFELSVLCDAEVALIVFSPRGKLYEFASAASIQKTIDRYKTYTREVVNNKTVQLDIHQAKADALSLANKLEALGKSKRKFLGENLEQCSIEELHSLEVKLERSIHIIRGKKTQLLEQQISKLKEKERALLKDNKELREKQRNLEEALAVPALNCIPPQPRDVGAPSNKDVDVVTDLHIGLPGTGRSSNRDSG*
>A2 15:41958580-41969944
MVRGKTEMKRIENATSRQVTFSKRRNGLLKKAFELSVLCDAEVALIVFSPRGKLYEFASAASIQKTIDRYKTYTREVVNNKTVQLDIHQAKADALSLANKLEALGKSKRKFLGENLEQCSIEELHSLEVKLERSIHIIRGKKTQLLEQQISKLKEKERALLKDNKELREKQRNLEEALAVPALNCIPPQPRDVGAPSNKDVDVVTDLHIGLPGTGRSSNRDSG*
>A3 15:41958580-41969944
MVRGKTEMKRIENATSRQVTFSKRRNGLLKKAFELSVLCDAEVALIVFSPRGKLYEFASAASIQKTIDRYKTYTREVVNNKTVQLDIHQAKADALSLANKLEALGKSKRKFLGENLEQCSIEELHSLEVKLERSIHIIRGKKTQLLEQQISKLKEKERALLKDNKELREKQRNLEEALAVPALNCIPPQPRDVGAPSNKDVDVVTDLHIGLPGTGRSSNRDSG*
>A4 15:41958580-41969944
MVRGKTEMKRIENATSRQVTFSKRRNGLLKKAFELSVLCDAEVALIVFSPRGKLYEFASAASIQKTIDRYKTYTREVVNNKTVQLDIHQAKADALSLANKLEALGKSKRKFLGENLEQCSIEELHSLEVKLERSIHIIRGKKTQLLEQQISKLKEKERALLKDNKELREKQRNLEEALAVPALNCIPPQPRDVGAPSNKDVDVVTDLHIGLPGTGRSSNRDSG*
